# Supplementary material for: Efficient prime editing in mouse brain, liver and heart with dual AAVs
Source: Nat Biotechnol. 2023 May 4;42(2):253–64. doi: 10.1038/s41587-023-01758-z (PMC10869272; doi:10.1038/s41587-023-01758-z)
Supplement: Supplementary file 3 — Supplementary Tables 1–8. [file 41587_2023_1758_MOESM3_ESM.xlsx]

## Sheet: SI Table 1 HTS primers
Supplementary Table 1. Primers used for genomic DNA amplification and their corresponding amplicons.
Site name	HTS forward	HTS reverse	Amplicon
Dnmt1	ACACTCTTTCCCTACACGACGCTCTTCCGATCTNNNNCCTTCGGGCATAGCATGGTC	TGGAGTTCAGACGTGTGCTCTTCCGATCTTATATGCCTCGGCATCGGTCC	CCTTCGGGCATAGCATGGTCTTCCCCCACTCTCTTGCCCTGTGTGGTACATGCTGCTTCCGCTTGCGCCGCCCCCTCCCAATTGGTTTCCGCGCGCGCGAAAAAGCCGGGGTCTCGTTCAGAGCTGTTCTGTCGTCTGCAACCTGCAAGATGCCAGCGCGAACAGCTCCAGCCCGAGTGCCTGCGCTTGCCTCCCCGGCAGGCTCGCTCCCGGACCATGTCCGCAGGCGGTAGGTGCCACGCAGGGTGGGGGTGAGGGGCGGGACCGATGCCGAGG
HEK3	ACACTCTTTCCCTACACGACGCTCTTCCGATCTNNNNATGTGGGCTGCCTAGAAAGG	TGGAGTTCAGACGTGTGCTCTTCCGATCTCCCAGCCAAACTTGTCAACC	ATGTGGGCTGCCTAGAAAGGCATGGATGAGAGAAGCCTGGAGACAGGGATCCCAGGGAAACGCCCATGCAATTAGTCTATTTCTGCTGCAAGTAAGCATGCATTTGTAGGCTTGATGCTTTTTTTCTGCTTCTCCAGCCCTGGCCTGGGTCAATCCTTGGGGCCCAGACTGAGCACGTGATGGCAGAGGAAAGGAAGCCCTGCTTCCTCCAGAGGGCGTCGCAGGACAGCTTTTCCTAGACAGGGGCTAGTATGTGCAGCTCCTGCACCGGGATACTGGTTGACAAGTTTGGCTGGG
PRNP	ACACTCTTTCCCTACACGACGCTCTTCCGATCTNNNNGTCAGTGGAACAAGCCGAGT	TGGAGTTCAGACGTGTGCTCTTCCGATCTACTTGGTTGGGGTAACGGTG	GTCAGTGGAACAAGCCGAGTAAGCCAAAAACCAACATGAAGCACATGGCTGGTGCTGCAGCAGCTGGGGCAGTGGTGGGGGGCCTTGGCGGCTACATGCTGGGAAGTGCCATGAGCAGGCCCATCATACATTTCGGCAGTGACTATGAGGACCGTTACTATCGTGAAAACATGCACCGTTACCCCAACCAAGT
HBB	ACACTCTTTCCCTACACGACGCTCTTCCGATCTNNNNAGGGTTGGCCAATCTACTCCC	TGGAGTTCAGACGTGTGCTCTTCCGATCTGTCTTCTCTGTCTCCACATGCC	AGGGTTGGCCAATCTACTCCCAGGAGCAGGGAGGGCAGGAGCCAGGGCTGGGCATAAAAGTCAGGGCAGAGCCATCTATTGCTTACATTTGCTTCTGACACAACTGTGTTCACTAGCAACCTCAAACAGACACCATGGTGCATCTGACTCCTGAGGAGAAGTCTGCCGTTACTGCCCTGTGGGGCAAGGTGAACGTGGATGAAGTTGGTGGTGAGGCCCTGGGCAGGTTGGTATCAAGGTTACAAGACAGGTTTAAGGAGACCAATAGAAACTGGGCATGTGGAGACAGAGAAGAC
APOE3 R136S	ACACTCTTTCCCTACACGACGCTCTTCCGATCTNNNNTGTCCAAGGAGCTGCAGGCG	TGGAGTTCAGACGTGTGCTCTTCCGATCTTCGCGGATGGCGCTGAGG	TGTCCAAGGAGCTGCAGGCGGCGCAGGCCCGGCTGGGCGCGGACATGGAGGACGTGTGCGGCCGCCTGGTGCAGTACCGCGGCGAGGTGCAGGCCATGCTCGGCCAGAGCACCGAGGAGCTGCGGGTGCGCCTCGCCTCCCACCTGCGCAAGCTGCGTAAGCGGCTCCTCCGCGATGCCGATGACCTGCAGAAGCGCCTGGCAGTGTACCAGGCCGGGGCCCGCGAGGGCGCCGAGCGCGGCCTCAGCGCCATCCGCGA
APOE cDNA	ACACTCTTTCCCTACACGACGCTCTTCCGATCTNNNNGGTACACTGCCAGGCGCT	TGGAGTTCAGACGTGTGCTCTTCCGATCTGGTCACCCAGGAACTGAGGG	CCAGGAACTGAGGGCGCTGATGGACGAGACCATGAAGGAGTTGAAGGCCTACAAATCGGAACTGGAGGAACAACTGACCCCGGTGGCGGAGGAGACGCGGGCACGGCTGTCCAAGGAGCTGCAGGCGGCGCAGGCCCGGCTGGGCGCGGACATGGAGGACGTGTGCGGCCGCCTGGTGCAGTACCGCGGCGAGGTGCAGGCCATGCTCGGCCAGAGCACCGAGGAGCTGCGGGTGCGCCTCGCCTCCCACCTGCGCAAGCTGCGTAAGCGGCTCCTCCGCGATGCCGATGACCTGCAGAAGCGCCTGGCAGTGTACC
Pcsk9 Q155H	ACACTCTTTCCCTACACGACGCTCTTCCGATCTNNNNTGGGGAGGTGGACAGTCAGG	TGGAGTTCAGACGTGTGCTCTTTGGGAAGAGGACGGGCAGA	TTGGGAAGAGGACGGGCAGAGCAAAGCAAGTGGAGGCTGGAGGCTTACTGGGGACCTTACCAGGGGAGCGGTCTTCCTCTGTCTGGTGCCATGCTGGGATAATTCGCTCCAGGTTCCATGGGATGCTCTGGGCGAAGACAAAGGAGTCTTCCTCAATGTACTCCACATGGGGCAACTTCAGGGCCTACAGAACCAGACAGCCATGCACTTAGCTTCAAAAGCCCTTCAGCTAATAGCAGCCCACAGCAGCCCCACCTGACTGTCCACCTCCCCA
Pcsk9 pegRNA OT1	ACACTCTTTCCCTACACGACGCTCTTCCGATCTNNNNTCAGGCAGCCTCTGGCCTCTA	TGGAGTTCAGACGTGTGCTCTTCCGATCTCCCACCCCGACATTGACACACT	CAGGCAGCCTCTGGCCTCTATACCTCTTGGATGGCCATTGATGGGTTTTCTGTAGTGGAAATATATAGCCTCAAGGCCCTGGGTTTCACTTCTTAGAGGTCCCATGGGATGCTGAGGCATAGGCAGGGTGGTGGTTTGAATAGGCTTGGCCCAGGGAGTGGCACTATAAGGAATGTGACCTTGGTGGAGGAAGTGTGTCAATGTCGGGGTGGGTT
Pcsk9 pegRNA OT2	ACACTCTTTCCCTACACGACGCTCTTCCGATCTNNNNCCAGGGGGCATCCTTAAGCCA	TGGAGTTCAGACGTGTGCTCTTCCGATCTGGCTGAGCTCCCCATCCACTG	GACCAGGGGGCATCCTTAAGCCAGAACAGCTGGGATGGGAATGGGTCAGTTTGACTACTGGGAACACAGGGACTGAGATGAGGTTCCATAGGATGCCAGGGCTGGGACTGGGGTACAGTTGTAGTTTTTGAGATCCTAAAGGGACCCTCTGGGGAGATCTGACAGTCCTGATCCCTTTGAGTCCTTTGCCTGGTCTCATCCACAGTGGATGGGGAGCTCAGCCG
Pcsk9 pegRNA OT3	ACACTCTTTCCCTACACGACGCTCTTCCGATCTNNNNTGAACCTGGGTCGCCTGCTT	TGGAGTTCAGACGTGTGCTCTTCCGATCTTCCAGACTGTCAGTAAGCCATGT	TCCAGACTGTCAGTAAGCCATGTTATTTTGTCACTGAAGAGTGTTAAAACCAAGAATAGGGCATTGTGAGATTATCTTTCTCATAGGTTCCATGGGATGTCAGGAGGTTAGAGTGCTGGTTAGTTAACTAACACATGTATGAACAGGTGATACGCGCAGAGCTTTACTGACTTACACTGGCGGGAAGAGTTCAGGTTCCGGAAGCAGGCGACCCAGGTTCA
Pcsk9 pegRNA OT4	ACACTCTTTCCCTACACGACGCTCTTCCGATCTNNNNTGCTCCCCTCCAGCCAGATT	TGGAGTTCAGACGTGTGCTCTTCCGATCTAGCTTTCCCTCACACCTCTGG	TGCTCCCCTCCAGCCAGATTCACTTTCCAGGAGACTGAGGAATTGATGACTTAAGAAGTTTAGAGATTGCTGAGCAATAGTTCAATTTCACACCTGGCTCCATGGGTGCTCAGGAATGAAAGGGAAAATGATAGATGCTAGCTTAGGCAGCAAAAAGGGAGATCTTTTCAGACCTGCCAGAAATGGGTGTGTATAGCCAGAGGTGTGAGGGAAAGCTA
Pcsk9 pegRNA OT5	ACACTCTTTCCCTACACGACGCTCTTCCGATCTNNNNGGGAAACAAAGGTGGGCCAT	TGGAGTTCAGACGTGTGCTCTTCCGATCTCCCTCTGTAGGTATTTGATGTCCAG	GGGAAACAAAGGTGGGCCATTCTTTGAAAGAAGGAAATGTGTGGTGCTTGGTCCCCAGGAATTACTGTCACCCAGGTGCAGGGATGGCCCCACCATCAATTTTATTGGCCACCAGGATGCATGGGATCTCCGGCCTGAACTCCCGAAGTTCTGCATACCAGGTACCCAGGTTCTTATAGGTGATTTTCCTCTGGACATCAAATACCTACAGAGGG
Pcsk9 pegRNA OT6	ACACTCTTTCCCTACACGACGCTCTTCCGATCTNNNNACAACTAGAGATAACACAACAGACT	TGGAGTTCAGACGTGTGCTCTTCCGATCTATGTACCTTTATCTCTCTGTTATCAGA	ATGTACCTTTATCTCTCTGTTATCAGATAAAATGCAGTTGTTACTTAAATTTTTCTATAATTATTGAGTCTTGCTTTGTATTCTAACATGTGGTCAATTTTGAAGCAAGTTCCATGGGATGCAGGGAATACACATTGTTTAGTGTTCTGGTAGAATGTTCTGTAGGAGTTAGTTAGGTGCATTTCACTTATGATGTCATTTGACTCCAATATCTCTTAGTATAATGTTTGTACATATGATCTGTCTATTGAAATTTCATGCTATCACTGTGTTGCAGTTAGTCTGTTGTGTTATCTCTAGTTGT
Pcsk9 pegRNA OT7	ACACTCTTTCCCTACACGACGCTCTTCCGATCTNNNNTTTCTCTCCCTCTCATTCCCCCTT	TGGAGTTCAGACGTGTGCTCTTCCGATCTTGGGGCGATTGCTGTGGTTCC	TGGGGCGATTGCTGTGGTTCCGTCTCCTGTGTACCCGGGGCAGCTGGCGTACCACCCAGAGTTGGGAACGGGGTCCCAGGTCTGCGCTTCCCTTTGCTCGCCAGGCTACATGGGATGCTGAGGCAGGAGGATTAATTGAGGACACAAATTCCAGACCATCGTGGGTAATGAAATGAGTTCCTATCTTGAAAAGAAGGGGGAATGAGAGGGAGAGAAA
Pcsk9 pegRNA OT8	ACACTCTTTCCCTACACGACGCTCTTCCGATCTNNNNTGCCTGAAGGTGTGCAAGGC	TGGAGTTCAGACGTGTGCTCTTCCGATCTAAATCGTAGCAAGCGAAACTGC	TGCCTGAAGGTGTGCAAGGCATGCAAGGCGGGGGCTCCACCATCACACCACAAAAAAGAAAGGAAAGAGCTGTCTAGACCAGCAACGTTCTCTTGATAGCTCTTGGCTTTAGAATCTCACTTTCCCTGGTGTCTACCATGGCCGAATGGGGCAGCTACGTTAATCTCAGAAGCCAGGCCCATGAGATGCTCTGGCCTCTTTGGGGTTGGCATTGTCCTCAGACAGTCATCTCCTTAGGCTTGCAGTTTCGCTTGCTACGATTT
Pcsk9 pegRNA OT9	ACACTCTTTCCCTACACGACGCTCTTCCGATCTNNNNACCTCACTTCACGTAGCTTAGAA	TGGAGTTCAGACGTGTGCTCTTCCGATCTGCCTGTGAATTGACCATGTGTGT	ACCTCACTTCACGTAGCTTAGAAATAGTTGTTTAAATAAATGTAGAGTTGGGTTGGATAGATGGCTCAGCAGTTAGAAGTACTTGGTTCTGTTGCAGAGGCCTTGGATTCCCAGGTTCCATAAGATGCTCAGAACCAGTTTTAGGGGATCCACTGACCTTTTCTGACGTCTGTGGACACTGTACACACATGGTCAATTCACAGGC
Pcsk9 pegRNA OT10	ACACTCTTTCCCTACACGACGCTCTTCCGATCTNNNNGGTACCAGCCATGAGAACCC	TGGAGTTCAGACGTGTGCTCTTCCGATCTACCCATGTTGCACAAGTTGG	GGTACCAGCCATGAGAACCCATAACCGTATTCTCAACTCTGATACACCATAAACATTCAGACATAAATTTGACCTTGCATATGTAGTAAGTCAGGCATCCTGGCATGGGCTTGTAGTCTCAGTGCTGGATAGTGGAGGCAGGAGGATCCATGGGATGCCCTGGCCACACAGCATAGCTTACTGAGCAAGCTTTAGGCCGGTGAAGGACCCCTTATTTAAAAACAAATAAAGCAAAACAGAACAAAAACCCCCAAAGAAACCAACTTGTGCAACATGGGT
Pcsk9 nicking sgRNA OT1	ACACTCTTTCCCTACACGACGCTCTTCCGATCTNNNNTTCCAGTCTGTCTGCACCCC	TGGAGTTCAGACGTGTGCTCTTCCGATCTAATGGTCTTTGCTCTAAATGATGGA	AATGGTCTTTGCTCTAAATGATGGATAGAAAGTATCAATTACTATGCACATACTAATTTCCTCACAAATACATAAAGGAAATACCAACTTAGAACATGGAGACACTGACAACTCTGTACTACTCTGGGGACCAAACGTGGCTTTCTGGGTTCTGTTGGTTGAACCTGAAACTGCCCTTCAGGTTGCTTGACTTCAGCTGGCCTCTGAGAGAGGGGCCAGGGTGTGGGGTGCAGACAGACTGGAA
Pcsk9 nicking sgRNA OT2	ACACTCTTTCCCTACACGACGCTCTTCCGATCTNNNNCAACCACAAGAAACGCAGCGG	TGGAGTTCAGACGTGTGCTCTTCCGATCTTGCAAGTTTGTGTCCTGGGAAT	TGCAAGTTTGTGTCCTGGGAATATCTTGTACTCATGTGTTTCTGTGAGCTCTGAGATGAGGAGTCCTTGGGTATGCCTGCACATGTCTGTCTGGGTTATGTGGGTAGACGCTAGGAATTCTGCTCTTAAATGAGACAGTGGGAAGCCCTGAGGCTCCTGAGCTCCCTCGCCGGCCAGGATTTGCCACGTCTGGCCTCCGCCGCTGCGTTTCTTGTGGTTG
Pcsk9 nicking sgRNA OT3	ACACTCTTTCCCTACACGACGCTCTTCCGATCTNNNNTAGGACAGGACTCACGCTGGA	TGGAGTTCAGACGTGTGCTCTTCCGATCTCGCCCCCTTGATGAATTTCAGA	CGCCCCCTTGATGAATTTCAGAACTTTATTGCTGGTCTTATTTCCATATTTAGACTATGAAAAAGAAAAGACAAAAAGGATGATTGGCGGCCTGTGCCTTCCTCTTCCCTGCCAATCTACAGAGCTGTCTGGGTCTGTGGGATCCGGAAACATAATCACAAGTGAAGAGTCTTTAGAATTCTGCCAGACTTGGAGGTCAGAGGCCTGTTCTGCAGGTTAGAGGAAGCCCCTCCAGCGTGAGTCCTGTCCTA
Pcsk9 nicking sgRNA OT4	ACACTCTTTCCCTACACGACGCTCTTCCGATCTNNNNCCCAACATGATCACAGCCAGAGA	TGGAGTTCAGACGTGTGCTCTTCCGATCTTCTGTCTGAAAGGAATGGGCTGT	CTGTCTGAAAGGAATGGGCTGTATTCAATGTATACATTACCTGGATATGTCAAAATTACTGCACACTTTTTTTTTTTCAAATGTTGGCTTTTAACACAAAGGTTATGGCAGTCTGTTCTGTAGGATTAGATGCTGCTTTTAGAAACAATAGCTCTCTGTTCATGCACATCCATTTTGAAAAATGTTAAATGACTCTAGATCTTGTCTCTGGCTGTGATCATGTTGG
Pcsk9 nicking sgRNA OT5	ACACTCTTTCCCTACACGACGCTCTTCCGATCTNNNNAGGAGGCCACTTCTGCCTCA	TGGAGTTCAGACGTGTGCTCTTCCGATCTGCTAAGTGCGAGCCAGGGAG	GCTAAGTGCGAGCCAGGGAGGAGTGCAAGCAAACTGCATTCGATGTCCTTGCTTTTCAGCACCTGAGTGACTGAGTGGCTGAGTGGCTGTCTGGTTTGTAGGCTGTCAGACAGCCCCGGCTTAACTTAAGGGCATTCGCCACTCTGAAGTCTTGAGGAAGGAAGCTAGCTCAGCAAAGCTCCAACCTTAAAGGGAAGGTCCAGGGGAGACTGAGGCAGAAGTGGCCTCCT
Pcsk9 nicking sgRNA OT6	ACACTCTTTCCCTACACGACGCTCTTCCGATCTNNNNCAGCCCCACTGCCACTAGAGTAA	TGGAGTTCAGACGTGTGCTCTTCCGATCTCATCTGTGTACTGTGCCTTCCTCC	ATCTGTGTACTGTGCCTTCCTCCAGACATATGTGACTATGATATGCATCCACACCCCTGTATAAGGGACCAGGTTGCACACACAGCGTGCCGTGCACGTTACCCTCCTGTGCTGTCTGTTTCTGTGGGTCTGCTTCACACCCCCACACTTGACCACTCTCTTCAGATAACGTTTCAGCCCAGAGGCTGTAATTACTCTAGTGGCAGTGGGGCTG
Pcsk9 nicking sgRNA OT7	ACACTCTTTCCCTACACGACGCTCTTCCGATCTNNNNTGCCCCTCAAGCACTGTGAAT	TGGAGTTCAGACGTGTGCTCTTCCGATCTCACTTCTCCATGCTCTGCCTCTA	CACTTCTCCATGCTCTGCCTCTAGTAGTTTAGTTTGTTTCTCTACCCTAGCACTGGTTCTCATGTGAGTTTCTGCTCATGGCTTTCTGGTTCTATAAGCTGTGATTCATTGTATTCATTGTCTCTAACTCTAGTTTAAGGAGTCATTTGCCTAATACCCTCAGTTCTCTAAAGATATTAAGAAATGTTTCTGGGCCAGGCTTGGTGGCCCCATGCATTTATTCACAGTGCTTGAGGGGCA
Pcsk9 nicking sgRNA OT8	ACACTCTTTCCCTACACGACGCTCTTCCGATCTNNNNACACTTTCTAACCCTCACGCGG	TGGAGTTCAGACGTGTGCTCTTCCGATCTCTGAGGGTGGCACACACCAAT	TGAGGGTGGCACACACCAATACTATATATCCAGTGAGCCCAGAGAAAAATCTCTATTACTAAAGCAATGGGAGGGTCACTCACAACTGCCCGTTTCTACCTAAAAGCAATAATGGGACTTTGTATAGCTTTCTGGTTCTGTGGGAAAGAAAATTCAACCAAAATATACGGTGCAATCAGACTCTCTGCCACCCTCCATGAACTGACTCTCCGCGTGAGGGTTAGAAAGTGT
Pcsk9 nicking sgRNA OT9	ACACTCTTTCCCTACACGACGCTCTTCCGATCTNNNNGCTCAAATGTGACGTGCTCCAT	TGGAGTTCAGACGTGTGCTCTTCCGATCTCAGAGGTGGCTGACAAAGCCC	GCTCAAATGTGACGTGCTCCATGGAAGAAGCCCATAATCCCATAAGGAAGCAGCAAGTTCCTGGTTTTTTAACTTCTCTGTTCTTGTCATGTGTTGTCCTATAGGTTCAGGTCACATGTCTGTCTGTTCTATGGGACAGAATGACCTGGGGAAGTCAAAGTGTGTCCAGTTCCCTTTATCCACTTACACCCAGTTCTGGGCTTTGTCAGCCACCTCTG
Pcsk9 nicking sgRNA OT10	ACACTCTTTCCCTACACGACGCTCTTCCGATCTNNNNGCACTAGCAATGTGGAACACCATC	TGGAGTTCAGACGTGTGCTCTTCCGATCTGCGCAGAGCATCACTCGTTT	CGCAGAGCATCACTCGTTTCCATACTAAATGCTCCCTTTACCACTGCTCCTCCCTGTCCACAAACTGTTCCAGTGTGCCCGTTCGAAGACCTGCTCACTGAAACAACAGAGTTATGGTTGTCTGGTTCTGTTAGTGTGCGTGAAGGTTTCACAAAATTCTCAGGTGATGCAGAAAGCGGAGCTGGTGATGGAGTGTCTAATACTGATGGTGTTCCACATTGCTAGTGC
EMX1	ACACTCTTTCCCTACACGACGCTCTTCCGATCTNNNNCAGCTCAGCCTGAGTGTTGA	TGGAGTTCAGACGTGTGCTCTTCCGATCTCTCGTGGGTTTGTGGTTGC	CAGCTCAGCCTGAGTGTTGAGGCCCCAGTGGCTGCTCTGGGGGCCTCCTGAGTTTCTCATCTGTGCCCCTCCCTCCCTGGCCCAGGTGAAGGTGTGGTTCCAGAACCGGAGGACAAAGTACAAACGGCAGAAGCTGGAGGAGGAAGGGCCTGAGTCCGAGCAGAAGAAGAAGGGCTCCCATCACATCAACCGGTGGCGCATTGCCACGAAGCAGGCCAATGGGGAGGACATCGATGTCACCTCCAATGACTAGGGTGGGCAACCACAAACCCACGAG
RNF2	ACACTCTTTCCCTACACGACGCTCTTCCGATCTNNNNACGTCTCATATGCCCCTTGG	TGGAGTTCAGACGTGTGCTCTTCCGATCTACGTAGGAATTTTGGTGGGACA	ACGTAGGAATTTTGGTGGGACACATACATTCAGACCATAGCACTTCCCTTCCAAATACTAAAATTGTTTTTCTCTCTTCTTTATTTCCAGCAATGTCTCAGGCTGTGCAGACAAACGGAACTCAACCATTAAGCAAAACATGGGAACTCAGTTTATATGAGTTACAACGAACACCTCAGGTAATGACTAAGATGACTGCCAAGGGGCATATGAGACGT
FANCF	ACACTCTTTCCCTACACGACGCTCTTCCGATCTNNNNCATTGCAGAGAGGCGTATCA	TGGAGTTCAGACGTGTGCTCTTCCGATCTGGGGTCCCAGGTGCTGAC	CATTGCAGAGAGGCGTATCATTTCGCGGATGTTCCAATCAGTACGCAGAGAGTCGCCGTCTCCAAGGTGAAAGCGGAAGTAGGGCCTTCGCGCACCTCATGGAATCCCTTCTGCAGCACCTGGATCGCTTTTCCGAGCTTCTGGCGGTCTCAAGCACTACCTACGTCAGCACCTGGGACCCC

## Sheet: SI Table 2 peRNA and AAV design
Supplementary Table 2. pegRNA used in this study All sequences are shown in 5' to 3' orientation. pegRNAs are a concatenation of the spacer sequence, the sgRNA scaffold, and the 3' extension (contains PBS and RT template, and a 3' motif in the case of epegRNAs). sgRNA scaffold sequence (5' to 3') gttttagagctagaaatagcaagttaaaataaggctagtccgttatcaacttgaaaaagtggcaccgagtcggtgc
Figure	peRNA name	Site ID	spacer sequence (5'-3')	PBS length (nt)	RTT length (nt)	pegRNA 3' extension (5′-3′)	Edit made by the specified pegRNA	AAV architecture used	Prime editor architecutre	Complementary-strand nick position
1a	HBB_5.15	HBB	GCCTTGATACCAACCTGCCCA	13	17	GGCAGACTTCTCTTCAGGAGTCAGGTGCAC	+5 G to A	N/A	PE3, pegRNA	+72
1a	HEK3.3.30	HEK3	GGCCCAGACTGAGCACGTGA	13	10	CAGACTGAGCACGCTTTGATGGCAGA	+1 CTT insertion	N/A	PE3, pegRNA	+90
1a	PRNP_3.3	PRNP	GCAGTGGTGGGGGGCCTTGG	12	12	ATGTAGACGCCAAGGCCCCCCACC	+6 G to T	N/A	PE3, pegRNA	+72
1c	mDNMT1	Dnmt1	GCGGGCTGGAGCTGTTCGCGC	13	12	AAGATGCAAGCGCGAACAGCTCCAG	+5 G to T	v1, EFS promoter, W3-bGH or bgh	PE3, pegRNA	+53
2a	mDNMT1	Dnmt1	GCGGGCTGGAGCTGTTCGCGC	13	12	AAGATGCAAGCGCGAACAGCTCCAG	+5 G to T	N/A	PE2 or PE4, pegRNA
2a	mDNMT1.7	Dnmt1	GCGGGCTGGAGCTGTTCGCGC	13	12	AAGATGCCAGCCCGAACAGCTCCAG	+1 C to G	N/A	PE2 or PE4, pegRNA
2a	mDNMT1.2	Dnmt1	GCGGGCTGGAGCTGTTCGCGC	13	12	TGCAAGATGCCAGCGGGGCGAACAGCTCCAG	+1 CCC insertion	N/A	PE2 or PE4, pegRNA
2a	mDNMT1.9	Dnmt1	GCGGGCTGGAGCTGTTCGCGC	13	12	AAGATGCCAGGGCGAACAGCTCCAG	+2 G to C	N/A	PE2 or PE4, pegRNA
2b	mDNMT1	Dnmt1	GCGGGCTGGAGCTGTTCGCGC	13	12	AAGATGCAAGCGCGAACAGCTCCAG	+5 G to T	v1, EFS promoter, W3-bGH	PE3, pegRNA	+53
2b	mDNMT1.7	Dnmt1	GCGGGCTGGAGCTGTTCGCGC	13	12	AAGATGCCAGCCCGAACAGCTCCAG	+1 C to G	v1, EFS promoter, W3-bGH	PE3, pegRNA	+53
2b	mDNMT1.2	Dnmt1	GCGGGCTGGAGCTGTTCGCGC	13	12	TGCAAGATGCCAGCGGGGCGAACAGCTCCAG	+1 CCC insertion	v1, EFS promoter, W3-bGH	PE3, pegRNA	+53
2b	mDNMT1.9	Dnmt1	GCGGGCTGGAGCTGTTCGCGC	13	12	AAGATGCCAGGGCGAACAGCTCCAG	+2 G to C	v1, EFS promoter, W3-bGH	PE3, pegRNA	+53
2c	mDNMT1	Dnmt1	GCGGGCTGGAGCTGTTCGCGC	13	12	AAGATGCAAGCGCGAACAGCTCCAG	+5 G to T	v1, EFS promoter, W3-bGH	PE3, pegRNA	+53
2c	mDNMT1.2	Dnmt1	GCGGGCTGGAGCTGTTCGCGC	13	12	TGCAAGATGCCAGCGGGGCGAACAGCTCCAG	+1 CCC insertion	v1, EFS promoter, W3-bGH	PE3, pegRNA	+53
2c	mDNMT1.9	Dnmt1	GCGGGCTGGAGCTGTTCGCGC	13	12	AAGATGCCAGGGCGAACAGCTCCAG	+2 G to C	v1, EFS promoter, W3-bGH	PE3, pegRNA	+53
3a	mDNMT1.9	Dnmt1	GCGGGCTGGAGCTGTTCGCGC	13	12	AAGATGCCAGGGCGAACAGCTCCAG	+2 G to C	v1, EFS promoter, W3-bGH	PE3, pegRNA	+53
3a	pegRNA125	Dnmt1	GCGGGCTGGAGCTGTTCGCGC	13	12	AAGATGCCAGGGCGAACAGCTCCAGAAACACACCGCGGTTCTATCTAGTTACGCGTTAAACCAACTAGAA	+2 G to C	v1e, EFS promoter, W3-bGH	PE3, epegRNA	+53
3b	mDNMT1.7	Dnmt1	GCGGGCTGGAGCTGTTCGCGC	13	12	AAGATGCCAGCCCGAACAGCTCCAG	+1 C to G	v1, EFS promoter, W3-bGH	PE3, pegRNA	+53
3b	pegRNA124	Dnmt1	GCGGGCTGGAGCTGTTCGCGC	13	12	AAGATGCCAGCCCGAACAGCTCCAGAAACACACCGCGGTTCTATCTAGTTACGCGTTAAACCAACTAGAA	+1 C to G	v1, EFS promoter, W3-bGH	PE3, epegRNA	+53
3d	pegRNA125	Dnmt1	GCGGGCTGGAGCTGTTCGCGC	13	12	AAGATGCCAGGGCGAACAGCTCCAGAAACACACCGCGGTTCTATCTAGTTACGCGTTAAACCAACTAGAA	+2 G to C	v1e, EFS promoter, W3-bGH	PE3, epegRNA	+53
3d	pegRNA125	Dnmt1	GCGGGCTGGAGCTGTTCGCGC	13	12	AAGATGCCAGGGCGAACAGCTCCAGAAACACACCGCGGTTCTATCTAGTTACGCGTTAAACCAACTAGAA	+2 G to C	v2e, Cbh promoter, W3-bGH	PE3, epegRNA	+53
3d	mDNMT1.9	Dnmt1	GCGGGCTGGAGCTGTTCGCGC	13	12	AAGATGCCAGGGCGAACAGCTCCAG	+2 G to C	v2, Cbh promoter, W3-bGH	Cas9 nuclease, pegRNA
3e	pegRNA124	Dnmt1	GCGGGCTGGAGCTGTTCGCGC	13	12	AAGATGCCAGCCCGAACAGCTCCAGAAACACACCGCGGTTCTATCTAGTTACGCGTTAAACCAACTAGAA	+1 C to G	v2e, Cbh promoter, W3-bGH	PE3, epegRNA	+53
3e	pegRNA124	Dnmt1	GCGGGCTGGAGCTGTTCGCGC	13	12	AAGATGCCAGCCCGAACAGCTCCAGAAACACACCGCGGTTCTATCTAGTTACGCGTTAAACCAACTAGAA	+1 C to G	v2em, Cbh promoter, W3-bGH	PE3max, epegRNA	+53
4a	pegRNA124	Dnmt1	GCGGGCTGGAGCTGTTCGCGC	13	12	AAGATGCCAGCCCGAACAGCTCCAGAAACACACCGCGGTTCTATCTAGTTACGCGTTAAACCAACTAGAA	+1 C to G	v2em, Cbh promoter, W3-bGH	PE3max, epegRNA	+53
4a	pegRNA124	Dnmt1	GCGGGCTGGAGCTGTTCGCGC	13	12	AAGATGCCAGCCCGAACAGCTCCAGAAACACACCGCGGTTCTATCTAGTTACGCGTTAAACCAACTAGAA	+1 C to G	v2em, Cbh promoter, W3-bGH	PE3max ∆RNAseH RT +6AA, epegRNA	+53
4a	pegRNA124	Dnmt1	GCGGGCTGGAGCTGTTCGCGC	13	12	AAGATGCCAGCCCGAACAGCTCCAGAAACACACCGCGGTTCTATCTAGTTACGCGTTAAACCAACTAGAA	+1 C to G	v2em, Cbh promoter, W3-bGH	PE3max ∆RNAseH RT, epegRNA	+53
4b	pegRNA125	Dnmt1	GCGGGCTGGAGCTGTTCGCGC	13	12	AAGATGCCAGGGCGAACAGCTCCAGAAACACACCGCGGTTCTATCTAGTTACGCGTTAAACCAACTAGAA	+2 G to C	v2em, Cbh promoter, W3-bGH	PE3max, epegRNA	+53
4b	pegRNA125	Dnmt1	GCGGGCTGGAGCTGTTCGCGC	13	12	AAGATGCCAGGGCGAACAGCTCCAGAAACACACCGCGGTTCTATCTAGTTACGCGTTAAACCAACTAGAA	+2 G to C	v2em, Cbh promoter, W3-bGH	PE3max ∆RNAseH RT, epegRNA	+53
4d	pegRNA124	Dnmt1	GCGGGCTGGAGCTGTTCGCGC	13	12	AAGATGCCAGCCCGAACAGCTCCAGAAACACACCGCGGTTCTATCTAGTTACGCGTTAAACCAACTAGAA	+1 C to G	v2em, Cbh promoter, W3-bGH	PE3max, epegRNA	+53
4d	pegRNA124	Dnmt1	GCGGGCTGGAGCTGTTCGCGC	13	12	AAGATGCCAGCCCGAACAGCTCCAGAAACACACCGCGGTTCTATCTAGTTACGCGTTAAACCAACTAGAA	+1 C to G	v3em, Cbh promoter, SV40 late pA	PE3max ∆RNAseH RT, epegRNA	+53
4e	pegRNA125	Dnmt1	GCGGGCTGGAGCTGTTCGCGC	13	12	AAGATGCCAGGGCGAACAGCTCCAGAAACACACCGCGGTTCTATCTAGTTACGCGTTAAACCAACTAGAA	+2 G to C	v1em, EFS promoter, W3-bGH	PE3max, epegRNA	+53
4e	pegRNA125	Dnmt1	GCGGGCTGGAGCTGTTCGCGC	13	12	AAGATGCCAGGGCGAACAGCTCCAGAAACACACCGCGGTTCTATCTAGTTACGCGTTAAACCAACTAGAA	+2 G to C	v3em, Cbh promoter, SV40 late pA	PE3max ∆RNAseH RT, epegRNA	+53
5a	pegRNA124	Dnmt1	GCGGGCTGGAGCTGTTCGCGC	13	12	AAGATGCCAGCCCGAACAGCTCCAGAAACACACCGCGGTTCTATCTAGTTACGCGTTAAACCAACTAGAA	+1 C to G	v1em, EFS promoter, W3-bGH	PE3max, epegRNA	+53
5a	pegRNA124	Dnmt1	GCGGGCTGGAGCTGTTCGCGC	13	12	AAGATGCCAGCCCGAACAGCTCCAGAAACACACCGCGGTTCTATCTAGTTACGCGTTAAACCAACTAGAA	+1 C to G	v3em, Cbh promoter, SV40 late pA	PE3max ∆RNAseH RT, epegRNA	+53
5b	pegRNA124	Dnmt1	GCGGGCTGGAGCTGTTCGCGC	13	12	AAGATGCCAGCCCGAACAGCTCCAGAAACACACCGCGGTTCTATCTAGTTACGCGTTAAACCAACTAGAA	+1 C to G	v1em, EFS promoter, W3-bGH	PE3max, epegRNA	+53
5b	pegRNA124	Dnmt1	GCGGGCTGGAGCTGTTCGCGC	13	12	AAGATGCCAGCCCGAACAGCTCCAGAAACACACCGCGGTTCTATCTAGTTACGCGTTAAACCAACTAGAA	+1 C to G	v3em, Cbh promoter, SV40 late pA	PE3max ∆RNAseH RT, epegRNA	+53
5c	pegRNA125	Dnmt1	GCGGGCTGGAGCTGTTCGCGC	13	12	AAGATGCCAGGGCGAACAGCTCCAGAAACACACCGCGGTTCTATCTAGTTACGCGTTAAACCAACTAGAA	+2 G to C	v1em, EFS promoter, W3-bGH	PE3max, epegRNA	+53
5c	pegRNA125	Dnmt1	GCGGGCTGGAGCTGTTCGCGC	13	12	AAGATGCCAGGGCGAACAGCTCCAGAAACACACCGCGGTTCTATCTAGTTACGCGTTAAACCAACTAGAA	+2 G to C	v3em, Cbh promoter, SV40 late pA	PE3max ∆RNAseH RT, epegRNA	+53
5d	pegRNA65-tevo	APOE3 R136S	GCCAGAGCACCGAGGAGCTG	8	18	GGCGAGGCTCACACGCAGCTCCTCGGAAATAATCCGCGGTTCTATCTAGTTACGCGTTAAACCAACTAGAA	+5 G to T, +10 C to A	v3 em, Cbh promoter, SV40 late pA	PE3max ∆RNAseH RT, epegRNA	+53
6b	peg261	Pcsk9 Q155H	GCCAGGTTCCATGGGATGCTC	10	17	TTTGTCTTCGCCCACTCCATCCCATGGTTTAAATACGCGGTTCTATCTAGTTACGCGTTAAACCAACTAGAA	+1-3 CTC to GAG	v3 em, Cbh promoter, SV40 late pA	PE3max ∆RNAseH RT, epegRNA	+64
6e	peg261	Pcsk9 Q155H	GCCAGGTTCCATGGGATGCTC	10	17	TTTGTCTTCGCCCACTCCATCCCATGGTTTAAATACGCGGTTCTATCTAGTTACGCGTTAAACCAACTAGAA	+1-3 CTC to GAG	v3 em, Cbh promoter, SV40 late pA	PE3max ∆RNAseH RT, epegRNA	+64
6f	peg261	Pcsk9 Q155H	GCCAGGTTCCATGGGATGCTC	10	17	TTTGTCTTCGCCCACTCCATCCCATGGTTTAAATACGCGGTTCTATCTAGTTACGCGTTAAACCAACTAGAA	+1-3 CTC to GAG	v3 em, Cbh promoter, SV40 late pA	PE3max ∆RNAseH RT, epegRNA	+64
ED1	HEK3_27bpins_epeg	HEK3	GGCCCAGACTGAGCACGTGA	13	61	TGGAGGAAGCAGGGCTTCCTTTCCTCTGCCATCATCTTCACATCCCATCACACCCCCCCTCCGTGCTCAGTCTGCGCGGTTCTATCTAGTTACGCGTTAAACCAACTAGAA	+1 27 bp insertion	N/A	PE2, epegRNA	+90
ED1	RNF2_1CtoA_epeg	RNF2	GTCATCTTAGTCATTACCTG	15	14	AACGAACACCTCATGTAATGACTAAGATGTCATCTCTTTGACGCGGTTCTATCTAGTTACGCGTTAAACCAACTAGAAA	+1 C to A	N/A	PE2, epegRNA	+41
ED2a	mDNMT1	Dnmt1	GCGGGCTGGAGCTGTTCGCGC	13	12	AAGATGCAAGCGCGAACAGCTCCAG	+5 G to T	N/A	PE3, pegRNA	+53
ED2a	mDNMT1.7	Dnmt1	GCGGGCTGGAGCTGTTCGCGC	13	12	AAGATGCCAGCCCGAACAGCTCCAG	+1 C to G	N/A	PE3, pegRNA	+53
ED2a	mDNMT1.2	Dnmt1	GCGGGCTGGAGCTGTTCGCGC	13	12	TGCAAGATGCCAGCGGGGCGAACAGCTCCAG	+1 CCC insertion	N/A	PE3, pegRNA	+53
ED2a	mDNMT1.9	Dnmt1	GCGGGCTGGAGCTGTTCGCGC	13	12	AAGATGCCAGGGCGAACAGCTCCAG	+2 G to C	N/A	PE3, pegRNA	+53
ED2a	mDNMT1_+1CtoG, +5GtoT	Dnmt1	GCGGGCTGGAGCTGTTCGCGC	13	12	TGCAAGATGCAAGCCCGAACAGCTCCAGC	+1 C to G; + 5 G to T	N/A	PE3, pegRNA	+53
ED2a	mDNMT1_+1CTTins	Dnmt1	GCGGGCTGGAGCTGTTCGCGC	13	12	TGCAAGATGCCAGCGAAGCGAACAGCTCCAGC	+1 CTT ins	N/A	PE3, pegRNA	+53
ED2a	mDNMT1_+1GCAins	Dnmt1	GCGGGCTGGAGCTGTTCGCGC	13	12	TGCAAGATGCCAGCGTGCCGAACAGCTCCAGC	+1 GCA ins	N/A	PE3, pegRNA	+53
ED2b	mDNMT1	Dnmt1	GCGGGCTGGAGCTGTTCGCGC	13	12	AAGATGCAAGCGCGAACAGCTCCAG	+5 G to T	N/A	PE2, PE3, PE4 or PE5, pegRNA	+53 (for PE3 and PE5)
ED2b	mDNMT1.7	Dnmt1	GCGGGCTGGAGCTGTTCGCGC	13	12	AAGATGCCAGCCCGAACAGCTCCAG	+1 C to G	N/A	PE2, PE3, PE4 or PE5, pegRNA	+53 (for PE3 and PE5)
ED2b	mDNMT1.2	Dnmt1	GCGGGCTGGAGCTGTTCGCGC	13	12	TGCAAGATGCCAGCGGGGCGAACAGCTCCAG	+1 CCC insertion	N/A	PE2, PE3, PE4 or PE5, pegRNA	+53 (for PE3 and PE5)
ED2b	mDNMT1.9	Dnmt1	GCGGGCTGGAGCTGTTCGCGC	13	12	AAGATGCCAGGGCGAACAGCTCCAG	+2 G to C	N/A	PE2, PE3, PE4 or PE5, pegRNA	+53 (for PE3 and PE5)
ED3	mDNMT1.9	Dnmt1	GCGGGCTGGAGCTGTTCGCGC	13	12	AAGATGCCAGGGCGAACAGCTCCAG	+2 G to C	v1, EFS promoter, W3-bGH	PE3, pegRNA	+53
ED4a	mDNMT1.7	Dnmt1	GCGGGCTGGAGCTGTTCGCGC	13	12	AAGATGCCAGCCCGAACAGCTCCAG	+1 C to G	v1, EFS promoter, W3-bGH	PE3, pegRNA	+53
ED4a	pegRNA124	Dnmt1	GCGGGCTGGAGCTGTTCGCGC	13	12	AAGATGCCAGCCCGAACAGCTCCAGAAACACACCGCGGTTCTATCTAGTTACGCGTTAAACCAACTAGAA	+1 C to G	v1e, EFS promoter, W3-bGH	PE3, epegRNA	+53
ED4a	pegRNA124	Dnmt1	GCGGGCTGGAGCTGTTCGCGC	13	12	AAGATGCCAGCCCGAACAGCTCCAGAAACACACCGCGGTTCTATCTAGTTACGCGTTAAACCAACTAGAA	+1 C to G	v1em, EFS promoter, W3-bGH	PE3max, epegRNA	+53
ED4b	mDNMT1.7	Dnmt1	GCGGGCTGGAGCTGTTCGCGC	13	12	AAGATGCCAGCCCGAACAGCTCCAG	+1 C to G	v1, EFS promoter, W3-bGH	PE3, pegRNA	+53
ED4b	pegRNA124	Dnmt1	GCGGGCTGGAGCTGTTCGCGC	13	12	AAGATGCCAGCCCGAACAGCTCCAGAAACACACCGCGGTTCTATCTAGTTACGCGTTAAACCAACTAGAA	+1 C to G	v1em, EFS promoter, W3-bGH	PE3max, epegRNA	+53
ED5a	HEK3.3_Sa_gRNA	HEK3	GCACGTGCTCAGTCTGGGCCCC	10	26	AGCCCTGGCCTGGGTCAATACTTGGGGCCCAGACTG	+6 G to T	N/A	PE2-SaCas9, pegRNA
ED5b	EMX1_3.4+1GtoC	EMX1	GAGTCCGAGCAGAAGAAGAA	13	13	ATGGGAGCCCTTGTTCTTCTGCTCGG	+1 G to C	N/A	PE2, PE 2∆RNAseH RT, PE3, PE3 ∆RNAseH RT, epegRNA	+53
ED5b	RNF2-51_+5GtoT	RNF2	GTCATCTTAGTCATTACCTG	15	14	AACGAACACATCAGGTAATGACTAAGATG	+ 5 G to T	N/A	PE2, PE 2∆RNAseH RT, PE3, PE3 ∆RNAseH RT, epegRNA	+41
ED5b	HEK3.3.30	HEK3	GGCCCAGACTGAGCACGTGA	13	13	TCTGCCATCAAAGCGTGCTCAGTCTG	+5 G to A	N/A	PE2, PE 2∆RNAseH RT, PE3, PE3 ∆RNAseH RT, epegRNA	+90
ED5b	FANCF_3.1_+1AtoT	FANCF	GGAATCCCTTCTGCAGCACC	12	17	GGAAAAGCGATCCAGGAGCTGCAGAAGGG	+1 A to T	N/A	PE2, PE 2∆RNAseH RT, PE3, PE3 ∆RNAseH RT, epegRNA	+48
ED5b	PRNP_3.3	PRNP	GCAGTGGTGGGGGGCCTTGG	12	12	ATGTAGACGCCAAGGCCCCCCACC	+6 G to T	N/A	PE2, PE 2∆RNAseH RT, PE3, PE3 ∆RNAseH RT, epegRNA	+72
ED5b	HEK3-LoxP	HEK3	GGCCCAGACTGAGCACGTGA	13	74	TGGAGGAAGCAGGGCTTCCTTTCCTCTGCCATCAATAACTTCGTATAATGTATGCTATACGAAGTTATAACAATCGTGCTCAGTCTG	+1 LoxP ins	N/A	PE2, PE 2∆RNAseH RT, PE3, PE3 ∆RNAseH RT, epegRNA	+90
ED6	pegRNA125	Dnmt1	GCGGGCTGGAGCTGTTCGCGC	13	12	AAGATGCCAGGGCGAACAGCTCCAGAAACACACCGCGGTTCTATCTAGTTACGCGTTAAACCAACTAGAA	+2 G to C	v3em, Cbh promoter, SV40 late pA	PE3max ∆RNAseH RT, epegRNA	+53	Jessie are these +2 G to C
ED7	pegRNA124	Dnmt1	GCGGGCTGGAGCTGTTCGCGC	13	12	AAGATGCCAGCCCGAACAGCTCCAGAAACACACCGCGGTTCTATCTAGTTACGCGTTAAACCAACTAGAA	+1 C to G	v3em, Cbh promoter, SV40 late pA, split at 1024	PE3max ∆RNAseH RT, epegRNA	+53
ED7	pegRNA124	Dnmt1	GCGGGCTGGAGCTGTTCGCGC	13	12	AAGATGCCAGCCCGAACAGCTCCAGAAACACACCGCGGTTCTATCTAGTTACGCGTTAAACCAACTAGAA	+1 C to G	v3em, Cbh promoter, SV40 late pA, split at 844	PE3max ∆RNAseH RT, epegRNA	+53
ED8	pegRNA125	Dnmt1	GCGGGCTGGAGCTGTTCGCGC	13	12	AAGATGCCAGGGCGAACAGCTCCAGAAACACACCGCGGTTCTATCTAGTTACGCGTTAAACCAACTAGAA	+2 G to C	v1em, EFS promoter, W3-bGH	PE3max, epegRNA	+53
ED8	pegRNA124	Dnmt1	GCGGGCTGGAGCTGTTCGCGC	13	12	AAGATGCCAGCCCGAACAGCTCCAGAAACACACCGCGGTTCTATCTAGTTACGCGTTAAACCAACTAGAA	+1 C to G	v1em, EFS promoter, W3-bGH	PE3max, epegRNA	+53
SI1a-c	pegRNA71	APOE3 R136S	GCCAGAGCACCGAGGAGCTG	8	15	GAGGCTCACACGCAGCTCCTCGG	+5 G to T, +10 C to A	N/A	PE3, pegRNA	+25, +53 or +83
SI1a-c	pegRNA68	APOE3 R136S	GCCAGAGCACCGAGGAGCTG	8	17	GCGAGGCTCACACGCAGCTCCTCGG	+5 G to T, +10 C to A	N/A	PE3, pegRNA	+25, +53 or +83
SI1a-c	pegRNA65	APOE3 R136S	GCCAGAGCACCGAGGAGCTG	8	18	GGCGAGGCTCACACGCAGCTCCTCGG	+5 G to T, +10 C to A	N/A	PE3, pegRNA	+25, +53 or +83
SI1a-c	pegRNA77	APOE3 R136S	GCCAGAGCACCGAGGAGCTG	8	19	AGGCGAGGCTCACACGCAGCTCCTCGG	+5 G to T, +10 C to A	N/A	PE3, pegRNA	+25, +53 or +83
SI1a-c	pegRNA74	APOE3 R136S	GCCAGAGCACCGAGGAGCTG	8	23	TGGGAGGCGAGGCTCACACGCAGCTCCTCGG	+5 G to T, +10 C to A	N/A	PE3, pegRNA	+25, +53 or +83
SI1a-c	pegRNA66	APOE3 R136S	GCCAGAGCACCGAGGAGCTG	10	15	GAGGCTCACACGCAGCTCCTCGGTG	+5 G to T, +10 C to A	N/A	PE3, pegRNA	+25, +53 or +83
SI1a-c	pegRNA78	APOE3 R136S	GCCAGAGCACCGAGGAGCTG	10	17	GCGAGGCTCACACGCAGCTCCTCGGTG	+5 G to T, +10 C to A	N/A	PE3, pegRNA	+25, +53 or +83
SI1a-c	pegRNA75	APOE3 R136S	GCCAGAGCACCGAGGAGCTG	10	18	GGCGAGGCTCACACGCAGCTCCTCGGTG	+5 G to T, +10 C to A	N/A	PE3, pegRNA	+25, +53 or +83
SI1a-c	pegRNA72	APOE3 R136S	GCCAGAGCACCGAGGAGCTG	10	19	AGGCGAGGCTCACACGCAGCTCCTCGGTG	+5 G to T, +10 C to A	N/A	PE3, pegRNA	+25, +53 or +83
SI1a-c	pegRNA69	APOE3 R136S	GCCAGAGCACCGAGGAGCTG	10	23	TGGGAGGCGAGGCTCACACGCAGCTCCTCGGTG	+5 G to T, +10 C to A	N/A	PE3, pegRNA	+25, +53 or +83
SI1a-c	pegRNA76	APOE3 R136S	GCCAGAGCACCGAGGAGCTG	12	15	GAGGCTCACACGCAGCTCCTCGGTGCT	+5 G to T, +10 C to A	N/A	PE3, pegRNA	+25, +53 or +83
SI1a-c	pegRNA73	APOE3 R136S	GCCAGAGCACCGAGGAGCTG	12	17	GCGAGGCTCACACGCAGCTCCTCGGTGCT	+5 G to T, +10 C to A	N/A	PE3, pegRNA	+25, +53 or +83
SI1a-c	pegRNA67	APOE3 R136S	GCCAGAGCACCGAGGAGCTG	12	19	AGGCGAGGCTCACACGCAGCTCCTCGGTGCT	+5 G to T, +10 C to A	N/A	PE3, pegRNA	+25, +53 or +83
SI1a-c	pegRNA79	APOE3 R136S	GCCAGAGCACCGAGGAGCTG	12	23	TGGGAGGCGAGGCTCACACGCAGCTCCTCGGTGCT	+5 G to T, +10 C to A	N/A	PE3, pegRNA	+25, +53 or +83
SI1d	pegRNA65-tevo	APOE3 R136S	GCCAGAGCACCGAGGAGCTG	8	18	GGCGAGGCTCACACGCAGCTCCTCGGAAATAATCCGCGGTTCTATCTAGTTACGCGTTAAACCAACTAGAA	+5 G to T, +10 C to A	N/A	PE3 or PE5, epegRNA	+53
SI2a	pegRNA146	Pcsk9 Q155H	GCCAGGTTCCATGGGATGCTC	8	13	TCTTCGCCCACAGCATCCCAT	+3 C to G	N/A	PE2max, pegRNA
SI2a	pegRNA147	Pcsk9 Q155H	GCCAGGTTCCATGGGATGCTC	9	13	TCTTCGCCCACAGCATCCCATG	+3 C to G	N/A	PE2max, pegRNA
SI2a	pegRNA148	Pcsk9 Q155H	GCCAGGTTCCATGGGATGCTC	10	13	TCTTCGCCCACAGCATCCCATGG	+3 C to G	N/A	PE2max, pegRNA
SI2a	pegRNA149	Pcsk9 Q155H	GCCAGGTTCCATGGGATGCTC	11	13	TCTTCGCCCACAGCATCCCATGGA	+3 C to G	N/A	PE2max, pegRNA
SI2a	pegRNA150	Pcsk9 Q155H	GCCAGGTTCCATGGGATGCTC	12	13	TCTTCGCCCACAGCATCCCATGGAA	+3 C to G	N/A	PE2max, pegRNA
SI2a	pegRNA151	Pcsk9 Q155H	GCCAGGTTCCATGGGATGCTC	13	13	TCTTCGCCCACAGCATCCCATGGAAC	+3 C to G	N/A	PE2max, pegRNA
SI2a	pegRNA152	Pcsk9 Q155H	GCCAGGTTCCATGGGATGCTC	14	13	TCTTCGCCCACAGCATCCCATGGAACC	+3 C to G	N/A	PE2max, pegRNA
SI2a	pegRNA153	Pcsk9 Q155H	GCCAGGTTCCATGGGATGCTC	15	13	TCTTCGCCCACAGCATCCCATGGAACCT	+3 C to G	N/A	PE2max, pegRNA
SI2a	pegRNA154	Pcsk9 Q155H	GCCAGGTTCCATGGGATGCTC	8	17	TTTGTCTTCGCCCACAGCATCCCAT	+3 C to G	N/A	PE2max, pegRNA
SI2a	pegRNA155	Pcsk9 Q155H	GCCAGGTTCCATGGGATGCTC	9	17	TTTGTCTTCGCCCACAGCATCCCATG	+3 C to G	N/A	PE2max, pegRNA
SI2a	pegRNA156	Pcsk9 Q155H	GCCAGGTTCCATGGGATGCTC	10	17	TTTGTCTTCGCCCACAGCATCCCATGG	+3 C to G	N/A	PE2max, pegRNA
SI2a	pegRNA157	Pcsk9 Q155H	GCCAGGTTCCATGGGATGCTC	11	17	TTTGTCTTCGCCCACAGCATCCCATGGA	+3 C to G	N/A	PE2max, pegRNA
SI2a	pegRNA158	Pcsk9 Q155H	GCCAGGTTCCATGGGATGCTC	12	17	TTTGTCTTCGCCCACAGCATCCCATGGAA	+3 C to G	N/A	PE2max, pegRNA
SI2a	pegRNA159	Pcsk9 Q155H	GCCAGGTTCCATGGGATGCTC	13	17	TTTGTCTTCGCCCACAGCATCCCATGGAAC	+3 C to G	N/A	PE2max, pegRNA
SI2a	pegRNA160	Pcsk9 Q155H	GCCAGGTTCCATGGGATGCTC	14	17	TTTGTCTTCGCCCACAGCATCCCATGGAACC	+3 C to G	N/A	PE2max, pegRNA
SI2a	pegRNA161	Pcsk9 Q155H	GCCAGGTTCCATGGGATGCTC	15	17	TTTGTCTTCGCCCACAGCATCCCATGGAACCT	+3 C to G	N/A	PE2max, pegRNA
SI2a	pegRNA162	Pcsk9 Q155H	GCCAGGTTCCATGGGATGCTC	8	20	TCCTTTGTCTTCGCCCACAGCATCCCAT	+3 C to G	N/A	PE2max, pegRNA
SI2a	pegRNA163	Pcsk9 Q155H	GCCAGGTTCCATGGGATGCTC	9	20	TCCTTTGTCTTCGCCCACAGCATCCCATG	+3 C to G	N/A	PE2max, pegRNA
SI2a	pegRNA164	Pcsk9 Q155H	GCCAGGTTCCATGGGATGCTC	10	20	TCCTTTGTCTTCGCCCACAGCATCCCATGG	+3 C to G	N/A	PE2max, pegRNA
SI2a	pegRNA165	Pcsk9 Q155H	GCCAGGTTCCATGGGATGCTC	11	20	TCCTTTGTCTTCGCCCACAGCATCCCATGGA	+3 C to G	N/A	PE2max, pegRNA
SI2a	pegRNA166	Pcsk9 Q155H	GCCAGGTTCCATGGGATGCTC	12	20	TCCTTTGTCTTCGCCCACAGCATCCCATGGAA	+3 C to G	N/A	PE2max, pegRNA
SI2a	pegRNA167	Pcsk9 Q155H	GCCAGGTTCCATGGGATGCTC	13	20	TCCTTTGTCTTCGCCCACAGCATCCCATGGAAC	+3 C to G	N/A	PE2max, pegRNA
SI2a	pegRNA168	Pcsk9 Q155H	GCCAGGTTCCATGGGATGCTC	14	20	TCCTTTGTCTTCGCCCACAGCATCCCATGGAACC	+3 C to G	N/A	PE2max, pegRNA
SI2a	pegRNA169	Pcsk9 Q155H	GCCAGGTTCCATGGGATGCTC	15	20	TCCTTTGTCTTCGCCCACAGCATCCCATGGAACCT	+3 C to G	N/A	PE2max, pegRNA
SI2b	pegRNA170	Pcsk9 Q155H	GCAGGTTCCATGGGATGCTCT	8	13	GTCTTCGCCCACAGCATCCCA	+3 C to G	N/A	PE2max, pegRNA
SI2b	pegRNA171	Pcsk9 Q155H	GCAGGTTCCATGGGATGCTCT	9	13	GTCTTCGCCCACAGCATCCCAT	+3 C to G	N/A	PE2max, pegRNA
SI2b	pegRNA172	Pcsk9 Q155H	GCAGGTTCCATGGGATGCTCT	10	13	GTCTTCGCCCACAGCATCCCATG	+3 C to G	N/A	PE2max, pegRNA
SI2b	pegRNA173	Pcsk9 Q155H	GCAGGTTCCATGGGATGCTCT	11	13	GTCTTCGCCCACAGCATCCCATGG	+3 C to G	N/A	PE2max, pegRNA
SI2b	pegRNA174	Pcsk9 Q155H	GCAGGTTCCATGGGATGCTCT	12	13	GTCTTCGCCCACAGCATCCCATGGA	+3 C to G	N/A	PE2max, pegRNA
SI2b	pegRNA175	Pcsk9 Q155H	GCAGGTTCCATGGGATGCTCT	13	13	GTCTTCGCCCACAGCATCCCATGGAA	+3 C to G	N/A	PE2max, pegRNA
SI2b	pegRNA176	Pcsk9 Q155H	GCAGGTTCCATGGGATGCTCT	14	13	GTCTTCGCCCACAGCATCCCATGGAAC	+3 C to G	N/A	PE2max, pegRNA
SI2b	pegRNA177	Pcsk9 Q155H	GCAGGTTCCATGGGATGCTCT	15	13	GTCTTCGCCCACAGCATCCCATGGAACC	+3 C to G	N/A	PE2max, pegRNA
SI2b	pegRNA178	Pcsk9 Q155H	GCAGGTTCCATGGGATGCTCT	8	16	TTTGTCTTCGCCCACAGCATCCCA	+3 C to G	N/A	PE2max, pegRNA
SI2b	pegRNA179	Pcsk9 Q155H	GCAGGTTCCATGGGATGCTCT	9	16	TTTGTCTTCGCCCACAGCATCCCAT	+3 C to G	N/A	PE2max, pegRNA
SI2b	pegRNA180	Pcsk9 Q155H	GCAGGTTCCATGGGATGCTCT	10	16	TTTGTCTTCGCCCACAGCATCCCATG	+3 C to G	N/A	PE2max, pegRNA
SI2b	pegRNA181	Pcsk9 Q155H	GCAGGTTCCATGGGATGCTCT	11	16	TTTGTCTTCGCCCACAGCATCCCATGG	+3 C to G	N/A	PE2max, pegRNA
SI2b	pegRNA182	Pcsk9 Q155H	GCAGGTTCCATGGGATGCTCT	12	16	TTTGTCTTCGCCCACAGCATCCCATGGA	+3 C to G	N/A	PE2max, pegRNA
SI2b	pegRNA183	Pcsk9 Q155H	GCAGGTTCCATGGGATGCTCT	13	16	TTTGTCTTCGCCCACAGCATCCCATGGAA	+3 C to G	N/A	PE2max, pegRNA
SI2b	pegRNA184	Pcsk9 Q155H	GCAGGTTCCATGGGATGCTCT	14	16	TTTGTCTTCGCCCACAGCATCCCATGGAAC	+3 C to G	N/A	PE2max, pegRNA
SI2b	pegRNA185	Pcsk9 Q155H	GCAGGTTCCATGGGATGCTCT	15	16	TTTGTCTTCGCCCACAGCATCCCATGGAACC	+3 C to G	N/A	PE2max, pegRNA
SI2b	pegRNA186	Pcsk9 Q155H	GCAGGTTCCATGGGATGCTCT	8	19	TCCTTTGTCTTCGCCCACAGCATCCCA	+3 C to G	N/A	PE2max, pegRNA
SI2b	pegRNA187	Pcsk9 Q155H	GCAGGTTCCATGGGATGCTCT	9	19	TCCTTTGTCTTCGCCCACAGCATCCCAT	+3 C to G	N/A	PE2max, pegRNA
SI2b	pegRNA188	Pcsk9 Q155H	GCAGGTTCCATGGGATGCTCT	10	19	TCCTTTGTCTTCGCCCACAGCATCCCATG	+3 C to G	N/A	PE2max, pegRNA
SI2b	pegRNA189	Pcsk9 Q155H	GCAGGTTCCATGGGATGCTCT	11	19	TCCTTTGTCTTCGCCCACAGCATCCCATGG	+3 C to G	N/A	PE2max, pegRNA
SI2b	pegRNA190	Pcsk9 Q155H	GCAGGTTCCATGGGATGCTCT	12	19	TCCTTTGTCTTCGCCCACAGCATCCCATGGA	+3 C to G	N/A	PE2max, pegRNA
SI2b	pegRNA191	Pcsk9 Q155H	GCAGGTTCCATGGGATGCTCT	13	19	TCCTTTGTCTTCGCCCACAGCATCCCATGGAA	+3 C to G	N/A	PE2max, pegRNA
SI2b	pegRNA192	Pcsk9 Q155H	GCAGGTTCCATGGGATGCTCT	14	19	TCCTTTGTCTTCGCCCACAGCATCCCATGGAAC	+3 C to G	N/A	PE2max, pegRNA
SI2b	pegRNA193	Pcsk9 Q155H	GCAGGTTCCATGGGATGCTCT	15	19	TCCTTTGTCTTCGCCCACAGCATCCCATGGAACC	+3 C to G	N/A	PE2max, pegRNA
SI2c	pegRNA156	Pcsk9 Q155H	GCCAGGTTCCATGGGATGCTC	10	17	TTTGTCTTCGCCCACAGCATCCCATGG	+3 C to G	N/A	PE3max, pegRNA	-44, -65, +31, +43, +64, +102
SI2d	peg246	Pcsk9 Q155H	GCCAGGTTCCATGGGATGCTC	10	17	TTTGTCTTCGCCCACAGCATCCCATGGATATAAATCGCGGTTCTATCTAGTTACGCGTTAAACCAACTAGAA	+3 C to G	N/A	PE3max, epegRNA	+64
SI2d	peg251	Pcsk9 Q155H	GCCAGGTTCCATGGGATGCTC	10	17	TTTGTCTTCGCGCACAGCATCCCATGGTTTAAATACGCGGTTCTATCTAGTTACGCGTTAAACCAACTAGAA	+3 C to G, +6 G to C	N/A	PE3max, epegRNA	+64
SI2d	peg261	Pcsk9 Q155H	GCCAGGTTCCATGGGATGCTC	10	17	TTTGTCTTCGCCCACTCCATCCCATGGTTTAAATACGCGGTTCTATCTAGTTACGCGTTAAACCAACTAGAA	+1-3 CTC to GAG	N/A	PE3max, epegRNA	+64
SI2e	peg251	Pcsk9 Q155H	GCCAGGTTCCATGGGATGCTC	10	17	TTTGTCTTCGCGCACAGCATCCCATGGTTTAAATACGCGGTTCTATCTAGTTACGCGTTAAACCAACTAGAA	+3 C to G, +6 G to C	v3 em, Cbh promoter, SV40 late pA,	PE3max ∆RNAseH RT, epegRNA	+64
SI2e	peg261	Pcsk9 Q155H	GCCAGGTTCCATGGGATGCTC	10	17	TTTGTCTTCGCCCACTCCATCCCATGGTTTAAATACGCGGTTCTATCTAGTTACGCGTTAAACCAACTAGAA	+1-3 CTC to GAG	v3 em, Cbh promoter, SV40 late pA,	PE3max ∆RNAseH RT, epegRNA	+64
SI4	peg261	Pcsk9 Q155H	GCCAGGTTCCATGGGATGCTC	10	17	TTTGTCTTCGCCCACTCCATCCCATGGTTTAAATACGCGGTTCTATCTAGTTACGCGTTAAACCAACTAGAA	Pcsk9 +1-3 CTC to GAG	v3 em, Cbh promoter, SV40 late pA,	PE3max ∆RNAseH RT, epegRNA	+64
SI5	peg251	Pcsk9 Q155H	GCCAGGTTCCATGGGATGCTC	10	17	TTTGTCTTCGCGCACAGCATCCCATGGTTTAAATACGCGGTTCTATCTAGTTACGCGTTAAACCAACTAGAA	+3 C to G, +6 G to C	v3 em, Cbh promoter, SV40 late pA,	PE3max ∆RNAseH RT, epegRNA	+64
										+90
										+90
										-57
										-57
										+90
										+90
										+53
										+53
										+48
										+48
										+38
										+38
										+90
										+53
										+48
										+38
										+90
										+53
										+48
										+38
										-95
										-52
										-26
										+52
										+74
										-95
										-52
										-26
										+52
										+74
										+48
										+48
										+7
										+7
										+53
										+53
										+53
										+52
										+52
										+52
										+94
										+94
										+94
										+70
										+70
										+70
										+48
										+48
										+48
										+48
										+48
										+48
										+48
										+48
										+48
										+48
										+48
										+48
										+48
										+48
										+48
										+48
										+48
										+48
										+48
										+48
										+48
										+48
										+48
										+48
										+90
										+90
										+90
										+90
										+90
										+90
										+90
										+90
										+90
										+90
										+90
										+90
										+90
										+90
										+90
										+90
										+90
										+90
										+90
										+90
										+90
										+90
										+90
										+90
										-57
										-57
										-57
										-57
										-57
										-57
										-57
										-57
										-57
										-57
										-57
										-57
										-57
										-57
										-57
										-57
										-57
										-57
										-57
										-57
										-57
										-57
										-57
										-57
										+41
										+41
										+41
										+41
										+41
										+41
										+41
										+41
										+41
										+41
										+41
										+41
										+41
										+41
										+41
										+41
										+41
										+41
										+41
										+41
										+41
										+41
										+41
										+41
										+38
										+38
										+38
										+38
										+38
										+38
										+38
										+38
										+38
										+38
										+38
										+38
										+38
										+38
										+38
										+38
										+38
										+38
										+38
										+38
										+38
										+38
										+38
										+38
										+49
										+49
										+49
										+49
										+49
										+49
										+49
										+49
										+49
										+49
										+49
										+49
										+49
										+49
										+49
										+49
										+49
										+49
										+49
										+49
										+49
										+49
										+49
										+49
										+57
										+57
										+57
										+57
										+57
										+57
										+57
										+57
										+57
										+57
										+57
										+57
										+57
										+57
										+57
										+57
										+57
										+57
										+57
										+57
										+57
										+57
										+57
										+57
										+41
										+41
										+41
										+41
										+41
										+41
										+41
										+41
										+50
										+50
										+50
										+50
										+50
										+50
										+90
										+90
										+90
										+90
										+90
										+90
										+90
										+90
										-57
										-57
										-57
										-57
										-57
										-57
										-57
										-57
										+48
										+48
										+48
										+48
										+48
										+48
										+48
										+48
										+49
										+49
										+49
										+53
										+53
										+53
										+48
										+48
										+48
										+90
										+90
										+90
										+90
										+90
										+90
										+90
										+90
										+90
										+90
										+90
										+90
										+41
										+41
										+41
										+38
										+38
										+38
										+57
										+57
										+57
										+49
										+49
										+49
										+53
										+53
										+53
										+48
										+48
										+48
										+90
										+90
										+90
										+90
										+90
										+90
										+90
										+90
										+90
										+90
										+90
										+90
										+41
										+41
										+41
										+38
										+38
										+38
										+57
										+57
										+57
										+53
										+53
										+53
										+53
										+53
										+53
										+90
										+41
										+48
										+38
										+49
										+57
										+90
										+41
										+48
										+38
										+49
										+57
										+48
										+38
										+49
										+57
										+48
										+38
										+49
										+57
										+90
										+90
										+90
										+90
										+90
										+90
										+90
										+90
										+53
										+53
										+53
										+53
										+53
										+53
										+53
										+53
										+48
										+48
										+48
										+48
										+48
										+48
										+48
										+48
										+49
										+49
										+49
										+49
										+49
										+49
										+49
										+49
										+90
										+90
										+90
										+90
										+90
										+90
										+90
										+90
										+90
										+90
										+90
										+90
										+90
										+90
										+48
										+48
										+48
										+48
										+48
										+48
										+48
										+48
										+48
										+48
										+48
										+48
										+48
										+48
										+38
										+38
										+38
										+38
										+38
										+38
										+38
										+38
										+38
										+38
										+38
										+38
										+38
										+38
										+57
										+57
										+57
										+57
										+57
										+57
										+57
										+57
										+57
										+57
										+57
										+57
										+57
										+57
										+90
										+90
										+90
										+90
										+90
										+90
										+90
										+90
										+90
										+90
										+41
										+41
										+41
										+41
										+41
										+41
										+41
										+41
										+41
										+41
										+48
										+48
										+48
										+48
										+48
										+48
										+48
										+48
										+48
										+48
										+38
										+38
										+38
										+38
										+38
										+38
										+38
										+38
										+38
										+38
										+49
										+49
										+49
										+49
										+49
										+49
										+49
										+49
										+49
										+49
										+57
										+57
										+57
										+57
										+57
										+57
										+57
										+57
										+57
										+57
										+90
										+90
										+90
										+90
										+90
										+53
										+53
										+53
										+53
										+53
										+41
										+41
										+41
										+41
										+41
										+48
										+48
										+48
										+48
										+48
										+38
										+38
										+38
										+38
										+38
										+49
										+49
										+49
										+49
										+49
										+57
										+57
										+57
										+57
										+57
										+90
										+90
										+90
										+90
										+53
										+53
										+53
										+53
										+41
										+41
										+41
										+41
										+48
										+48
										+48
										+48
										+38
										+38
										+38
										+38
										+49
										+49
										+49
										+49
										+57
										+57
										+57
										+57
										+90
										+90
										+90
										+90
										+53
										+53
										+53
										+53
										+41
										+41
										+41
										+41
										+48
										+48
										+48
										+48
										+38
										+38
										+38
										+38
										+49
										+49
										+49
										+49
										+57
										+57
										+57
										+57
										+90
										+90
										+53
										+53
										+41
										+41
										+48
										+48
										+38
										+38
										+49
										+49
										+57
										+57
										+90
										+90
										+53
										+53
										+41
										+41
										+48
										+48
										+38
										+38
										+49
										+49
										+57
										+57
										+72
										+72
										+72
										+72
										+72
										+72
										+86
										+86
										+86
										+43
										+43
										+43
										+55
										+55
										+55
										+31
										+31
										+31
										+72
										+72
										+72
										+72
										+72
										+72
										+86
										+86
										+86
										+43
										+43
										+43
										+55
										+55
										+55
										+31
										+31
										+31
										+85
										+85
										+85
										-3
										-3
										-3
										+72
										+72
										+72
										+72
										+48
										+48
										+48
										+48
										+41
										+41
										+41
										+41
										+43
										+43
										+43
										+55
										+55
										+55

## Sheet: SI Table 3 nicking guide RNA
Supplementary Table 3. Sequences of nicking sgRNAs used in this study. All sequences are shown in 5' to 3' orientation. Nicking sgRNAs are a concatenation of the spacer sequence and the sgRNA scaffold. sgRNA scaffold sequence (5' to 3') gttttagagctagaaatagcaagttaaaataaggctagtccgttatcaacttgaaaaagtggcaccgagtcggtgc
sgRNA name	Site ID	Spacer sequence (5'-3')	Position
nicking sgRNA Dnmt1	Dnmt1	GCCGCGCGCGCGAAAAAGCCG	+53
nicking sgRNA HEK3	HEK3	GTCAACCAGTATCCCGGTGC	+90
nicking sgRNA PRNP	PRNP	GCATGTTTTCACGATAGTAA	+72
nicking sgRNA HBB	HBB	GCCTTGATACCAACCTGCCCA	+72
nicking sgRNA EMX1	EMX1	GACATCGATGTCCTCCCCAT	+53
nicking sgRNA RNF2	RNF2	GTCAACCATTAAGCAAAACAT	41
nicking sgRNA Apoe1	APOE3 R136S	GCTTACGCAGCTTGCGCAGGT	25
nicking sgRNA Apoe2	APOE3 R136S	GCAGGTCATCGGCATCGCGG	53
nicking sgRNA Apoe3	APOE3 R136S	GCCCCGGCCTGGTACACTGCC	83
nicking sgRNA Pcsk91	Pcsk9 Q155H	GCCCAGCATGGCACCAGACAG	-45
nicking sgRNA Pcsk92	Pcsk9 Q155H	GGAAGACCGCTCCCCTGGTA	-65
nicking sgRNA Pcsk93	Pcsk9 Q155H	GCCCCATGTGGAGTACATT	31
nicking sgRNA Pcsk94	Pcsk9 Q155H	GTGGCCCTGAAGTTGCCCCATG	43
nicking sgRNA Pcsk95	Pcsk9 Q155H	GCATGGCTGTCTGGTTCTGT	64
nicking sgRNA Pcsk96	Pcsk9 Q155H	GTGGGCTGCTATTAGCTGAA	102

## Sheet: SI Table 4 ddPCR probes
Supplementary Table 4. Probes and primers used to quantify viral genomes in liver tissues.
Description	Sequence 5' to 3'	Fluorophores
Cas9 N-term ddPCR For	AAACTGGTGGACAGCACCGA	none
Cas9 N-term ddPCR Rev	AAGTGGCCCCGGAACTTGAT	none
Cas9 C-term ddPCR For	GGCGAACTGCAGAAGGGAAA	none
Cas9 C-term ddPCR Rev	TCATTATCCTCGGGGGAGCC	none
Gapdh ddPCR Fwd	CGCCCTGATCTGAGGTTAAAT	none
Gapdh ddPCR Rev	CGGAGCAACAGATGTGTGTA	none
Cas9 N-term probe	CTGATCTATCTGGCCCTGGCCC	6-FAM/IB FQ ZEN
Cas9 C-term probe	ATGTGAACTTCCTGTACCTGGCCAGCC	6-FAM/IB FQ ZEN
Gapdh Probe	AGCCGTGTGACCTTTCTGGATCTG	HEX/IB FQ ZEN

## Sheet: SI Table 5 pegPcsk9 Off-target 
Supplementary Table 5. Sequences of Pcsk9 pegRNA off-target sites identified by CIRCLE-seq.
	spacer sequence (5'-3')
pegRNA OT1	AGAGGTCCCATGGGATGCTGAGG
pegRNA OT2	TGAGGTTCCATAGGATGCCAGGG
pegRNA OT3	ATAGGTTCCATGGGATGTCAGGA
pegRNA OT4	CCTGGCTCCATGGGTGCTCAGG
pegRNA OT5	CCAGGATGCATGGGATCTCCGGC
pegRNA OT6	GCAAGTTCCATGGGATGCAGGGA
pegRNA OT7	CCAGGCTACATGGGATGCTGAGG
pegRNA OT8	GCCAGGCCCATGAGATGCTCTGG
pegRNA OT9	CCAGGTTCCATAAGATGCTCAGA
pegRNA OT10	GGAGGATCCATGGGATGCCCTGG

## Sheet: SI Table 6  ng-Pcsk9 Off-target
Supplementary Table 6. Sequences of Pcsk9 nicking sgRNA off-target sites identified by CIRCLE-seq.
	spacer sequence (5'-3')
nicking sgRNA OT1	ACGTGGCTTTCTGGGTTCTGTTGG
nicking sgRNA OT2	ACATGTCTGTCTGGGTTATGTGGG
nicking sgRNA OT3	ACAGAGCTGTCTGGGTCTGTGGG
nicking sgRNA OT4	TTATGGCAGTCTG-TTCTGTAGG
nicking sgRNA OT5	GAGTGGCTGTCTGGTT-TGTAGG
nicking sgRNA OT6	CCTGTGCTGTCTGTTTCTGTGGG
nicking sgRNA OT7	TCATGGCTTTCTGGTTCTATAAG
nicking sgRNA OT8	GTATAGCTTTCTGGTTCTGTGGG
nicking sgRNA OT9	ACATGTCTGTCTG-TTCTATGGG
nicking sgRNA OT10	TTATGGTTGTCTGGTTCTGTTAG

## Sheet: SI Table 7 CIRCLEseq peg-output
Supplementary Table 7. Circle-seq output for pegRNA. Yellow rows denote sites that were individually sequenced in PE-AAAV treated and untreated liver tissues. On-target site in denoted in red.
	Chromosome	Start	End	Genomic Coordinate	Nuclease_Read_Count	Strand	Control_Read_Count	Site_Sequence	Site_Substitution_Number	Site_Sequence_Gaps_Allowed	File_Name	Cell	Target_site	Full_Name	Target_Sequence	Realigned_Target_Sequence
OT1	chr12	17631271	17631294	chr12:17631271-17631294	1731	+	0	AGAGGTCCCATGGGATGCTGAGG	4		PCSK9pegRNA.bam	PCSK9pegRNA	PCSK9pegRNA	PCSK9pegRNA_PCSK9pegRNA_chr12:17631271-17631294_1731	CCAGGTTCCATGGGATGCTCNGG	none
OT2	chr7	45928396	45928419	chr7:45928396-45928419	1360	+	0	TGAGGTTCCATAGGATGCCAGGG	5	TGAGGTTCCATAGGATGC-CAGG	PCSK9pegRNA.bam	PCSK9pegRNA	PCSK9pegRNA	PCSK9pegRNA_PCSK9pegRNA_chr7:45928396-45928419_1360	CCAGGTTCCATGGGATGCTCNGG	CCAGGTTCCATGGGATGCTCNGG
OT3	chr6	51889719	51889742	chr6:51889719-51889742	1272	-	0	ATAGGTTCCATGGGATGTCAGGA	6	ATAGGTTCCATGGGATG-TCAGG	PCSK9pegRNA.bam	PCSK9pegRNA	PCSK9pegRNA	PCSK9pegRNA_PCSK9pegRNA_chr6:51889719-51889742_1272	CCAGGTTCCATGGGATGCTCNGG	CCAGGTTCCATGGGATGCTCNGG
OT4	chr11	71908176	71908198	chr11:71908176-71908198	1087	+	0			CCTGGCTCCATGGG-TGCTCAGG	PCSK9pegRNA.bam	PCSK9pegRNA	PCSK9pegRNA	PCSK9pegRNA_PCSK9pegRNA_chr11:71908176-71908198_1087	CCAGGTTCCATGGGATGCTCNGG	CCAGGTTCCATGGGATGCTCNGG
OT5	chr15	89584296	89584319	chr15:89584296-89584319	1070	+	0	CCAGGATGCATGGGATCTCCGGC	6	CCAGGATGCATGGGAT-CTCCGG	PCSK9pegRNA.bam	PCSK9pegRNA	PCSK9pegRNA	PCSK9pegRNA_PCSK9pegRNA_chr15:89584296-89584319_1070	CCAGGTTCCATGGGATGCTCNGG	CCAGGTTCCATGGGATGCTCNGG
On-target	chr4	106456912	106456935	chr4:106456912-106456935	1066	+	0	CCAGGTTCCATGGGATGCTCTGG	0		PCSK9pegRNA.bam	PCSK9pegRNA	PCSK9pegRNA	PCSK9pegRNA_PCSK9pegRNA_chr4:106456912-106456935_1066	CCAGGTTCCATGGGATGCTCNGG	none
OT6	chr3	70539235	70539258	chr3:70539235-70539258	836	-	0	GCAAGTTCCATGGGATGCAGGGA	5	GCAAGTTCCATGGGATGCA-GGG	PCSK9pegRNA.bam	PCSK9pegRNA	PCSK9pegRNA	PCSK9pegRNA_PCSK9pegRNA_chr3:70539235-70539258_836	CCAGGTTCCATGGGATGCTCNGG	CCAGGTTCCATGGGATGCTCNGG
OT7	chr5	65959435	65959458	chr5:65959435-65959458	820	-	0	CCAGGCTACATGGGATGCTGAGG	3		PCSK9pegRNA.bam	PCSK9pegRNA	PCSK9pegRNA	PCSK9pegRNA_PCSK9pegRNA_chr5:65959435-65959458_820	CCAGGTTCCATGGGATGCTCNGG	none
OT8	chr4	141640584	141640607	chr4:141640584-141640607	810	+	0	GCCAGGCCCATGAGATGCTCTGG	6	CCAGGC-CCATGAGATGCTCTGG	PCSK9pegRNA.bam	PCSK9pegRNA	PCSK9pegRNA	PCSK9pegRNA_PCSK9pegRNA_chr4:141640584-141640607_810	CCAGGTTCCATGGGATGCTCNGG	CCAGGTTCCATGGGATGCTCNGG
OT9	chr2	64239861	64239884	chr2:64239861-64239884	651	+	0	CCAGGTTCCATAAGATGCTCAGA	3		PCSK9pegRNA.bam	PCSK9pegRNA	PCSK9pegRNA	PCSK9pegRNA_PCSK9pegRNA_chr2:64239861-64239884_651	CCAGGTTCCATGGGATGCTCNGG	none
OT10	chr17	43898582	43898605	chr17:43898582-43898605	635	+	0	GGAGGATCCATGGGATGCCCTGG	4		PCSK9pegRNA.bam	PCSK9pegRNA	PCSK9pegRNA	PCSK9pegRNA_PCSK9pegRNA_chr17:43898582-43898605_635	CCAGGTTCCATGGGATGCTCNGG	none
	chr1	91553535	91553559	chr1:91553535-91553559	608	+	0			CATGGTTCCATGGGTTGGCTCAGG	PCSK9pegRNA.bam	PCSK9pegRNA	PCSK9pegRNA	PCSK9pegRNA_PCSK9pegRNA_chr1:91553535-91553559_608	CCAGGTTCCATGGGATGCTCNGG	CCAGGTTCCATGGGATG-CTCNGG
	chr12	104434798	104434821	chr12:104434798-104434821	592	+	0	CCAGGTTCAATGGGAGGCTCTGG	2		PCSK9pegRNA.bam	PCSK9pegRNA	PCSK9pegRNA	PCSK9pegRNA_PCSK9pegRNA_chr12:104434798-104434821_592	CCAGGTTCCATGGGATGCTCNGG	none
	chr19	48098017	48098040	chr19:48098017-48098040	590	-	0	CCAGTTTCCATGGGAGGCTCAGG	2		PCSK9pegRNA.bam	PCSK9pegRNA	PCSK9pegRNA	PCSK9pegRNA_PCSK9pegRNA_chr19:48098017-48098040_590	CCAGGTTCCATGGGATGCTCNGG	none
	chr10	109063599	109063622	chr10:109063599-109063622	580	-	0	AAAAGTTCCATGGGATGCTGGGA	5	AAAAGTTCCATGGGATGCT-GGG	PCSK9pegRNA.bam	PCSK9pegRNA	PCSK9pegRNA	PCSK9pegRNA_PCSK9pegRNA_chr10:109063599-109063622_580	CCAGGTTCCATGGGATGCTCNGG	CCAGGTTCCATGGGATGCTCNGG
	chr8	104922254	104922277	chr8:104922254-104922277	556	-	0	CCAGGTGCCATAGGATACCCAGG	4		PCSK9pegRNA.bam	PCSK9pegRNA	PCSK9pegRNA	PCSK9pegRNA_PCSK9pegRNA_chr8:104922254-104922277_556	CCAGGTTCCATGGGATGCTCNGG	none
	chr4	105982578	105982602	chr4:105982578-105982602	528	+	0			TCAGGATCCATGAGGATGCTCAGG	PCSK9pegRNA.bam	PCSK9pegRNA	PCSK9pegRNA	PCSK9pegRNA_PCSK9pegRNA_chr4:105982578-105982602_528	CCAGGTTCCATGGGATGCTCNGG	CCAGGTTCCATG-GGATGCTCNGG
	chr9	14067430	14067452	chr9:14067430-14067452	528	+	0			TCAGATTCCATGGAAT-CTCTGG	PCSK9pegRNA.bam	PCSK9pegRNA	PCSK9pegRNA	PCSK9pegRNA_PCSK9pegRNA_chr9:14067430-14067452_528	CCAGGTTCCATGGGATGCTCNGG	CCAGGTTCCATGGGATGCTCNGG
	chr3	102336958	102336981	chr3:102336958-102336981	344	-	0	ACAGGTTCCATGGGATGGGGACA	6		PCSK9pegRNA.bam	PCSK9pegRNA	PCSK9pegRNA	PCSK9pegRNA_PCSK9pegRNA_chr3:102336958-102336981_344	CCAGGTTCCATGGGATGCTCNGG	none
	chr8	103581071	103581093	chr8:103581071-103581093	341	+	0			TCAGGTTC-ATGGGGTGCTCAAG	PCSK9pegRNA.bam	PCSK9pegRNA	PCSK9pegRNA	PCSK9pegRNA_PCSK9pegRNA_chr8:103581071-103581093_341	CCAGGTTCCATGGGATGCTCNGG	CCAGGTTCCATGGGATGCTCNGG
	chr5	18062582	18062605	chr5:18062582-18062605	340	+	0	CCAGGCACCACGGGATGCTGAGG	4		PCSK9pegRNA.bam	PCSK9pegRNA	PCSK9pegRNA	PCSK9pegRNA_PCSK9pegRNA_chr5:18062582-18062605_340	CCAGGTTCCATGGGATGCTCNGG	none
	chr15	81473344	81473367	chr15:81473344-81473367	298	+	0	CCAGGTTCTATAGGATGCTTGGT	4	CCAGGTTCTATAGGATGCT-TGG	PCSK9pegRNA.bam	PCSK9pegRNA	PCSK9pegRNA	PCSK9pegRNA_PCSK9pegRNA_chr15:81473344-81473367_298	CCAGGTTCCATGGGATGCTCNGG	CCAGGTTCCATGGGATGCTCNGG
	chr2	171787855	171787877	chr2:171787855-171787877	294	+	0			CAAGGCTCCATGA-ATGCTCAGG	PCSK9pegRNA.bam	PCSK9pegRNA	PCSK9pegRNA	PCSK9pegRNA_PCSK9pegRNA_chr2:171787855-171787877_294	CCAGGTTCCATGGGATGCTCNGG	CCAGGTTCCATGGGATGCTCNGG
	chr4	63113679	63113701	chr4:63113679-63113701	291	-	0			CCAGATGACATGGGAT-CTCAGG	PCSK9pegRNA.bam	PCSK9pegRNA	PCSK9pegRNA	PCSK9pegRNA_PCSK9pegRNA_chr4:63113679-63113701_291	CCAGGTTCCATGGGATGCTCNGG	CCAGGTTCCATGGGATGCTCNGG
	chr12	14010108	14010132	chr12:14010108-14010132	270	-	0			CTATGTTCCATGGCATTGCTCGGG	PCSK9pegRNA.bam	PCSK9pegRNA	PCSK9pegRNA	PCSK9pegRNA_PCSK9pegRNA_chr12:14010108-14010132_270	CCAGGTTCCATGGGATGCTCNGG	CCAGGTTCCATGGGAT-GCTCNGG
	chr15	73380645	73380667	chr15:73380645-73380667	264	-	0			CCTGGTTCC-TGGGGTGCTCTGG	PCSK9pegRNA.bam	PCSK9pegRNA	PCSK9pegRNA	PCSK9pegRNA_PCSK9pegRNA_chr15:73380645-73380667_264	CCAGGTTCCATGGGATGCTCNGG	CCAGGTTCCATGGGATGCTCNGG
	chr11	85279947	85279970	chr11:85279947-85279970	242	+	0	CTAAGTTCCATGGGACACTCAGG	4		PCSK9pegRNA.bam	PCSK9pegRNA	PCSK9pegRNA	PCSK9pegRNA_PCSK9pegRNA_chr11:85279947-85279970_242	CCAGGTTCCATGGGATGCTCNGG	none
	chr7	127264480	127264503	chr7:127264480-127264503	237	+	0	CTGGGTTCCATGGGATGATCAAG	4		PCSK9pegRNA.bam	PCSK9pegRNA	PCSK9pegRNA	PCSK9pegRNA_PCSK9pegRNA_chr7:127264480-127264503_237	CCAGGTTCCATGGGATGCTCNGG	none
	chr2	10769014	10769037	chr2:10769014-10769037	234	-	0	CAAGATTCCATGGGATGATCCAG	4		PCSK9pegRNA.bam	PCSK9pegRNA	PCSK9pegRNA	PCSK9pegRNA_PCSK9pegRNA_chr2:10769014-10769037_234	CCAGGTTCCATGGGATGCTCNGG	none
	chr8	89715578	89715601	chr8:89715578-89715601	222	+	0	CCAGATCCTATGGGATGCTGGGT	5	CCAGATCCTATGGGATGCT-GGG	PCSK9pegRNA.bam	PCSK9pegRNA	PCSK9pegRNA	PCSK9pegRNA_PCSK9pegRNA_chr8:89715578-89715601_222	CCAGGTTCCATGGGATGCTCNGG	CCAGGTTCCATGGGATGCTCNGG
	chr6	124429959	124429982	chr6:124429959-124429982	220	-	0	CCAGCTTCCATCGGATGCCCTGG	3		PCSK9pegRNA.bam	PCSK9pegRNA	PCSK9pegRNA	PCSK9pegRNA_PCSK9pegRNA_chr6:124429959-124429982_220	CCAGGTTCCATGGGATGCTCNGG	none
	chr7	96951768	96951791	chr7:96951768-96951791	218	-	0	CAGGGTTCCACGGGATGCCGGGC	6	CAGGGTTCCACGGGATGC-CGGG	PCSK9pegRNA.bam	PCSK9pegRNA	PCSK9pegRNA	PCSK9pegRNA_PCSK9pegRNA_chr7:96951768-96951791_218	CCAGGTTCCATGGGATGCTCNGG	CCAGGTTCCATGGGATGCTCNGG
	chr17	86618795	86618818	chr17:86618795-86618818	212	+	0	CTGGGTCCCATGGGATGCCTGGA	6	CTGGGTCCCATGGGATGC-CTGG	PCSK9pegRNA.bam	PCSK9pegRNA	PCSK9pegRNA	PCSK9pegRNA_PCSK9pegRNA_chr17:86618795-86618818_212	CCAGGTTCCATGGGATGCTCNGG	CCAGGTTCCATGGGATGCTCNGG
	chr7	45759129	45759152	chr7:45759129-45759152	204	-	0	CCAGGCAGCATGGGATGCTCAGA	4		PCSK9pegRNA.bam	PCSK9pegRNA	PCSK9pegRNA	PCSK9pegRNA_PCSK9pegRNA_chr7:45759129-45759152_204	CCAGGTTCCATGGGATGCTCNGG	none
	chr13	44340815	44340837	chr13:44340815-44340837	202	-	0			ACAGGTTCCA-GGGAGGCTCAGG	PCSK9pegRNA.bam	PCSK9pegRNA	PCSK9pegRNA	PCSK9pegRNA_PCSK9pegRNA_chr13:44340815-44340837_202	CCAGGTTCCATGGGATGCTCNGG	CCAGGTTCCATGGGATGCTCNGG
	chr5	142530256	142530279	chr5:142530256-142530279	202	+	0	GCAGGTTCCAGAGGATGCTCCAG	4		PCSK9pegRNA.bam	PCSK9pegRNA	PCSK9pegRNA	PCSK9pegRNA_PCSK9pegRNA_chr5:142530256-142530279_202	CCAGGTTCCATGGGATGCTCNGG	none
	chr8	128081385	128081408	chr8:128081385-128081408	199	-	0	CCAGGTTCAATAGGATCTCTGGG	6	CCAGGTTCAATAGGAT-CTCTGG	PCSK9pegRNA.bam	PCSK9pegRNA	PCSK9pegRNA	PCSK9pegRNA_PCSK9pegRNA_chr8:128081385-128081408_199	CCAGGTTCCATGGGATGCTCNGG	CCAGGTTCCATGGGATGCTCNGG
	chrX	62405993	62406016	chrX:62405993-62406016	194	-	0	CCAGGTTCCATGGGCTCTGGGGT	6	CCAGGTTCCATGGGCT-CTGGGG	PCSK9pegRNA.bam	PCSK9pegRNA	PCSK9pegRNA	PCSK9pegRNA_PCSK9pegRNA_chrX:62405993-62406016_194	CCAGGTTCCATGGGATGCTCNGG	CCAGGTTCCATGGGATGCTCNGG
	chr9	112468977	112469000	chr9:112468977-112469000	191	-	0	ACAGGTTCTATGGGATGCTGGCT	5	ACAGGTTCTATGGGATGCT-GGC	PCSK9pegRNA.bam	PCSK9pegRNA	PCSK9pegRNA	PCSK9pegRNA_PCSK9pegRNA_chr9:112468977-112469000_191	CCAGGTTCCATGGGATGCTCNGG	CCAGGTTCCATGGGATGCTCNGG
	chr2	24598598	24598621	chr2:24598598-24598621	182	+	0	CCAGGACCCATGGGATCCCAGGT	6	CCAGGACCCATGGGATCC-CAGG	PCSK9pegRNA.bam	PCSK9pegRNA	PCSK9pegRNA	PCSK9pegRNA_PCSK9pegRNA_chr2:24598598-24598621_182	CCAGGTTCCATGGGATGCTCNGG	CCAGGTTCCATGGGATGCTCNGG
	chr2	24693539	24693561	chr2:24693539-24693561	178	+	0			ACAGGTTTCATAGGATG-TCAGG	PCSK9pegRNA.bam	PCSK9pegRNA	PCSK9pegRNA	PCSK9pegRNA_PCSK9pegRNA_chr2:24693539-24693561_178	CCAGGTTCCATGGGATGCTCNGG	CCAGGTTCCATGGGATGCTCNGG
	chr13	42039672	42039695	chr13:42039672-42039695	174	+	0	TTGGGTCCCATGGGATGCTGGGG	5		PCSK9pegRNA.bam	PCSK9pegRNA	PCSK9pegRNA	PCSK9pegRNA_PCSK9pegRNA_chr13:42039672-42039695_174	CCAGGTTCCATGGGATGCTCNGG	none
	chr16	62619187	62619210	chr16:62619187-62619210	154	-	0	GAAGGTTCCATAAGATGCTCAGA	5		PCSK9pegRNA.bam	PCSK9pegRNA	PCSK9pegRNA	PCSK9pegRNA_PCSK9pegRNA_chr16:62619187-62619210_154	CCAGGTTCCATGGGATGCTCNGG	none
	chr6	120146268	120146291	chr6:120146268-120146291	152	+	0	CTAGGTTCCATGGGATGTTTGGA	4	CTAGGTTCCATGGGATGTT-TGG	PCSK9pegRNA.bam	PCSK9pegRNA	PCSK9pegRNA	PCSK9pegRNA_PCSK9pegRNA_chr6:120146268-120146291_152	CCAGGTTCCATGGGATGCTCNGG	CCAGGTTCCATGGGATGCTCNGG
	chr14	49433410	49433433	chr14:49433410-49433433	150	-	0	GATGGTTCCATAGGATGCTCATG	5		PCSK9pegRNA.bam	PCSK9pegRNA	PCSK9pegRNA	PCSK9pegRNA_PCSK9pegRNA_chr14:49433410-49433433_150	CCAGGTTCCATGGGATGCTCNGG	none
	chr7	105766406	105766428	chr7:105766406-105766428	148	+	0			TTAGGTTCC-TGGGAGGCTCTGG	PCSK9pegRNA.bam	PCSK9pegRNA	PCSK9pegRNA	PCSK9pegRNA_PCSK9pegRNA_chr7:105766406-105766428_148	CCAGGTTCCATGGGATGCTCNGG	CCAGGTTCCATGGGATGCTCNGG
	chr10	84389264	84389287	chr10:84389264-84389287	146	+	0	CCAGGCACCAGGAGATGCTCTGG	4		PCSK9pegRNA.bam	PCSK9pegRNA	PCSK9pegRNA	PCSK9pegRNA_PCSK9pegRNA_chr10:84389264-84389287_146	CCAGGTTCCATGGGATGCTCNGG	none
	chr16	10288345	10288368	chr16:10288345-10288368	144	+	0	CTAAGTCCCATGGGATGCCAGGT	6	CTAAGTCCCATGGGATGC-CAGG	PCSK9pegRNA.bam	PCSK9pegRNA	PCSK9pegRNA	PCSK9pegRNA_PCSK9pegRNA_chr16:10288345-10288368_144	CCAGGTTCCATGGGATGCTCNGG	CCAGGTTCCATGGGATGCTCNGG
	chr2	152409588	152409611	chr2:152409588-152409611	134	-	0	ACAGGTCTCATGAGATGCTCTGG	4		PCSK9pegRNA.bam	PCSK9pegRNA	PCSK9pegRNA	PCSK9pegRNA_PCSK9pegRNA_chr2:152409588-152409611_134	CCAGGTTCCATGGGATGCTCNGG	none
	chr5	119061051	119061074	chr5:119061051-119061074	134	+	0	CCAGGTCCCAGGGGATGCCTGGC	5	CCAGGTCCCAGGGGATGC-CTGG	PCSK9pegRNA.bam	PCSK9pegRNA	PCSK9pegRNA	PCSK9pegRNA_PCSK9pegRNA_chr5:119061051-119061074_134	CCAGGTTCCATGGGATGCTCNGG	CCAGGTTCCATGGGATGCTCNGG
	chr6	35770316	35770339	chr6:35770316-35770339	132	-	0	CCTAGTCCCATGGAATGCTGGGA	6		PCSK9pegRNA.bam	PCSK9pegRNA	PCSK9pegRNA	PCSK9pegRNA_PCSK9pegRNA_chr6:35770316-35770339_132	CCAGGTTCCATGGGATGCTCNGG	none
	chr18	9244193	9244216	chr18:9244193-9244216	126	+	0	CCAGGTTCCCTAGCATGCTCAGG	3		PCSK9pegRNA.bam	PCSK9pegRNA	PCSK9pegRNA	PCSK9pegRNA_PCSK9pegRNA_chr18:9244193-9244216_126	CCAGGTTCCATGGGATGCTCNGG	none
	chr7	140152793	140152816	chr7:140152793-140152816	126	+	0	TCTGGTTCCATGGGAGGCTCAAG	4		PCSK9pegRNA.bam	PCSK9pegRNA	PCSK9pegRNA	PCSK9pegRNA_PCSK9pegRNA_chr7:140152793-140152816_126	CCAGGTTCCATGGGATGCTCNGG	none
	chr3	4326800	4326823	chr3:4326800-4326823	124	+	0	GTAGGTACCATGGGGTGCTGAGG	5		PCSK9pegRNA.bam	PCSK9pegRNA	PCSK9pegRNA	PCSK9pegRNA_PCSK9pegRNA_chr3:4326800-4326823_124	CCAGGTTCCATGGGATGCTCNGG	none
	chr4	111427172	111427195	chr4:111427172-111427195	120	+	0	GCTGGTTCCATGGGTTACTCAGG	4		PCSK9pegRNA.bam	PCSK9pegRNA	PCSK9pegRNA	PCSK9pegRNA_PCSK9pegRNA_chr4:111427172-111427195_120	CCAGGTTCCATGGGATGCTCNGG	none
	chr6	89419436	89419459	chr6:89419436-89419459	120	-	0	ACAGGCTCCATGGGATCTGGGGG	6	ACAGGCTCCATGGGAT-CTGGGG	PCSK9pegRNA.bam	PCSK9pegRNA	PCSK9pegRNA	PCSK9pegRNA_PCSK9pegRNA_chr6:89419436-89419459_120	CCAGGTTCCATGGGATGCTCNGG	CCAGGTTCCATGGGATGCTCNGG
	chr10	78079675	78079698	chr10:78079675-78079698	112	-	0	TTGGGTTCTATGGGATGCTGGGA	6		PCSK9pegRNA.bam	PCSK9pegRNA	PCSK9pegRNA	PCSK9pegRNA_PCSK9pegRNA_chr10:78079675-78079698_112	CCAGGTTCCATGGGATGCTCNGG	none
	chr3	68054837	68054861	chr3:68054837-68054861	110	-	0			AGAGGTTCCATGGGTAGGCTCTGG	PCSK9pegRNA.bam	PCSK9pegRNA	PCSK9pegRNA	PCSK9pegRNA_PCSK9pegRNA_chr3:68054837-68054861_110	CCAGGTTCCATGGGATGCTCNGG	CCAGGTTCCATGGG-ATGCTCNGG
	chr17	64615100	64615122	chr17:64615100-64615122	108	-	0			CCAGGTTCC-TGGCATGCTCTGG	PCSK9pegRNA.bam	PCSK9pegRNA	PCSK9pegRNA	PCSK9pegRNA_PCSK9pegRNA_chr17:64615100-64615122_108	CCAGGTTCCATGGGATGCTCNGG	CCAGGTTCCATGGGATGCTCNGG
	chr13	53756138	53756161	chr13:53756138-53756161	104	-	0	ATAGGCTCCATGGCATGCTAGGG	5		PCSK9pegRNA.bam	PCSK9pegRNA	PCSK9pegRNA	PCSK9pegRNA_PCSK9pegRNA_chr13:53756138-53756161_104	CCAGGTTCCATGGGATGCTCNGG	none
	chr12	102601881	102601904	chr12:102601881-102601904	98	+	0	CCAGGTGCCATGAGATCTCTGGG	6	CCAGGTGCCATGAGAT-CTCTGG	PCSK9pegRNA.bam	PCSK9pegRNA	PCSK9pegRNA	PCSK9pegRNA_PCSK9pegRNA_chr12:102601881-102601904_98	CCAGGTTCCATGGGATGCTCNGG	CCAGGTTCCATGGGATGCTCNGG
	chr15	84317966	84317989	chr15:84317966-84317989	96	+	0	GAGGGCTCCATGGGCTGCTCAGG	5		PCSK9pegRNA.bam	PCSK9pegRNA	PCSK9pegRNA	PCSK9pegRNA_PCSK9pegRNA_chr15:84317966-84317989_96	CCAGGTTCCATGGGATGCTCNGG	none
	chr3	138209674	138209697	chr3:138209674-138209697	96	+	0	TCAGGTACCACGGGATGCTGCGG	4		PCSK9pegRNA.bam	PCSK9pegRNA	PCSK9pegRNA	PCSK9pegRNA_PCSK9pegRNA_chr3:138209674-138209697_96	CCAGGTTCCATGGGATGCTCNGG	none
	chr11	24014328	24014350	chr11:24014328-24014350	92	-	0			CCAGGT-CCATGAGAAACTCAGG	PCSK9pegRNA.bam	PCSK9pegRNA	PCSK9pegRNA	PCSK9pegRNA_PCSK9pegRNA_chr11:24014328-24014350_92	CCAGGTTCCATGGGATGCTCNGG	CCAGGTTCCATGGGATGCTCNGG
	chr3	85777523	85777546	chr3:85777523-85777546	92	-	0	GCAGGCTCCATGGAATGCAGGGG	5		PCSK9pegRNA.bam	PCSK9pegRNA	PCSK9pegRNA	PCSK9pegRNA_PCSK9pegRNA_chr3:85777523-85777546_92	CCAGGTTCCATGGGATGCTCNGG	none
	chr5	136247963	136247985	chr5:136247963-136247985	92	+	0			CTGGGTTCCA-GGAATGCTCTGG	PCSK9pegRNA.bam	PCSK9pegRNA	PCSK9pegRNA	PCSK9pegRNA_PCSK9pegRNA_chr5:136247963-136247985_92	CCAGGTTCCATGGGATGCTCNGG	CCAGGTTCCATGGGATGCTCNGG
	chr8	90970314	90970337	chr8:90970314-90970337	91	+	0	GAAGGTACCATGGGGTGCTGAGG	5		PCSK9pegRNA.bam	PCSK9pegRNA	PCSK9pegRNA	PCSK9pegRNA_PCSK9pegRNA_chr8:90970314-90970337_91	CCAGGTTCCATGGGATGCTCNGG	none
	chr6	86123828	86123851	chr6:86123828-86123851	90	+	0	ACAGGACCCATGGGATGCAGGGT	6		PCSK9pegRNA.bam	PCSK9pegRNA	PCSK9pegRNA	PCSK9pegRNA_PCSK9pegRNA_chr6:86123828-86123851_90	CCAGGTTCCATGGGATGCTCNGG	none
	chr15	67920133	67920156	chr15:67920133-67920156	86	-	0	AAAGGTTCCATGGGATGCTGAGA	4		PCSK9pegRNA.bam	PCSK9pegRNA	PCSK9pegRNA	PCSK9pegRNA_PCSK9pegRNA_chr15:67920133-67920156_86	CCAGGTTCCATGGGATGCTCNGG	none
	chr5	67536119	67536142	chr5:67536119-67536142	84	-	0	CCAGGCTTCATGGGATGTTATGG	4		PCSK9pegRNA.bam	PCSK9pegRNA	PCSK9pegRNA	PCSK9pegRNA_PCSK9pegRNA_chr5:67536119-67536142_84	CCAGGTTCCATGGGATGCTCNGG	none
	chrX	167457298	167457321	chrX:167457298-167457321	80	+	0	GAAGGTTCCATGAGGTGCTAGGG	5		PCSK9pegRNA.bam	PCSK9pegRNA	PCSK9pegRNA	PCSK9pegRNA_PCSK9pegRNA_chrX:167457298-167457321_80	CCAGGTTCCATGGGATGCTCNGG	none
	chr11	82467477	82467500	chr11:82467477-82467500	78	-	0	CCCAGGTTCCTGGGCTGCTCTGG	6	CCAGGTTCC-TGGGCTGCTCTGG	PCSK9pegRNA.bam	PCSK9pegRNA	PCSK9pegRNA	PCSK9pegRNA_PCSK9pegRNA_chr11:82467477-82467500_78	CCAGGTTCCATGGGATGCTCNGG	CCAGGTTCCATGGGATGCTCNGG
	chr14	57194410	57194432	chr14:57194410-57194432	76	-	0			CCAGGTTCCAGAGG-TGCTCAGG	PCSK9pegRNA.bam	PCSK9pegRNA	PCSK9pegRNA	PCSK9pegRNA_PCSK9pegRNA_chr14:57194410-57194432_76	CCAGGTTCCATGGGATGCTCNGG	CCAGGTTCCATGGGATGCTCNGG
	chrX	119039316	119039339	chrX:119039316-119039339	76	-	0	GAAGGTACCATGAGATGCTCAGA	5		PCSK9pegRNA.bam	PCSK9pegRNA	PCSK9pegRNA	PCSK9pegRNA_PCSK9pegRNA_chrX:119039316-119039339_76	CCAGGTTCCATGGGATGCTCNGG	none
	chr15	79019410	79019433	chr15:79019410-79019433	70	-	0	TGAGGTTCCATGGGATTGGCTGT	6		PCSK9pegRNA.bam	PCSK9pegRNA	PCSK9pegRNA	PCSK9pegRNA_PCSK9pegRNA_chr15:79019410-79019433_70	CCAGGTTCCATGGGATGCTCNGG	none
	chr15	95616893	95616916	chr15:95616893-95616916	64	+	0	CCAGGAGCCATGGGATCTCTAGG	6	CCAGGAGCCATGGGAT-CTCTAG	PCSK9pegRNA.bam	PCSK9pegRNA	PCSK9pegRNA	PCSK9pegRNA_PCSK9pegRNA_chr15:95616893-95616916_64	CCAGGTTCCATGGGATGCTCNGG	CCAGGTTCCATGGGATGCTCNGG
	chr6	115503413	115503436	chr6:115503413-115503436	60	+	0	AGGAGTTCCATGGGATGCTGGGA	6		PCSK9pegRNA.bam	PCSK9pegRNA	PCSK9pegRNA	PCSK9pegRNA_PCSK9pegRNA_chr6:115503413-115503436_60	CCAGGTTCCATGGGATGCTCNGG	none
	chr7	87501311	87501334	chr7:87501311-87501334	58	+	0	GATGGCTCCAGGGGATGCTCTGG	5		PCSK9pegRNA.bam	PCSK9pegRNA	PCSK9pegRNA	PCSK9pegRNA_PCSK9pegRNA_chr7:87501311-87501334_58	CCAGGTTCCATGGGATGCTCNGG	none
	chr7	135950126	135950149	chr7:135950126-135950149	57	+	0	CCAGGTTCCATAGGATCATCAGG	3		PCSK9pegRNA.bam	PCSK9pegRNA	PCSK9pegRNA	PCSK9pegRNA_PCSK9pegRNA_chr7:135950126-135950149_57	CCAGGTTCCATGGGATGCTCNGG	none
	chr3	89860616	89860639	chr3:89860616-89860639	56	+	0	GTGAGGTCCAGGGGATGCTCAGG	6	TGAGGT-CCAGGGGATGCTCAGG	PCSK9pegRNA.bam	PCSK9pegRNA	PCSK9pegRNA	PCSK9pegRNA_PCSK9pegRNA_chr3:89860616-89860639_56	CCAGGTTCCATGGGATGCTCNGG	CCAGGTTCCATGGGATGCTCNGG
	chrX	97929779	97929802	chrX:97929779-97929802	56	-	0	CCCAGATCCATGGGATGCTCTGA	4	CCAGAT-CCATGGGATGCTCTGA	PCSK9pegRNA.bam	PCSK9pegRNA	PCSK9pegRNA	PCSK9pegRNA_PCSK9pegRNA_chrX:97929779-97929802_56	CCAGGTTCCATGGGATGCTCNGG	CCAGGTTCCATGGGATGCTCNGG
	chr2	160753857	160753880	chr2:160753857-160753880	54	+	0	AGTGGTTCCACGGGAAGCTCGGG	5		PCSK9pegRNA.bam	PCSK9pegRNA	PCSK9pegRNA	PCSK9pegRNA_PCSK9pegRNA_chr2:160753857-160753880_54	CCAGGTTCCATGGGATGCTCNGG	none
	chr4	134738156	134738179	chr4:134738156-134738179	50	-	0	CCAGGGGTCATGGGATGCCTGGT	6	CCAGGGGTCATGGGATGC-CTGG	PCSK9pegRNA.bam	PCSK9pegRNA	PCSK9pegRNA	PCSK9pegRNA_PCSK9pegRNA_chr4:134738156-134738179_50	CCAGGTTCCATGGGATGCTCNGG	CCAGGTTCCATGGGATGCTCNGG
	chr15	80774350	80774373	chr15:80774350-80774373	48	-	0	ACAAGTACCATGGTATACTCAGG	5		PCSK9pegRNA.bam	PCSK9pegRNA	PCSK9pegRNA	PCSK9pegRNA_PCSK9pegRNA_chr15:80774350-80774373_48	CCAGGTTCCATGGGATGCTCNGG	none
	chr9	122834930	122834953	chr9:122834930-122834953	48	-	0	TCCAGTTCCACGGGATGCACAGG	5	CCAG-TTCCACGGGATGCACAGG	PCSK9pegRNA.bam	PCSK9pegRNA	PCSK9pegRNA	PCSK9pegRNA_PCSK9pegRNA_chr9:122834930-122834953_48	CCAGGTTCCATGGGATGCTCNGG	CCAGGTTCCATGGGATGCTCNGG
	chr16	17629154	17629177	chr16:17629154-17629177	46	-	0	CCAGATCTCATGGGATGCAGGGT	6		PCSK9pegRNA.bam	PCSK9pegRNA	PCSK9pegRNA	PCSK9pegRNA_PCSK9pegRNA_chr16:17629154-17629177_46	CCAGGTTCCATGGGATGCTCNGG	none
	chr18	64586064	64586087	chr18:64586064-64586087	46	+	0	GCAGGGTCCATGGGATGCCCTGA	4		PCSK9pegRNA.bam	PCSK9pegRNA	PCSK9pegRNA	PCSK9pegRNA_PCSK9pegRNA_chr18:64586064-64586087_46	CCAGGTTCCATGGGATGCTCNGG	none
	chr8	13693013	13693036	chr8:13693013-13693036	46	+	0	TCAGGTTCCAAGAGATGCTTGTG	5		PCSK9pegRNA.bam	PCSK9pegRNA	PCSK9pegRNA	PCSK9pegRNA_PCSK9pegRNA_chr8:13693013-13693036_46	CCAGGTTCCATGGGATGCTCNGG	none
	chr8	94850695	94850717	chr8:94850695-94850717	46	-	0			CCTGGTCCCATGGG-TGCTCGAG	PCSK9pegRNA.bam	PCSK9pegRNA	PCSK9pegRNA	PCSK9pegRNA_PCSK9pegRNA_chr8:94850695-94850717_46	CCAGGTTCCATGGGATGCTCNGG	CCAGGTTCCATGGGATGCTCNGG
	chr8	115939793	115939816	chr8:115939793-115939816	44	-	0	GTAGGTTCTATGGGATGTTGAGG	5		PCSK9pegRNA.bam	PCSK9pegRNA	PCSK9pegRNA	PCSK9pegRNA_PCSK9pegRNA_chr8:115939793-115939816_44	CCAGGTTCCATGGGATGCTCNGG	none
	chrX	15279480	15279503	chrX:15279480-15279503	44	+	0	GAAGGTACCATGAGATGCTGGGA	6		PCSK9pegRNA.bam	PCSK9pegRNA	PCSK9pegRNA	PCSK9pegRNA_PCSK9pegRNA_chrX:15279480-15279503_44	CCAGGTTCCATGGGATGCTCNGG	none
	chr10	29366864	29366887	chr10:29366864-29366887	42	-	0	CCAGGCTCCCTGAGATGCCCTGG	4		PCSK9pegRNA.bam	PCSK9pegRNA	PCSK9pegRNA	PCSK9pegRNA_PCSK9pegRNA_chr10:29366864-29366887_42	CCAGGTTCCATGGGATGCTCNGG	none
	chr16	97433789	97433811	chr16:97433789-97433811	42	+	0			CCAAGATCCAAGG-ATGCTCAGG	PCSK9pegRNA.bam	PCSK9pegRNA	PCSK9pegRNA	PCSK9pegRNA_PCSK9pegRNA_chr16:97433789-97433811_42	CCAGGTTCCATGGGATGCTCNGG	CCAGGTTCCATGGGATGCTCNGG
	chr2	38462265	38462288	chr2:38462265-38462288	42	+	0	CCTGGTCCCTTGGGATGCTTGGG	4		PCSK9pegRNA.bam	PCSK9pegRNA	PCSK9pegRNA	PCSK9pegRNA_PCSK9pegRNA_chr2:38462265-38462288_42	CCAGGTTCCATGGGATGCTCNGG	none
	chr6	110626603	110626626	chr6:110626603-110626626	42	-	0	CCAGGTTCCAAGAGAGACTCGGG	4		PCSK9pegRNA.bam	PCSK9pegRNA	PCSK9pegRNA	PCSK9pegRNA_PCSK9pegRNA_chr6:110626603-110626626_42	CCAGGTTCCATGGGATGCTCNGG	none
	chr8	93719160	93719183	chr8:93719160-93719183	42	+	0	CCAAGTCCCATGGGGAACTCCGG	5		PCSK9pegRNA.bam	PCSK9pegRNA	PCSK9pegRNA	PCSK9pegRNA_PCSK9pegRNA_chr8:93719160-93719183_42	CCAGGTTCCATGGGATGCTCNGG	none
	chr17	32046400	32046423	chr17:32046400-32046423	40	+	0	TAAAGCTCCATGAGATGCTCTGG	5		PCSK9pegRNA.bam	PCSK9pegRNA	PCSK9pegRNA	PCSK9pegRNA_PCSK9pegRNA_chr17:32046400-32046423_40	CCAGGTTCCATGGGATGCTCNGG	none
	chr1	39172757	39172779	chr1:39172757-39172779	40	-	0			ACAGGTACCA-GGCATGCTCAGG	PCSK9pegRNA.bam	PCSK9pegRNA	PCSK9pegRNA	PCSK9pegRNA_PCSK9pegRNA_chr1:39172757-39172779_40	CCAGGTTCCATGGGATGCTCNGG	CCAGGTTCCATGGGATGCTCNGG
	chr3	148940457	148940479	chr3:148940457-148940479	40	-	0			CCTGGTTACATGGG-TACTCTGG	PCSK9pegRNA.bam	PCSK9pegRNA	PCSK9pegRNA	PCSK9pegRNA_PCSK9pegRNA_chr3:148940457-148940479_40	CCAGGTTCCATGGGATGCTCNGG	CCAGGTTCCATGGGATGCTCNGG
	chr3	28189639	28189661	chr3:28189639-28189661	38	+	0			CCAGGTCCCAGGGGA-GTTCCGG	PCSK9pegRNA.bam	PCSK9pegRNA	PCSK9pegRNA	PCSK9pegRNA_PCSK9pegRNA_chr3:28189639-28189661_38	CCAGGTTCCATGGGATGCTCNGG	CCAGGTTCCATGGGATGCTCNGG
	chr6	137302274	137302296	chr6:137302274-137302296	38	+	0			CCAGGTATCA-GGGATACTCAGG	PCSK9pegRNA.bam	PCSK9pegRNA	PCSK9pegRNA	PCSK9pegRNA_PCSK9pegRNA_chr6:137302274-137302296_38	CCAGGTTCCATGGGATGCTCNGG	CCAGGTTCCATGGGATGCTCNGG
	chr7	142555517	142555540	chr7:142555517-142555540	38	-	0	CCAGGTTCCAAGGGACAGGAAGG	6		PCSK9pegRNA.bam	PCSK9pegRNA	PCSK9pegRNA	PCSK9pegRNA_PCSK9pegRNA_chr7:142555517-142555540_38	CCAGGTTCCATGGGATGCTCNGG	none
	chr2	153983555	153983578	chr2:153983555-153983578	36	+	0	CCTGGTTCCAAAGGATGCTCTGA	4		PCSK9pegRNA.bam	PCSK9pegRNA	PCSK9pegRNA	PCSK9pegRNA_PCSK9pegRNA_chr2:153983555-153983578_36	CCAGGTTCCATGGGATGCTCNGG	none
	chr5	137357487	137357509	chr5:137357487-137357509	36	-	0			CCAGGTCCTCTGGGAT-CTCTGG	PCSK9pegRNA.bam	PCSK9pegRNA	PCSK9pegRNA	PCSK9pegRNA_PCSK9pegRNA_chr5:137357487-137357509_36	CCAGGTTCCATGGGATGCTCNGG	CCAGGTTCCATGGGATGCTCNGG
	chr15	43312956	43312978	chr15:43312956-43312978	34	-	0			CCAGATTC-AGGGGATACTCAGG	PCSK9pegRNA.bam	PCSK9pegRNA	PCSK9pegRNA	PCSK9pegRNA_PCSK9pegRNA_chr15:43312956-43312978_34	CCAGGTTCCATGGGATGCTCNGG	CCAGGTTCCATGGGATGCTCNGG
	chr19	20602583	20602606	chr19:20602583-20602606	34	-	0	ATAGTTTCCATGGGATGCTCAGA	4		PCSK9pegRNA.bam	PCSK9pegRNA	PCSK9pegRNA	PCSK9pegRNA_PCSK9pegRNA_chr19:20602583-20602606_34	CCAGGTTCCATGGGATGCTCNGG	none
	chr2	25407939	25407962	chr2:25407939-25407962	34	-	0	CACAGGTCCAGAGGATGCTCGGG	6	ACAGGT-CCAGAGGATGCTCGGG	PCSK9pegRNA.bam	PCSK9pegRNA	PCSK9pegRNA	PCSK9pegRNA_PCSK9pegRNA_chr2:25407939-25407962_34	CCAGGTTCCATGGGATGCTCNGG	CCAGGTTCCATGGGATGCTCNGG
	chr3	143151121	143151144	chr3:143151121-143151144	34	+	0	TGAAGTTACATGGGATGCTTGGA	6		PCSK9pegRNA.bam	PCSK9pegRNA	PCSK9pegRNA	PCSK9pegRNA_PCSK9pegRNA_chr3:143151121-143151144_34	CCAGGTTCCATGGGATGCTCNGG	none
	chr3	24249784	24249807	chr3:24249784-24249807	34	-	0	CCAGCTTCCATGGGAGCCCAGGT	6	CCAGCTTCCATGGGA-GCCCAGG	PCSK9pegRNA.bam	PCSK9pegRNA	PCSK9pegRNA	PCSK9pegRNA_PCSK9pegRNA_chr3:24249784-24249807_34	CCAGGTTCCATGGGATGCTCNGG	CCAGGTTCCATGGGATGCTCNGG
	chr3	93402988	93403011	chr3:93402988-93403011	34	-	0	TGAGGTACCATGAGAAGCTCTGG	5		PCSK9pegRNA.bam	PCSK9pegRNA	PCSK9pegRNA	PCSK9pegRNA_PCSK9pegRNA_chr3:93402988-93403011_34	CCAGGTTCCATGGGATGCTCNGG	none
	chr14	60784833	60784856	chr14:60784833-60784856	32	-	0	ACAGGTTCCATAGGTGGCTCTGG	4		PCSK9pegRNA.bam	PCSK9pegRNA	PCSK9pegRNA	PCSK9pegRNA_PCSK9pegRNA_chr14:60784833-60784856_32	CCAGGTTCCATGGGATGCTCNGG	none
	chr2	150853123	150853145	chr2:150853123-150853145	32	-	0			CCAGCTTCC-TGGGATGATCTGG	PCSK9pegRNA.bam	PCSK9pegRNA	PCSK9pegRNA	PCSK9pegRNA_PCSK9pegRNA_chr2:150853123-150853145_32	CCAGGTTCCATGGGATGCTCNGG	CCAGGTTCCATGGGATGCTCNGG
	chr4	101139901	101139923	chr4:101139901-101139923	32	+	0			CAGGGCTCCATGGG-TGCTCAGG	PCSK9pegRNA.bam	PCSK9pegRNA	PCSK9pegRNA	PCSK9pegRNA_PCSK9pegRNA_chr4:101139901-101139923_32	CCAGGTTCCATGGGATGCTCNGG	CCAGGTTCCATGGGATGCTCNGG
	chr11	81170234	81170257	chr11:81170234-81170257	30	-	0	CACAGGTCCATAGGATGCTCATG	6	ACAGGT-CCATAGGATGCTCATG	PCSK9pegRNA.bam	PCSK9pegRNA	PCSK9pegRNA	PCSK9pegRNA_PCSK9pegRNA_chr11:81170234-81170257_30	CCAGGTTCCATGGGATGCTCNGG	CCAGGTTCCATGGGATGCTCNGG
	chr12	26693858	26693880	chr12:26693858-26693880	30	+	0			ACAGCATCCATGG-ATGCTCAGG	PCSK9pegRNA.bam	PCSK9pegRNA	PCSK9pegRNA	PCSK9pegRNA_PCSK9pegRNA_chr12:26693858-26693880_30	CCAGGTTCCATGGGATGCTCNGG	CCAGGTTCCATGGGATGCTCNGG
	chr13	55731538	55731560	chr13:55731538-55731560	30	+	0			GCAGGTACCGTGG-ATGCTCTGG	PCSK9pegRNA.bam	PCSK9pegRNA	PCSK9pegRNA	PCSK9pegRNA_PCSK9pegRNA_chr13:55731538-55731560_30	CCAGGTTCCATGGGATGCTCNGG	CCAGGTTCCATGGGATGCTCNGG
	chr17	25509587	25509609	chr17:25509587-25509609	30	+	0			CCAGGATCC-TGGGATGCTAGGG	PCSK9pegRNA.bam	PCSK9pegRNA	PCSK9pegRNA	PCSK9pegRNA_PCSK9pegRNA_chr17:25509587-25509609_30	CCAGGTTCCATGGGATGCTCNGG	CCAGGTTCCATGGGATGCTCNGG
	chr5	102779881	102779904	chr5:102779881-102779904	30	+	0	ACTGGTTCCTTGGGATACTCAAG	5		PCSK9pegRNA.bam	PCSK9pegRNA	PCSK9pegRNA	PCSK9pegRNA_PCSK9pegRNA_chr5:102779881-102779904_30	CCAGGTTCCATGGGATGCTCNGG	none
	chr8	62741069	62741092	chr8:62741069-62741092	30	-	0	AAAGGTACCATGGGATGCTGAGA	5		PCSK9pegRNA.bam	PCSK9pegRNA	PCSK9pegRNA	PCSK9pegRNA_PCSK9pegRNA_chr8:62741069-62741092_30	CCAGGTTCCATGGGATGCTCNGG	none
	chr9	107192668	107192691	chr9:107192668-107192691	30	-	0	ATAGGTTCCAATGGATGTTCTGG	5		PCSK9pegRNA.bam	PCSK9pegRNA	PCSK9pegRNA	PCSK9pegRNA_PCSK9pegRNA_chr9:107192668-107192691_30	CCAGGTTCCATGGGATGCTCNGG	none
	chr16	84970471	84970494	chr16:84970471-84970494	28	-	0	CCAGATCCCATGAGATACTCAAG	5		PCSK9pegRNA.bam	PCSK9pegRNA	PCSK9pegRNA	PCSK9pegRNA_PCSK9pegRNA_chr16:84970471-84970494_28	CCAGGTTCCATGGGATGCTCNGG	none
	chr1	62395974	62395996	chr1:62395974-62395996	28	+	0			CATGGGTCCATGGGA-GCTCTGG	PCSK9pegRNA.bam	PCSK9pegRNA	PCSK9pegRNA	PCSK9pegRNA_PCSK9pegRNA_chr1:62395974-62395996_28	CCAGGTTCCATGGGATGCTCNGG	CCAGGTTCCATGGGATGCTCNGG
	chr2	145514115	145514138	chr2:145514115-145514138	28	+	0	TCAGGTCCCAGGGGATGCTGAGG	4		PCSK9pegRNA.bam	PCSK9pegRNA	PCSK9pegRNA	PCSK9pegRNA_PCSK9pegRNA_chr2:145514115-145514138_28	CCAGGTTCCATGGGATGCTCNGG	none
	chr2	35606550	35606572	chr2:35606550-35606572	28	+	0			CCTGGCTCCAAGG-ATGCTCAGG	PCSK9pegRNA.bam	PCSK9pegRNA	PCSK9pegRNA	PCSK9pegRNA_PCSK9pegRNA_chr2:35606550-35606572_28	CCAGGTTCCATGGGATGCTCNGG	CCAGGTTCCATGGGATGCTCNGG
	chr2	91511888	91511910	chr2:91511888-91511910	28	-	0			ACAGGTTCTATGGGG-GCTCGGG	PCSK9pegRNA.bam	PCSK9pegRNA	PCSK9pegRNA	PCSK9pegRNA_PCSK9pegRNA_chr2:91511888-91511910_28	CCAGGTTCCATGGGATGCTCNGG	CCAGGTTCCATGGGATGCTCNGG
	chr4	33038288	33038311	chr4:33038288-33038311	28	-	0	GGTGGTTTCATGGGGTACTCTGG	6		PCSK9pegRNA.bam	PCSK9pegRNA	PCSK9pegRNA	PCSK9pegRNA_PCSK9pegRNA_chr4:33038288-33038311_28	CCAGGTTCCATGGGATGCTCNGG	none
	chr5	32387767	32387790	chr5:32387767-32387790	28	+	0	ACAGGAACCAAGGTATGCTCAGG	5		PCSK9pegRNA.bam	PCSK9pegRNA	PCSK9pegRNA	PCSK9pegRNA_PCSK9pegRNA_chr5:32387767-32387790_28	CCAGGTTCCATGGGATGCTCNGG	none
	chr7	145010097	145010120	chr7:145010097-145010120	28	-	0	GCAGGCCCCATGGGATGCTGAAG	5		PCSK9pegRNA.bam	PCSK9pegRNA	PCSK9pegRNA	PCSK9pegRNA_PCSK9pegRNA_chr7:145010097-145010120_28	CCAGGTTCCATGGGATGCTCNGG	none
	chr8	123274291	123274314	chr8:123274291-123274314	28	+	0	CCAGGTGCCATGGGAGCCCAGGC	6	CCAGGTGCCATGGGA-GCCCAGG	PCSK9pegRNA.bam	PCSK9pegRNA	PCSK9pegRNA	PCSK9pegRNA_PCSK9pegRNA_chr8:123274291-123274314_28	CCAGGTTCCATGGGATGCTCNGG	CCAGGTTCCATGGGATGCTCNGG
	chr10	39256914	39256936	chr10:39256914-39256936	26	+	0			CCAGGGCCCATGGG-TGTTCAGG	PCSK9pegRNA.bam	PCSK9pegRNA	PCSK9pegRNA	PCSK9pegRNA_PCSK9pegRNA_chr10:39256914-39256936_26	CCAGGTTCCATGGGATGCTCNGG	CCAGGTTCCATGGGATGCTCNGG
	chr12	72232645	72232668	chr12:72232645-72232668	26	+	0	ACCAGTATCATGGGATGCTTGGG	6	CCAGTATC-ATGGGATGCTTGGG	PCSK9pegRNA.bam	PCSK9pegRNA	PCSK9pegRNA	PCSK9pegRNA_PCSK9pegRNA_chr12:72232645-72232668_26	CCAGGTTCCATGGGATGCTCNGG	CCAGGTTCCATGGGATGCTCNGG
	chr6	88852367	88852389	chr6:88852367-88852389	26	-	0			CCTGGTTTCAGGGG-TGCTCTGG	PCSK9pegRNA.bam	PCSK9pegRNA	PCSK9pegRNA	PCSK9pegRNA_PCSK9pegRNA_chr6:88852367-88852389_26	CCAGGTTCCATGGGATGCTCNGG	CCAGGTTCCATGGGATGCTCNGG
	chr9	118783391	118783414	chr9:118783391-118783414	26	-	0			CTCAGGTTCCA-GGGATGCTCTGG	PCSK9pegRNA.bam	PCSK9pegRNA	PCSK9pegRNA	PCSK9pegRNA_PCSK9pegRNA_chr9:118783391-118783414_26	CCAGGTTCCATGGGATGCTCNGG	C-CAGGTTCCATGGGATGCTCNGG
	chr10	57645697	57645719	chr10:57645697-57645719	24	-	0			CCAGGTTC-ACAGGATGCTAGGG	PCSK9pegRNA.bam	PCSK9pegRNA	PCSK9pegRNA	PCSK9pegRNA_PCSK9pegRNA_chr10:57645697-57645719_24	CCAGGTTCCATGGGATGCTCNGG	CCAGGTTCCATGGGATGCTCNGG
	chr10	69994175	69994197	chr10:69994175-69994197	24	-	0			CCAGATTACATGG-ATGCTCGGA	PCSK9pegRNA.bam	PCSK9pegRNA	PCSK9pegRNA	PCSK9pegRNA_PCSK9pegRNA_chr10:69994175-69994197_24	CCAGGTTCCATGGGATGCTCNGG	CCAGGTTCCATGGGATGCTCNGG
	chr11	30750706	30750729	chr11:30750706-30750729	24	-	0	ACAGGCACCATGGGGTCCTCTGG	5		PCSK9pegRNA.bam	PCSK9pegRNA	PCSK9pegRNA	PCSK9pegRNA_PCSK9pegRNA_chr11:30750706-30750729_24	CCAGGTTCCATGGGATGCTCNGG	none
	chr13	28631289	28631311	chr13:28631289-28631311	24	-	0			GCAGGTTCCATGGAGT-CTCTGG	PCSK9pegRNA.bam	PCSK9pegRNA	PCSK9pegRNA	PCSK9pegRNA_PCSK9pegRNA_chr13:28631289-28631311_24	CCAGGTTCCATGGGATGCTCNGG	CCAGGTTCCATGGGATGCTCNGG
	chr1	3322165	3322187	chr1:3322165-3322187	24	-	0			CCAAATACCATGG-ATGCTCTGG	PCSK9pegRNA.bam	PCSK9pegRNA	PCSK9pegRNA	PCSK9pegRNA_PCSK9pegRNA_chr1:3322165-3322187_24	CCAGGTTCCATGGGATGCTCNGG	CCAGGTTCCATGGGATGCTCNGG
	chr3	109298510	109298533	chr3:109298510-109298533	24	+	0	CGTGGTTCCATGGGAGGCTGGGA	5	CGTGGTTCCATGGGAGGCT-GGG	PCSK9pegRNA.bam	PCSK9pegRNA	PCSK9pegRNA	PCSK9pegRNA_PCSK9pegRNA_chr3:109298510-109298533_24	CCAGGTTCCATGGGATGCTCNGG	CCAGGTTCCATGGGATGCTCNGG
	chr6	10313818	10313841	chr6:10313818-10313841	24	+	0	TCAGGTTCCATGGGATTGGATTG	6		PCSK9pegRNA.bam	PCSK9pegRNA	PCSK9pegRNA	PCSK9pegRNA_PCSK9pegRNA_chr6:10313818-10313841_24	CCAGGTTCCATGGGATGCTCNGG	none
	chr6	35331562	35331585	chr6:35331562-35331585	24	-	0	AATGGTTCCCTGGGATGCTAAGG	5		PCSK9pegRNA.bam	PCSK9pegRNA	PCSK9pegRNA	PCSK9pegRNA_PCSK9pegRNA_chr6:35331562-35331585_24	CCAGGTTCCATGGGATGCTCNGG	none
	chr8	28750527	28750549	chr8:28750527-28750549	24	-	0			CTAAGTTCCATGG-ATGCTCTGA	PCSK9pegRNA.bam	PCSK9pegRNA	PCSK9pegRNA	PCSK9pegRNA_PCSK9pegRNA_chr8:28750527-28750549_24	CCAGGTTCCATGGGATGCTCNGG	CCAGGTTCCATGGGATGCTCNGG
	chr11	6732221	6732245	chr11:6732221-6732245	22	+	0			GCAGGGTCCATGAGGAAGCTCAGG	PCSK9pegRNA.bam	PCSK9pegRNA	PCSK9pegRNA	PCSK9pegRNA_PCSK9pegRNA_chr11:6732221-6732245_22	CCAGGTTCCATGGGATGCTCNGG	CCAGGTTCCATG-GGATGCTCNGG
	chr15	83884370	83884392	chr15:83884370-83884392	22	-	0			CACGGTTGCATGGGAT-CTCTGG	PCSK9pegRNA.bam	PCSK9pegRNA	PCSK9pegRNA	PCSK9pegRNA_PCSK9pegRNA_chr15:83884370-83884392_22	CCAGGTTCCATGGGATGCTCNGG	CCAGGTTCCATGGGATGCTCNGG
	chr16	29868497	29868520	chr16:29868497-29868520	22	-	0	CCAGGTTGCATGGGAGATTCTGG	4		PCSK9pegRNA.bam	PCSK9pegRNA	PCSK9pegRNA	PCSK9pegRNA_PCSK9pegRNA_chr16:29868497-29868520_22	CCAGGTTCCATGGGATGCTCNGG	none
	chr1	133923281	133923304	chr1:133923281-133923304	22	-	0	TCAGGGTCCATGGGGTTCTCAGG	4		PCSK9pegRNA.bam	PCSK9pegRNA	PCSK9pegRNA	PCSK9pegRNA_PCSK9pegRNA_chr1:133923281-133923304_22	CCAGGTTCCATGGGATGCTCNGG	none
	chr1	187406798	187406821	chr1:187406798-187406821	22	-	0	CCAGAGTCCACAGGGTGCTCAGG	5		PCSK9pegRNA.bam	PCSK9pegRNA	PCSK9pegRNA	PCSK9pegRNA_PCSK9pegRNA_chr1:187406798-187406821_22	CCAGGTTCCATGGGATGCTCNGG	none
	chr2	162307825	162307848	chr2:162307825-162307848	22	-	0	GAAAGTTCCATGGGATGCTGAGA	5		PCSK9pegRNA.bam	PCSK9pegRNA	PCSK9pegRNA	PCSK9pegRNA_PCSK9pegRNA_chr2:162307825-162307848_22	CCAGGTTCCATGGGATGCTCNGG	none
	chr2	93298226	93298249	chr2:93298226-93298249	22	-	0	ATGGGTTCCCTGGGATGTTCTGG	5		PCSK9pegRNA.bam	PCSK9pegRNA	PCSK9pegRNA	PCSK9pegRNA_PCSK9pegRNA_chr2:93298226-93298249_22	CCAGGTTCCATGGGATGCTCNGG	none
	chr6	134044251	134044273	chr6:134044251-134044273	22	+	0			CCAGGTTCCA-GAGATGTTCAGG	PCSK9pegRNA.bam	PCSK9pegRNA	PCSK9pegRNA	PCSK9pegRNA_PCSK9pegRNA_chr6:134044251-134044273_22	CCAGGTTCCATGGGATGCTCNGG	CCAGGTTCCATGGGATGCTCNGG
	chr8	87675995	87676018	chr8:87675995-87676018	22	-	0	GTAGATTCCTTGGGATGCTGGGG	5		PCSK9pegRNA.bam	PCSK9pegRNA	PCSK9pegRNA	PCSK9pegRNA_PCSK9pegRNA_chr8:87675995-87676018_22	CCAGGTTCCATGGGATGCTCNGG	none
	chr13	71145683	71145705	chr13:71145683-71145705	20	-	0			ACAGGCTCCATGGGA-GCTGAGG	PCSK9pegRNA.bam	PCSK9pegRNA	PCSK9pegRNA	PCSK9pegRNA_PCSK9pegRNA_chr13:71145683-71145705_20	CCAGGTTCCATGGGATGCTCNGG	CCAGGTTCCATGGGATGCTCNGG
	chr14	38477381	38477404	chr14:38477381-38477404	20	+	0	GAAGGTACCATGGGATGCTGAGA	5		PCSK9pegRNA.bam	PCSK9pegRNA	PCSK9pegRNA	PCSK9pegRNA_PCSK9pegRNA_chr14:38477381-38477404_20	CCAGGTTCCATGGGATGCTCNGG	none
	chr16	56966858	56966881	chr16:56966858-56966881	20	-	0	CCTGGCTCCATAAGATGTTCAGG	5		PCSK9pegRNA.bam	PCSK9pegRNA	PCSK9pegRNA	PCSK9pegRNA_PCSK9pegRNA_chr16:56966858-56966881_20	CCAGGTTCCATGGGATGCTCNGG	none
	chr17	12540900	12540923	chr17:12540900-12540923	20	-	0	CCAGGCACCATGGGATGCACAGA	4		PCSK9pegRNA.bam	PCSK9pegRNA	PCSK9pegRNA	PCSK9pegRNA_PCSK9pegRNA_chr17:12540900-12540923_20	CCAGGTTCCATGGGATGCTCNGG	none
	chr17	70718613	70718636	chr17:70718613-70718636	20	+	0	CCTGTTTCCCTGGGAAGCTTGTG	6		PCSK9pegRNA.bam	PCSK9pegRNA	PCSK9pegRNA	PCSK9pegRNA_PCSK9pegRNA_chr17:70718613-70718636_20	CCAGGTTCCATGGGATGCTCNGG	none
	chr18	19471232	19471255	chr18:19471232-19471255	20	+	0	TCAAGATCCATGGAATGCTAGGT	6		PCSK9pegRNA.bam	PCSK9pegRNA	PCSK9pegRNA	PCSK9pegRNA_PCSK9pegRNA_chr18:19471232-19471255_20	CCAGGTTCCATGGGATGCTCNGG	none
	chr1	14712145	14712168	chr1:14712145-14712168	20	-	0	CTAGGTTTCATAGGATGCCTGGA	6	CTAGGTTTCATAGGATGC-CTGG	PCSK9pegRNA.bam	PCSK9pegRNA	PCSK9pegRNA	PCSK9pegRNA_PCSK9pegRNA_chr1:14712145-14712168_20	CCAGGTTCCATGGGATGCTCNGG	CCAGGTTCCATGGGATGCTCNGG
	chr1	64911896	64911919	chr1:64911896-64911919	20	+	0	TTAGGGTCCATGGGAAGCTCAGA	5		PCSK9pegRNA.bam	PCSK9pegRNA	PCSK9pegRNA	PCSK9pegRNA_PCSK9pegRNA_chr1:64911896-64911919_20	CCAGGTTCCATGGGATGCTCNGG	none
	chr2	15165807	15165830	chr2:15165807-15165830	20	-	0	CCAGGTTCAATGAGATACTCTGA	4		PCSK9pegRNA.bam	PCSK9pegRNA	PCSK9pegRNA	PCSK9pegRNA_PCSK9pegRNA_chr2:15165807-15165830_20	CCAGGTTCCATGGGATGCTCNGG	none
	chr2	24795845	24795867	chr2:24795845-24795867	20	-	0			CCAGGTTCCTTGG-ATGATCGGG	PCSK9pegRNA.bam	PCSK9pegRNA	PCSK9pegRNA	PCSK9pegRNA_PCSK9pegRNA_chr2:24795845-24795867_20	CCAGGTTCCATGGGATGCTCNGG	CCAGGTTCCATGGGATGCTCNGG
	chr3	108567624	108567647	chr3:108567624-108567647	20	+	0	CCAGGATCCATGGCATGCTGAGG	3		PCSK9pegRNA.bam	PCSK9pegRNA	PCSK9pegRNA	PCSK9pegRNA_PCSK9pegRNA_chr3:108567624-108567647_20	CCAGGTTCCATGGGATGCTCNGG	none
	chr3	99659298	99659320	chr3:99659298-99659320	20	-	0			ACAGGATCCATGGGA-GCTGAGG	PCSK9pegRNA.bam	PCSK9pegRNA	PCSK9pegRNA	PCSK9pegRNA_PCSK9pegRNA_chr3:99659298-99659320_20	CCAGGTTCCATGGGATGCTCNGG	CCAGGTTCCATGGGATGCTCNGG
	chr6	119466891	119466913	chr6:119466891-119466913	20	+	0			CCTGGTACCA-GGGAGGCTCAGG	PCSK9pegRNA.bam	PCSK9pegRNA	PCSK9pegRNA	PCSK9pegRNA_PCSK9pegRNA_chr6:119466891-119466913_20	CCAGGTTCCATGGGATGCTCNGG	CCAGGTTCCATGGGATGCTCNGG
	chr8	85096830	85096852	chr8:85096830-85096852	20	-	0			CAAGGTTACAGGGGA-GCTCAGG	PCSK9pegRNA.bam	PCSK9pegRNA	PCSK9pegRNA	PCSK9pegRNA_PCSK9pegRNA_chr8:85096830-85096852_20	CCAGGTTCCATGGGATGCTCNGG	CCAGGTTCCATGGGATGCTCNGG
	chr13	35702511	35702533	chr13:35702511-35702533	18	-	0			CCAAGTTC-ATGGAAGGCTCAGG	PCSK9pegRNA.bam	PCSK9pegRNA	PCSK9pegRNA	PCSK9pegRNA_PCSK9pegRNA_chr13:35702511-35702533_18	CCAGGTTCCATGGGATGCTCNGG	CCAGGTTCCATGGGATGCTCNGG
	chr15	53942847	53942870	chr15:53942847-53942870	18	+	0	AGAAGTTCCATGAGATGCTGGGA	6		PCSK9pegRNA.bam	PCSK9pegRNA	PCSK9pegRNA	PCSK9pegRNA_PCSK9pegRNA_chr15:53942847-53942870_18	CCAGGTTCCATGGGATGCTCNGG	none
	chr16	41834811	41834834	chr16:41834811-41834834	18	-	0	CCAGGTTATATGAGATGCTCAAG	4		PCSK9pegRNA.bam	PCSK9pegRNA	PCSK9pegRNA	PCSK9pegRNA_PCSK9pegRNA_chr16:41834811-41834834_18	CCAGGTTCCATGGGATGCTCNGG	none
	chr18	78636709	78636731	chr18:78636709-78636731	18	-	0			CCAGGTCACATGGGA-GCTTGGG	PCSK9pegRNA.bam	PCSK9pegRNA	PCSK9pegRNA	PCSK9pegRNA_PCSK9pegRNA_chr18:78636709-78636731_18	CCAGGTTCCATGGGATGCTCNGG	CCAGGTTCCATGGGATGCTCNGG
	chr2	138483664	138483687	chr2:138483664-138483687	18	+	0	CCAGATTCCACAGGGAGCTCTGG	5		PCSK9pegRNA.bam	PCSK9pegRNA	PCSK9pegRNA	PCSK9pegRNA_PCSK9pegRNA_chr2:138483664-138483687_18	CCAGGTTCCATGGGATGCTCNGG	none
	chr2	74026198	74026221	chr2:74026198-74026221	18	-	0	ACAGCATCCATGGGATGCTGGGT	5	ACAGCATCCATGGGATGCT-GGG	PCSK9pegRNA.bam	PCSK9pegRNA	PCSK9pegRNA	PCSK9pegRNA_PCSK9pegRNA_chr2:74026198-74026221_18	CCAGGTTCCATGGGATGCTCNGG	CCAGGTTCCATGGGATGCTCNGG
	chr2	93438490	93438513	chr2:93438490-93438513	18	+	0	ACAGGATCCACGGGATGCAGGGA	6		PCSK9pegRNA.bam	PCSK9pegRNA	PCSK9pegRNA	PCSK9pegRNA_PCSK9pegRNA_chr2:93438490-93438513_18	CCAGGTTCCATGGGATGCTCNGG	none
	chr7	24753219	24753242	chr7:24753219-24753242	18	-	0	CTGGGTTTCATGGGATACTACGG	5		PCSK9pegRNA.bam	PCSK9pegRNA	PCSK9pegRNA	PCSK9pegRNA_PCSK9pegRNA_chr7:24753219-24753242_18	CCAGGTTCCATGGGATGCTCNGG	none
	chr9	75220961	75220984	chr9:75220961-75220984	18	-	0	CCAGGTACCATGGAATGTTCACG	4		PCSK9pegRNA.bam	PCSK9pegRNA	PCSK9pegRNA	PCSK9pegRNA_PCSK9pegRNA_chr9:75220961-75220984_18	CCAGGTTCCATGGGATGCTCNGG	none
	chr15	4878201	4878224	chr15:4878201-4878224	16	+	0	GCCAGTACCATGAGATGCTCTTG	6	CCAG-TACCATGAGATGCTCTTG	PCSK9pegRNA.bam	PCSK9pegRNA	PCSK9pegRNA	PCSK9pegRNA_PCSK9pegRNA_chr15:4878201-4878224_16	CCAGGTTCCATGGGATGCTCNGG	CCAGGTTCCATGGGATGCTCNGG
	chr16	17422757	17422780	chr16:17422757-17422780	16	-	0	TCAGATTCCATGGGGTACTGAGG	5		PCSK9pegRNA.bam	PCSK9pegRNA	PCSK9pegRNA	PCSK9pegRNA_PCSK9pegRNA_chr16:17422757-17422780_16	CCAGGTTCCATGGGATGCTCNGG	none
	chr17	80732441	80732464	chr17:80732441-80732464	16	+	0	ACCAGTTTCATGAGGTGCTCGGG	6	CCAGTTTC-ATGAGGTGCTCGGG	PCSK9pegRNA.bam	PCSK9pegRNA	PCSK9pegRNA	PCSK9pegRNA_PCSK9pegRNA_chr17:80732441-80732464_16	CCAGGTTCCATGGGATGCTCNGG	CCAGGTTCCATGGGATGCTCNGG
	chr18	56247582	56247604	chr18:56247582-56247604	16	+	0			CCATGTCCCATGTGA-GCTCAGG	PCSK9pegRNA.bam	PCSK9pegRNA	PCSK9pegRNA	PCSK9pegRNA_PCSK9pegRNA_chr18:56247582-56247604_16	CCAGGTTCCATGGGATGCTCNGG	CCAGGTTCCATGGGATGCTCNGG
	chr1	78367212	78367234	chr1:78367212-78367234	16	-	0			TCAGATTCCA-GGGATGCTCTGG	PCSK9pegRNA.bam	PCSK9pegRNA	PCSK9pegRNA	PCSK9pegRNA_PCSK9pegRNA_chr1:78367212-78367234_16	CCAGGTTCCATGGGATGCTCNGG	CCAGGTTCCATGGGATGCTCNGG
	chr5	9904340	9904362	chr5:9904340-9904362	16	+	0			CCAGAGTCCA-GGGATACTCAGG	PCSK9pegRNA.bam	PCSK9pegRNA	PCSK9pegRNA	PCSK9pegRNA_PCSK9pegRNA_chr5:9904340-9904362_16	CCAGGTTCCATGGGATGCTCNGG	CCAGGTTCCATGGGATGCTCNGG
	chr6	138020455	138020477	chr6:138020455-138020477	16	-	0			GCGGGTTCCATGTGATG-TCAGG	PCSK9pegRNA.bam	PCSK9pegRNA	PCSK9pegRNA	PCSK9pegRNA_PCSK9pegRNA_chr6:138020455-138020477_16	CCAGGTTCCATGGGATGCTCNGG	CCAGGTTCCATGGGATGCTCNGG
	chr6	148241696	148241718	chr6:148241696-148241718	16	+	0			CCAAGTTCC-TGGGAAGCTCTGG	PCSK9pegRNA.bam	PCSK9pegRNA	PCSK9pegRNA	PCSK9pegRNA_PCSK9pegRNA_chr6:148241696-148241718_16	CCAGGTTCCATGGGATGCTCNGG	CCAGGTTCCATGGGATGCTCNGG
	chr7	84574416	84574438	chr7:84574416-84574438	16	-	0			CCAGATGCCATGGGAAG-TCAGG	PCSK9pegRNA.bam	PCSK9pegRNA	PCSK9pegRNA	PCSK9pegRNA_PCSK9pegRNA_chr7:84574416-84574438_16	CCAGGTTCCATGGGATGCTCNGG	CCAGGTTCCATGGGATGCTCNGG
	chr11	52998573	52998596	chr11:52998573-52998596	14	-	0	CCAGGAACTATGGGATGCCTGGT	6	CCAGGAACTATGGGATGC-CTGG	PCSK9pegRNA.bam	PCSK9pegRNA	PCSK9pegRNA	PCSK9pegRNA_PCSK9pegRNA_chr11:52998573-52998596_14	CCAGGTTCCATGGGATGCTCNGG	CCAGGTTCCATGGGATGCTCNGG
	chr17	49791656	49791679	chr17:49791656-49791679	14	-	0	GAGGGCTCCATGAGATGCTGGGG	6		PCSK9pegRNA.bam	PCSK9pegRNA	PCSK9pegRNA	PCSK9pegRNA_PCSK9pegRNA_chr17:49791656-49791679_14	CCAGGTTCCATGGGATGCTCNGG	none
	chr17	75836434	75836457	chr17:75836434-75836457	14	+	0	CTAAGACCCATGGGATGCTGGGG	5		PCSK9pegRNA.bam	PCSK9pegRNA	PCSK9pegRNA	PCSK9pegRNA_PCSK9pegRNA_chr17:75836434-75836457_14	CCAGGTTCCATGGGATGCTCNGG	none
	chr1	50909833	50909856	chr1:50909833-50909856	14	-	0	CAAGGTTCCATGAGATGCTGAGA	4		PCSK9pegRNA.bam	PCSK9pegRNA	PCSK9pegRNA	PCSK9pegRNA_PCSK9pegRNA_chr1:50909833-50909856_14	CCAGGTTCCATGGGATGCTCNGG	none
	chr1	76746801	76746824	chr1:76746801-76746824	14	+	0	ATAGGCTCCGTAGGATGTTCAGG	6		PCSK9pegRNA.bam	PCSK9pegRNA	PCSK9pegRNA	PCSK9pegRNA_PCSK9pegRNA_chr1:76746801-76746824_14	CCAGGTTCCATGGGATGCTCNGG	none
	chr2	162955647	162955669	chr2:162955647-162955669	14	-	0			CCAGCTTCCA-GGGATGCTCCAG	PCSK9pegRNA.bam	PCSK9pegRNA	PCSK9pegRNA	PCSK9pegRNA_PCSK9pegRNA_chr2:162955647-162955669_14	CCAGGTTCCATGGGATGCTCNGG	CCAGGTTCCATGGGATGCTCNGG
	chr2	166083788	166083811	chr2:166083788-166083811	14	-	0	CATGGTTACATGGGAGGCTCTGG	4	CCATGGTTACATGGGAGGCTCTGG	PCSK9pegRNA.bam	PCSK9pegRNA	PCSK9pegRNA	PCSK9pegRNA_PCSK9pegRNA_chr2:166083788-166083811_14	CCAGGTTCCATGGGATGCTCNGG	CCA-GGTTCCATGGGATGCTCNGG
	chr2	27762071	27762094	chr2:27762071-27762094	14	-	0	CCAGGTATCCTGGGATGCCAGGG	5	CCAGGTATCCTGGGATGC-CAGG	PCSK9pegRNA.bam	PCSK9pegRNA	PCSK9pegRNA	PCSK9pegRNA_PCSK9pegRNA_chr2:27762071-27762094_14	CCAGGTTCCATGGGATGCTCNGG	CCAGGTTCCATGGGATGCTCNGG
	chr3	39380486	39380508	chr3:39380486-39380508	14	-	0			CCAGATTCCAGGGAAT-CTCTGG	PCSK9pegRNA.bam	PCSK9pegRNA	PCSK9pegRNA	PCSK9pegRNA_PCSK9pegRNA_chr3:39380486-39380508_14	CCAGGTTCCATGGGATGCTCNGG	CCAGGTTCCATGGGATGCTCNGG
	chr4	135366405	135366428	chr4:135366405-135366428	14	+	0	CCAGGTTTCACGGGGTGCTGGGG	4		PCSK9pegRNA.bam	PCSK9pegRNA	PCSK9pegRNA	PCSK9pegRNA_PCSK9pegRNA_chr4:135366405-135366428_14	CCAGGTTCCATGGGATGCTCNGG	none
	chr5	136801872	136801894	chr5:136801872-136801894	14	-	0			GCAGGTGCCATGG-ATGCTTAGG	PCSK9pegRNA.bam	PCSK9pegRNA	PCSK9pegRNA	PCSK9pegRNA_PCSK9pegRNA_chr5:136801872-136801894_14	CCAGGTTCCATGGGATGCTCNGG	CCAGGTTCCATGGGATGCTCNGG
	chr6	122870311	122870334	chr6:122870311-122870334	14	+	0	TCAGGTCCCATGTGCTGCTCAGG	4		PCSK9pegRNA.bam	PCSK9pegRNA	PCSK9pegRNA	PCSK9pegRNA_PCSK9pegRNA_chr6:122870311-122870334_14	CCAGGTTCCATGGGATGCTCNGG	none
	chr6	83235536	83235559	chr6:83235536-83235559	14	+	0	ACGAGGTCCCTGGGATGTTCAGG	6	CGAGGTCCC-TGGGATGTTCAGG	PCSK9pegRNA.bam	PCSK9pegRNA	PCSK9pegRNA	PCSK9pegRNA_PCSK9pegRNA_chr6:83235536-83235559_14	CCAGGTTCCATGGGATGCTCNGG	CCAGGTTCCATGGGATGCTCNGG
	chr7	4235522	4235545	chr7:4235522-4235545	14	+	0	ATAGGATCCATGTGATGCTGTGG	5		PCSK9pegRNA.bam	PCSK9pegRNA	PCSK9pegRNA	PCSK9pegRNA_PCSK9pegRNA_chr7:4235522-4235545_14	CCAGGTTCCATGGGATGCTCNGG	none
	chrX	9422250	9422273	chrX:9422250-9422273	14	+	0	GAAGGTTCCATGAGATGCTGAGA	5		PCSK9pegRNA.bam	PCSK9pegRNA	PCSK9pegRNA	PCSK9pegRNA_PCSK9pegRNA_chrX:9422250-9422273_14	CCAGGTTCCATGGGATGCTCNGG	none
	chr10	60588132	60588155	chr10:60588132-60588155	12	-	0	CCAGGGCTCCAGGGATGCTCGGG	5	CAGGGCTCCA-GGGATGCTCGGG	PCSK9pegRNA.bam	PCSK9pegRNA	PCSK9pegRNA	PCSK9pegRNA_PCSK9pegRNA_chr10:60588132-60588155_12	CCAGGTTCCATGGGATGCTCNGG	CCAGGTTCCATGGGATGCTCNGG
	chr11	121328629	121328652	chr11:121328629-121328652	12	-	0	CCAGGTTCCCAGGGATGCTTTGA	4		PCSK9pegRNA.bam	PCSK9pegRNA	PCSK9pegRNA	PCSK9pegRNA_PCSK9pegRNA_chr11:121328629-121328652_12	CCAGGTTCCATGGGATGCTCNGG	none
	chr12	110301987	110302009	chr12:110301987-110302009	12	-	0			CCAGGGTCC-TGGGATGCCCAGG	PCSK9pegRNA.bam	PCSK9pegRNA	PCSK9pegRNA	PCSK9pegRNA_PCSK9pegRNA_chr12:110301987-110302009_12	CCAGGTTCCATGGGATGCTCNGG	CCAGGTTCCATGGGATGCTCNGG
	chr13	38681331	38681354	chr13:38681331-38681354	12	+	0	ACTTGGTCCCTGGGATGCTCAGG	5	CTTGGTCCC-TGGGATGCTCAGG	PCSK9pegRNA.bam	PCSK9pegRNA	PCSK9pegRNA	PCSK9pegRNA_PCSK9pegRNA_chr13:38681331-38681354_12	CCAGGTTCCATGGGATGCTCNGG	CCAGGTTCCATGGGATGCTCNGG
	chr15	90967026	90967049	chr15:90967026-90967049	12	-	0	TATGGTTTGATAGGATGCTCAGG	6		PCSK9pegRNA.bam	PCSK9pegRNA	PCSK9pegRNA	PCSK9pegRNA_PCSK9pegRNA_chr15:90967026-90967049_12	CCAGGTTCCATGGGATGCTCNGG	none
	chr16	33797076	33797099	chr16:33797076-33797099	12	-	0	CCAGGGACCATAAGATGCTCCAG	5		PCSK9pegRNA.bam	PCSK9pegRNA	PCSK9pegRNA	PCSK9pegRNA_PCSK9pegRNA_chr16:33797076-33797099_12	CCAGGTTCCATGGGATGCTCNGG	none
	chr16	90600408	90600430	chr16:90600408-90600430	12	+	0			CCAGGA-CCATGAGATGCTGAGG	PCSK9pegRNA.bam	PCSK9pegRNA	PCSK9pegRNA	PCSK9pegRNA_PCSK9pegRNA_chr16:90600408-90600430_12	CCAGGTTCCATGGGATGCTCNGG	CCAGGTTCCATGGGATGCTCNGG
	chr18	18417519	18417542	chr18:18417519-18417542	12	-	0	GAAGGTTCCATGAGGTGCTCAGA	5		PCSK9pegRNA.bam	PCSK9pegRNA	PCSK9pegRNA	PCSK9pegRNA_PCSK9pegRNA_chr18:18417519-18417542_12	CCAGGTTCCATGGGATGCTCNGG	none
	chr1	109155817	109155840	chr1:109155817-109155840	12	+	0	TCAGGTTCCATGAGGTGCTCAGA	4		PCSK9pegRNA.bam	PCSK9pegRNA	PCSK9pegRNA	PCSK9pegRNA_PCSK9pegRNA_chr1:109155817-109155840_12	CCAGGTTCCATGGGATGCTCNGG	none
	chr1	55016719	55016741	chr1:55016719-55016741	12	-	0			TCAGTTTCCATGGGA-GCACAGG	PCSK9pegRNA.bam	PCSK9pegRNA	PCSK9pegRNA	PCSK9pegRNA_PCSK9pegRNA_chr1:55016719-55016741_12	CCAGGTTCCATGGGATGCTCNGG	CCAGGTTCCATGGGATGCTCNGG
	chr2	120188852	120188874	chr2:120188852-120188874	12	-	0			CCAAGTCCCATGGGAAG-TCAGG	PCSK9pegRNA.bam	PCSK9pegRNA	PCSK9pegRNA	PCSK9pegRNA_PCSK9pegRNA_chr2:120188852-120188874_12	CCAGGTTCCATGGGATGCTCNGG	CCAGGTTCCATGGGATGCTCNGG
	chr3	101393129	101393152	chr3:101393129-101393152	12	+	0	CAGGTTTCCACAAGATGCTCAGG	6		PCSK9pegRNA.bam	PCSK9pegRNA	PCSK9pegRNA	PCSK9pegRNA_PCSK9pegRNA_chr3:101393129-101393152_12	CCAGGTTCCATGGGATGCTCNGG	none
	chr3	37482936	37482959	chr3:37482936-37482959	12	-	0	CCAGTTTCCATGGGGTGCTCTTG	3		PCSK9pegRNA.bam	PCSK9pegRNA	PCSK9pegRNA	PCSK9pegRNA_PCSK9pegRNA_chr3:37482936-37482959_12	CCAGGTTCCATGGGATGCTCNGG	none
	chr3	82528961	82528983	chr3:82528961-82528983	12	-	0			CCAGTGTCCAAGGGAT-CTCAGG	PCSK9pegRNA.bam	PCSK9pegRNA	PCSK9pegRNA	PCSK9pegRNA_PCSK9pegRNA_chr3:82528961-82528983_12	CCAGGTTCCATGGGATGCTCNGG	CCAGGTTCCATGGGATGCTCNGG
	chr4	125399337	125399360	chr4:125399337-125399360	12	+	0	CTGGGCTCCATGGGAAGATCTGG	5		PCSK9pegRNA.bam	PCSK9pegRNA	PCSK9pegRNA	PCSK9pegRNA_PCSK9pegRNA_chr4:125399337-125399360_12	CCAGGTTCCATGGGATGCTCNGG	none
	chr4	63607512	63607534	chr4:63607512-63607534	12	+	0			ACACGTTCCATGGGA-GCCCAGG	PCSK9pegRNA.bam	PCSK9pegRNA	PCSK9pegRNA	PCSK9pegRNA_PCSK9pegRNA_chr4:63607512-63607534_12	CCAGGTTCCATGGGATGCTCNGG	CCAGGTTCCATGGGATGCTCNGG
	chr4	74734295	74734318	chr4:74734295-74734318	12	+	0	GAAGGTTCCATGAGGTGCTCAGA	5		PCSK9pegRNA.bam	PCSK9pegRNA	PCSK9pegRNA	PCSK9pegRNA_PCSK9pegRNA_chr4:74734295-74734318_12	CCAGGTTCCATGGGATGCTCNGG	none
	chr5	120198159	120198182	chr5:120198159-120198182	12	+	0	GATGGTTCCATGAGGAGCTCAGG	6		PCSK9pegRNA.bam	PCSK9pegRNA	PCSK9pegRNA	PCSK9pegRNA_PCSK9pegRNA_chr5:120198159-120198182_12	CCAGGTTCCATGGGATGCTCNGG	none
	chr5	36621343	36621366	chr5:36621343-36621366	12	-	nan	AGAGGTTCCATGTTCTGCACTGG	6		PCSK9pegRNA.bam	PCSK9pegRNA	PCSK9pegRNA	PCSK9pegRNA_PCSK9pegRNA_chr5:36621343-36621366_12	CCAGGTTCCATGGGATGCTCNGG	none
	chr5	44240547	44240569	chr5:44240547-44240569	12	+	0			GCAGGATCCATGGT-TGCTCTGG	PCSK9pegRNA.bam	PCSK9pegRNA	PCSK9pegRNA	PCSK9pegRNA_PCSK9pegRNA_chr5:44240547-44240569_12	CCAGGTTCCATGGGATGCTCNGG	CCAGGTTCCATGGGATGCTCNGG
	chr5	67817357	67817381	chr5:67817357-67817381	12	-	0			CCAGGCTCCATGGCAGTGCTCAGG	PCSK9pegRNA.bam	PCSK9pegRNA	PCSK9pegRNA	PCSK9pegRNA_PCSK9pegRNA_chr5:67817357-67817381_12	CCAGGTTCCATGGGATGCTCNGG	CCAGGTTCCATGGGA-TGCTCNGG
	chr6	133729881	133729904	chr6:133729881-133729904	12	+	0	CCAGGCTCAAAGGGATTCTCTGG	4		PCSK9pegRNA.bam	PCSK9pegRNA	PCSK9pegRNA	PCSK9pegRNA_PCSK9pegRNA_chr6:133729881-133729904_12	CCAGGTTCCATGGGATGCTCNGG	none
	chr6	32810979	32811002	chr6:32810979-32811002	12	-	0	CCCATTTCCATAGGATGCTCAGT	5	CCAT-TTCCATAGGATGCTCAGT	PCSK9pegRNA.bam	PCSK9pegRNA	PCSK9pegRNA	PCSK9pegRNA_PCSK9pegRNA_chr6:32810979-32811002_12	CCAGGTTCCATGGGATGCTCNGG	CCAGGTTCCATGGGATGCTCNGG
	chr6	52990895	52990918	chr6:52990895-52990918	12	-	0	CACAGGTCTATCGGATGCTCTGG	6	ACAGGT-CTATCGGATGCTCTGG	PCSK9pegRNA.bam	PCSK9pegRNA	PCSK9pegRNA	PCSK9pegRNA_PCSK9pegRNA_chr6:52990895-52990918_12	CCAGGTTCCATGGGATGCTCNGG	CCAGGTTCCATGGGATGCTCNGG
	chr6	68549495	68549518	chr6:68549495-68549518	12	-	0	AAAGGTGCCATGGGATGCTGAGA	5		PCSK9pegRNA.bam	PCSK9pegRNA	PCSK9pegRNA	PCSK9pegRNA_PCSK9pegRNA_chr6:68549495-68549518_12	CCAGGTTCCATGGGATGCTCNGG	none
	chr7	107957037	107957060	chr7:107957037-107957060	12	+	0	CCAGGGTCCAAGGGATGCAGGAA	6		PCSK9pegRNA.bam	PCSK9pegRNA	PCSK9pegRNA	PCSK9pegRNA_PCSK9pegRNA_chr7:107957037-107957060_12	CCAGGTTCCATGGGATGCTCNGG	none
	chr7	27076220	27076243	chr7:27076220-27076243	12	+	0	CAAGATACCATGGGATGCTGGTA	6		PCSK9pegRNA.bam	PCSK9pegRNA	PCSK9pegRNA	PCSK9pegRNA_PCSK9pegRNA_chr7:27076220-27076243_12	CCAGGTTCCATGGGATGCTCNGG	none
	chr7	92632956	92632979	chr7:92632956-92632979	12	+	0	TCCAGTTCCATGGGATCCTCTGG	4	CCAG-TTCCATGGGATCCTCTGG	PCSK9pegRNA.bam	PCSK9pegRNA	PCSK9pegRNA	PCSK9pegRNA_PCSK9pegRNA_chr7:92632956-92632979_12	CCAGGTTCCATGGGATGCTCNGG	CCAGGTTCCATGGGATGCTCNGG
	chr8	26866402	26866425	chr8:26866402-26866425	12	-	0	GGAGGGTCCATGGGATGCTCTAA	5		PCSK9pegRNA.bam	PCSK9pegRNA	PCSK9pegRNA	PCSK9pegRNA_PCSK9pegRNA_chr8:26866402-26866425_12	CCAGGTTCCATGGGATGCTCNGG	none
	chr8	89793423	89793446	chr8:89793423-89793446	12	-	0	CCAGGGTTCAAGTGTTGCTAAGG	6		PCSK9pegRNA.bam	PCSK9pegRNA	PCSK9pegRNA	PCSK9pegRNA_PCSK9pegRNA_chr8:89793423-89793446_12	CCAGGTTCCATGGGATGCTCNGG	none
	chr9	102025045	102025068	chr9:102025045-102025068	12	-	0	CTGTTTTCCATGGGATGCTCTTG	5		PCSK9pegRNA.bam	PCSK9pegRNA	PCSK9pegRNA	PCSK9pegRNA_PCSK9pegRNA_chr9:102025045-102025068_12	CCAGGTTCCATGGGATGCTCNGG	none
	chr9	45225118	45225140	chr9:45225118-45225140	12	-	0			CCAGGAGCCTTGGGAT-CTCGGG	PCSK9pegRNA.bam	PCSK9pegRNA	PCSK9pegRNA	PCSK9pegRNA_PCSK9pegRNA_chr9:45225118-45225140_12	CCAGGTTCCATGGGATGCTCNGG	CCAGGTTCCATGGGATGCTCNGG
	chr11	34323809	34323832	chr11:34323809-34323832	10	-	0	TCAGCCAGCATGGGAGGCTCAGG	6		PCSK9pegRNA.bam	PCSK9pegRNA	PCSK9pegRNA	PCSK9pegRNA_PCSK9pegRNA_chr11:34323809-34323832_10	CCAGGTTCCATGGGATGCTCNGG	none
	chr11	62507159	62507181	chr11:62507159-62507181	10	+	0			GCAGGTCCC-TGGGATTCTCTGG	PCSK9pegRNA.bam	PCSK9pegRNA	PCSK9pegRNA	PCSK9pegRNA_PCSK9pegRNA_chr11:62507159-62507181_10	CCAGGTTCCATGGGATGCTCNGG	CCAGGTTCCATGGGATGCTCNGG
	chr11	89943289	89943312	chr11:89943289-89943312	10	+	0	CCAGGTGTCCTGGACTGCTCTGG	5		PCSK9pegRNA.bam	PCSK9pegRNA	PCSK9pegRNA	PCSK9pegRNA_PCSK9pegRNA_chr11:89943289-89943312_10	CCAGGTTCCATGGGATGCTCNGG	none
	chr13	110714778	110714801	chr13:110714778-110714801	10	+	0	ACAGGAACCAAGGGATGCCCTGG	5		PCSK9pegRNA.bam	PCSK9pegRNA	PCSK9pegRNA	PCSK9pegRNA_PCSK9pegRNA_chr13:110714778-110714801_10	CCAGGTTCCATGGGATGCTCNGG	none
	chr13	16639016	16639039	chr13:16639016-16639039	10	+	0	GCAGGTTGCATGGGATGTCCTGG	4		PCSK9pegRNA.bam	PCSK9pegRNA	PCSK9pegRNA	PCSK9pegRNA_PCSK9pegRNA_chr13:16639016-16639039_10	CCAGGTTCCATGGGATGCTCNGG	none
	chr13	83969820	83969842	chr13:83969820-83969842	10	+	0			CCTGGTTACATAGGAT-CTCTGG	PCSK9pegRNA.bam	PCSK9pegRNA	PCSK9pegRNA	PCSK9pegRNA_PCSK9pegRNA_chr13:83969820-83969842_10	CCAGGTTCCATGGGATGCTCNGG	CCAGGTTCCATGGGATGCTCNGG
	chr13	8691919	8691942	chr13:8691919-8691942	10	-	0	ACAGGATCCATGGAATGTTGGGG	5		PCSK9pegRNA.bam	PCSK9pegRNA	PCSK9pegRNA	PCSK9pegRNA_PCSK9pegRNA_chr13:8691919-8691942_10	CCAGGTTCCATGGGATGCTCNGG	none
	chr14	113962929	113962952	chr14:113962929-113962952	10	+	0	TCCAGTTCCATGGGATCCTGGGC	6	CCAG-TTCCATGGGATCCTGGGC	PCSK9pegRNA.bam	PCSK9pegRNA	PCSK9pegRNA	PCSK9pegRNA_PCSK9pegRNA_chr14:113962929-113962952_10	CCAGGTTCCATGGGATGCTCNGG	CCAGGTTCCATGGGATGCTCNGG
	chr15	78543851	78543873	chr15:78543851-78543873	10	+	0			CCAGCTTCAA-GGGATGCTCGAG	PCSK9pegRNA.bam	PCSK9pegRNA	PCSK9pegRNA	PCSK9pegRNA_PCSK9pegRNA_chr15:78543851-78543873_10	CCAGGTTCCATGGGATGCTCNGG	CCAGGTTCCATGGGATGCTCNGG
	chr15	80218755	80218778	chr15:80218755-80218778	10	-	0	TCAGGTCCCAAGAGATGCTCCTG	5		PCSK9pegRNA.bam	PCSK9pegRNA	PCSK9pegRNA	PCSK9pegRNA_PCSK9pegRNA_chr15:80218755-80218778_10	CCAGGTTCCATGGGATGCTCNGG	none
	chr19	12534552	12534575	chr19:12534552-12534575	10	+	0	GCAGGTCCCATGGGAGCTCCTGG	6	GCAGGTCCCATGGGA-GCTCCTG	PCSK9pegRNA.bam	PCSK9pegRNA	PCSK9pegRNA	PCSK9pegRNA_PCSK9pegRNA_chr19:12534552-12534575_10	CCAGGTTCCATGGGATGCTCNGG	CCAGGTTCCATGGGATGCTCNGG
	chr19	35193654	35193677	chr19:35193654-35193677	10	-	0	GCAGGTACTATGAGATGCTAAGG	5		PCSK9pegRNA.bam	PCSK9pegRNA	PCSK9pegRNA	PCSK9pegRNA_PCSK9pegRNA_chr19:35193654-35193677_10	CCAGGTTCCATGGGATGCTCNGG	none
	chr1	99503886	99503908	chr1:99503886-99503908	10	-	0			CCAGGG-CCATGGGGTTCTCAGG	PCSK9pegRNA.bam	PCSK9pegRNA	PCSK9pegRNA	PCSK9pegRNA_PCSK9pegRNA_chr1:99503886-99503908_10	CCAGGTTCCATGGGATGCTCNGG	CCAGGTTCCATGGGATGCTCNGG
	chr2	116906435	116906457	chr2:116906435-116906457	10	-	0			CCAAGCTCCCTGGGA-GCTCTGG	PCSK9pegRNA.bam	PCSK9pegRNA	PCSK9pegRNA	PCSK9pegRNA_PCSK9pegRNA_chr2:116906435-116906457_10	CCAGGTTCCATGGGATGCTCNGG	CCAGGTTCCATGGGATGCTCNGG
	chr3	42030912	42030934	chr3:42030912-42030934	10	-	0			CCAAGGTCCATGAGATG-TCTGG	PCSK9pegRNA.bam	PCSK9pegRNA	PCSK9pegRNA	PCSK9pegRNA_PCSK9pegRNA_chr3:42030912-42030934_10	CCAGGTTCCATGGGATGCTCNGG	CCAGGTTCCATGGGATGCTCNGG
	chr4	147527756	147527779	chr4:147527756-147527779	10	-	0	CCAGGCTCCCAAAGGTGCTCAGG	6		PCSK9pegRNA.bam	PCSK9pegRNA	PCSK9pegRNA	PCSK9pegRNA_PCSK9pegRNA_chr4:147527756-147527779_10	CCAGGTTCCATGGGATGCTCNGG	none
	chr5	133816990	133817013	chr5:133816990-133817013	10	+	0	ATAAGGTACATGGGATGCTCGGC	6		PCSK9pegRNA.bam	PCSK9pegRNA	PCSK9pegRNA	PCSK9pegRNA_PCSK9pegRNA_chr5:133816990-133817013_10	CCAGGTTCCATGGGATGCTCNGG	none
	chr5	36821779	36821802	chr5:36821779-36821802	10	+	0	ATAGGCTTCATGGGAGGCCCTGG	6		PCSK9pegRNA.bam	PCSK9pegRNA	PCSK9pegRNA	PCSK9pegRNA_PCSK9pegRNA_chr5:36821779-36821802_10	CCAGGTTCCATGGGATGCTCNGG	none
	chr6	145855720	145855742	chr6:145855720-145855742	10	+	0			CCCGGTTCAA-GGGATGCCCAGG	PCSK9pegRNA.bam	PCSK9pegRNA	PCSK9pegRNA	PCSK9pegRNA_PCSK9pegRNA_chr6:145855720-145855742_10	CCAGGTTCCATGGGATGCTCNGG	CCAGGTTCCATGGGATGCTCNGG
	chr6	52961649	52961672	chr6:52961649-52961672	10	+	0	CCAGGTTTCCTGGGACACTCCGG	4		PCSK9pegRNA.bam	PCSK9pegRNA	PCSK9pegRNA	PCSK9pegRNA_PCSK9pegRNA_chr6:52961649-52961672_10	CCAGGTTCCATGGGATGCTCNGG	none
	chr7	118495384	118495407	chr7:118495384-118495407	10	+	nan	CCAGGCTCCCACAGCTGCTCAGG	6		PCSK9pegRNA.bam	PCSK9pegRNA	PCSK9pegRNA	PCSK9pegRNA_PCSK9pegRNA_chr7:118495384-118495407_10	CCAGGTTCCATGGGATGCTCNGG	none
	chr7	132664031	132664053	chr7:132664031-132664053	10	-	0			CCAGGTTACA-GGGATGCTCCGA	PCSK9pegRNA.bam	PCSK9pegRNA	PCSK9pegRNA	PCSK9pegRNA_PCSK9pegRNA_chr7:132664031-132664053_10	CCAGGTTCCATGGGATGCTCNGG	CCAGGTTCCATGGGATGCTCNGG
	chr7	23351079	23351102	chr7:23351079-23351102	10	+	0	TCAGGTTTCCTGGTATGCTTGTG	6		PCSK9pegRNA.bam	PCSK9pegRNA	PCSK9pegRNA	PCSK9pegRNA_PCSK9pegRNA_chr7:23351079-23351102_10	CCAGGTTCCATGGGATGCTCNGG	none
	chr9	52515358	52515381	chr9:52515358-52515381	10	+	0	CATAGATTCATGGGATGCTGAGG	6		PCSK9pegRNA.bam	PCSK9pegRNA	PCSK9pegRNA	PCSK9pegRNA_PCSK9pegRNA_chr9:52515358-52515381_10	CCAGGTTCCATGGGATGCTCNGG	none
	chr10	128269244	128269267	chr10:128269244-128269267	8	+	0	CCTGGCTCTAAGGAATGCTCTGG	5		PCSK9pegRNA.bam	PCSK9pegRNA	PCSK9pegRNA	PCSK9pegRNA_PCSK9pegRNA_chr10:128269244-128269267_8	CCAGGTTCCATGGGATGCTCNGG	none
	chr11	107590852	107590875	chr11:107590852-107590875	8	-	0	TCCAGATACACGGGATGCTCTGG	6	CCAGATAC-ACGGGATGCTCTGG	PCSK9pegRNA.bam	PCSK9pegRNA	PCSK9pegRNA	PCSK9pegRNA_PCSK9pegRNA_chr11:107590852-107590875_8	CCAGGTTCCATGGGATGCTCNGG	CCAGGTTCCATGGGATGCTCNGG
	chr11	44044393	44044417	chr11:44044393-44044417	8	+	0			CCAGGTTACCCTGGGATGCCCTGT	PCSK9pegRNA.bam	PCSK9pegRNA	PCSK9pegRNA	PCSK9pegRNA_PCSK9pegRNA_chr11:44044393-44044417_8	CCAGGTTCCATGGGATGCTCNGG	CCAGGTT-CCATGGGATGCTCNGG
	chr12	102379221	102379244	chr12:102379221-102379244	8	-	0	CCAGATAGCATGAGATGCTGGGA	6		PCSK9pegRNA.bam	PCSK9pegRNA	PCSK9pegRNA	PCSK9pegRNA_PCSK9pegRNA_chr12:102379221-102379244_8	CCAGGTTCCATGGGATGCTCNGG	none
	chr12	103461394	103461417	chr12:103461394-103461417	8	+	0	GAAGGTACCATGAGATGCTGAGA	6		PCSK9pegRNA.bam	PCSK9pegRNA	PCSK9pegRNA	PCSK9pegRNA_PCSK9pegRNA_chr12:103461394-103461417_8	CCAGGTTCCATGGGATGCTCNGG	none
	chr12	30452572	30452595	chr12:30452572-30452595	8	+	0	AAAGGTACCATGGGATGCAACGG	5		PCSK9pegRNA.bam	PCSK9pegRNA	PCSK9pegRNA	PCSK9pegRNA_PCSK9pegRNA_chr12:30452572-30452595_8	CCAGGTTCCATGGGATGCTCNGG	none
	chr12	42681517	42681540	chr12:42681517-42681540	8	+	0	ACAGGTTCTTGAGGATACTCTGG	6		PCSK9pegRNA.bam	PCSK9pegRNA	PCSK9pegRNA	PCSK9pegRNA_PCSK9pegRNA_chr12:42681517-42681540_8	CCAGGTTCCATGGGATGCTCNGG	none
	chr13	34701932	34701955	chr13:34701932-34701955	8	-	0	CCATGTTCCATGGGATGGGACAC	6		PCSK9pegRNA.bam	PCSK9pegRNA	PCSK9pegRNA	PCSK9pegRNA_PCSK9pegRNA_chr13:34701932-34701955_8	CCAGGTTCCATGGGATGCTCNGG	none
	chr13	38108684	38108706	chr13:38108684-38108706	8	+	0			CCAAGTGCC-TAGGATGCTCTGG	PCSK9pegRNA.bam	PCSK9pegRNA	PCSK9pegRNA	PCSK9pegRNA_PCSK9pegRNA_chr13:38108684-38108706_8	CCAGGTTCCATGGGATGCTCNGG	CCAGGTTCCATGGGATGCTCNGG
	chr13	88555810	88555832	chr13:88555810-88555832	8	-	0			CCAAGTTCC-TGGGATGCTGGGA	PCSK9pegRNA.bam	PCSK9pegRNA	PCSK9pegRNA	PCSK9pegRNA_PCSK9pegRNA_chr13:88555810-88555832_8	CCAGGTTCCATGGGATGCTCNGG	CCAGGTTCCATGGGATGCTCNGG
	chr14	113490250	113490273	chr14:113490250-113490273	8	-	0	CCAGGCTCCGTAAGGTGCCCAGG	6		PCSK9pegRNA.bam	PCSK9pegRNA	PCSK9pegRNA	PCSK9pegRNA_PCSK9pegRNA_chr14:113490250-113490273_8	CCAGGTTCCATGGGATGCTCNGG	none
	chr14	25795196	25795219	chr14:25795196-25795219	8	-	0	TGTGGTTCTAGGAGATGCTCTGG	6		PCSK9pegRNA.bam	PCSK9pegRNA	PCSK9pegRNA	PCSK9pegRNA_PCSK9pegRNA_chr14:25795196-25795219_8	CCAGGTTCCATGGGATGCTCNGG	none
	chr14	74732599	74732622	chr14:74732599-74732622	8	+	0	CCAGGCTCGCTGGGATGCTCGGG	3		PCSK9pegRNA.bam	PCSK9pegRNA	PCSK9pegRNA	PCSK9pegRNA_PCSK9pegRNA_chr14:74732599-74732622_8	CCAGGTTCCATGGGATGCTCNGG	none
	chr15	102377365	102377388	chr15:102377365-102377388	8	-	0	CCAGCCAGCAGGGGGTGCTCTGG	6		PCSK9pegRNA.bam	PCSK9pegRNA	PCSK9pegRNA	PCSK9pegRNA_PCSK9pegRNA_chr15:102377365-102377388_8	CCAGGTTCCATGGGATGCTCNGG	none
	chr15	68412316	68412339	chr15:68412316-68412339	8	+	nan	CCAGGTTTCCTGGCATGGTCCAT	6		PCSK9pegRNA.bam	PCSK9pegRNA	PCSK9pegRNA	PCSK9pegRNA_PCSK9pegRNA_chr15:68412316-68412339_8	CCAGGTTCCATGGGATGCTCNGG	none
	chr15	83100454	83100477	chr15:83100454-83100477	8	+	0	CCAGGCTCAGTGGGCAGCACTGG	6		PCSK9pegRNA.bam	PCSK9pegRNA	PCSK9pegRNA	PCSK9pegRNA_PCSK9pegRNA_chr15:83100454-83100477_8	CCAGGTTCCATGGGATGCTCNGG	none
	chr16	50293578	50293601	chr16:50293578-50293601	8	-	0	CCAGGCTCCCAGGGATGCTCAGC	4		PCSK9pegRNA.bam	PCSK9pegRNA	PCSK9pegRNA	PCSK9pegRNA_PCSK9pegRNA_chr16:50293578-50293601_8	CCAGGTTCCATGGGATGCTCNGG	none
	chr16	96569049	96569072	chr16:96569049-96569072	8	-	0	CCAGGTTCCACGGGCTGCTCCTG	3		PCSK9pegRNA.bam	PCSK9pegRNA	PCSK9pegRNA	PCSK9pegRNA_PCSK9pegRNA_chr16:96569049-96569072_8	CCAGGTTCCATGGGATGCTCNGG	none
	chr17	27186610	27186633	chr17:27186610-27186633	8	-	0	GCTAGCTCCATGGGACACTCAGG	6		PCSK9pegRNA.bam	PCSK9pegRNA	PCSK9pegRNA	PCSK9pegRNA_PCSK9pegRNA_chr17:27186610-27186633_8	CCAGGTTCCATGGGATGCTCNGG	none
	chr17	75380834	75380857	chr17:75380834-75380857	8	+	nan	CAAGGTTCCCTGGGTTCTCCTGG	6		PCSK9pegRNA.bam	PCSK9pegRNA	PCSK9pegRNA	PCSK9pegRNA_PCSK9pegRNA_chr17:75380834-75380857_8	CCAGGTTCCATGGGATGCTCNGG	none
	chr18	21828885	21828908	chr18:21828885-21828908	8	-	0	CCAGGTTCCGTGGGATATTGGGT	5	CCAGGTTCCGTGGGATATT-GGG	PCSK9pegRNA.bam	PCSK9pegRNA	PCSK9pegRNA	PCSK9pegRNA_PCSK9pegRNA_chr18:21828885-21828908_8	CCAGGTTCCATGGGATGCTCNGG	CCAGGTTCCATGGGATGCTCNGG
	chr18	73932297	73932320	chr18:73932297-73932320	8	+	0	CCATAGGCTATGGGATGCTCTGG	5		PCSK9pegRNA.bam	PCSK9pegRNA	PCSK9pegRNA	PCSK9pegRNA_PCSK9pegRNA_chr18:73932297-73932320_8	CCAGGTTCCATGGGATGCTCNGG	none
	chr19	43576113	43576136	chr19:43576113-43576136	8	+	0	CCATGTACTCTGGGATGCTCTAA	6		PCSK9pegRNA.bam	PCSK9pegRNA	PCSK9pegRNA	PCSK9pegRNA_PCSK9pegRNA_chr19:43576113-43576136_8	CCAGGTTCCATGGGATGCTCNGG	none
	chr1	3617084	3617107	chr1:3617084-3617107	8	+	0	AGAGGTATCATGGCATGCTCTGG	5		PCSK9pegRNA.bam	PCSK9pegRNA	PCSK9pegRNA	PCSK9pegRNA_PCSK9pegRNA_chr1:3617084-3617107_8	CCAGGTTCCATGGGATGCTCNGG	none
	chr1	51570240	51570263	chr1:51570240-51570263	8	+	0	CCAGGTTCAGTGAGATGCCCTGG	4		PCSK9pegRNA.bam	PCSK9pegRNA	PCSK9pegRNA	PCSK9pegRNA_PCSK9pegRNA_chr1:51570240-51570263_8	CCAGGTTCCATGGGATGCTCNGG	none
	chr2	111958150	111958174	chr2:111958150-111958174	8	-	0			GCAGGGTCCATAGGGATTCTCAGG	PCSK9pegRNA.bam	PCSK9pegRNA	PCSK9pegRNA	PCSK9pegRNA_PCSK9pegRNA_chr2:111958150-111958174_8	CCAGGTTCCATGGGATGCTCNGG	CCAGGTTCCAT-GGGATGCTCNGG
	chr2	162955701	162955723	chr2:162955701-162955723	8	-	0			CCAGCTTCCAGGGG-TGCTCCAG	PCSK9pegRNA.bam	PCSK9pegRNA	PCSK9pegRNA	PCSK9pegRNA_PCSK9pegRNA_chr2:162955701-162955723_8	CCAGGTTCCATGGGATGCTCNGG	CCAGGTTCCATGGGATGCTCNGG
	chr2	179170649	179170672	chr2:179170649-179170672	8	-	0	CTAGGAACCAAGGGATGCTGGGG	5		PCSK9pegRNA.bam	PCSK9pegRNA	PCSK9pegRNA	PCSK9pegRNA_PCSK9pegRNA_chr2:179170649-179170672_8	CCAGGTTCCATGGGATGCTCNGG	none
	chr3	35321233	35321255	chr3:35321233-35321255	8	+	0			ACAGGG-CCATGGGATGCTCCAG	PCSK9pegRNA.bam	PCSK9pegRNA	PCSK9pegRNA	PCSK9pegRNA_PCSK9pegRNA_chr3:35321233-35321255_8	CCAGGTTCCATGGGATGCTCNGG	CCAGGTTCCATGGGATGCTCNGG
	chr3	9458442	9458465	chr3:9458442-9458465	8	+	0	GAAGGTTCCAAGAGATGCTGAGA	6		PCSK9pegRNA.bam	PCSK9pegRNA	PCSK9pegRNA	PCSK9pegRNA_PCSK9pegRNA_chr3:9458442-9458465_8	CCAGGTTCCATGGGATGCTCNGG	none
	chr4	133225833	133225856	chr4:133225833-133225856	8	-	0	CCAGGTTCCAAGAGGTTATCTGG	5		PCSK9pegRNA.bam	PCSK9pegRNA	PCSK9pegRNA	PCSK9pegRNA_PCSK9pegRNA_chr4:133225833-133225856_8	CCAGGTTCCATGGGATGCTCNGG	none
	chr5	122643359	122643382	chr5:122643359-122643382	8	-	0	CGCTGCTCCACGGGATACTCTGG	6		PCSK9pegRNA.bam	PCSK9pegRNA	PCSK9pegRNA	PCSK9pegRNA_PCSK9pegRNA_chr5:122643359-122643382_8	CCAGGTTCCATGGGATGCTCNGG	none
	chr5	129287196	129287218	chr5:129287196-129287218	8	-	0			TCAGGCTCC-TGGTATGCTCAGG	PCSK9pegRNA.bam	PCSK9pegRNA	PCSK9pegRNA	PCSK9pegRNA_PCSK9pegRNA_chr5:129287196-129287218_8	CCAGGTTCCATGGGATGCTCNGG	CCAGGTTCCATGGGATGCTCNGG
	chr5	135548714	135548736	chr5:135548714-135548736	8	-	0			CCAGGTTT-ATGGGGTGCTGGGG	PCSK9pegRNA.bam	PCSK9pegRNA	PCSK9pegRNA	PCSK9pegRNA_PCSK9pegRNA_chr5:135548714-135548736_8	CCAGGTTCCATGGGATGCTCNGG	CCAGGTTCCATGGGATGCTCNGG
	chr5	138931468	138931491	chr5:138931468-138931491	8	-	0	CCAGGAATCCAGAGATGCTCAGG	6		PCSK9pegRNA.bam	PCSK9pegRNA	PCSK9pegRNA	PCSK9pegRNA_PCSK9pegRNA_chr5:138931468-138931491_8	CCAGGTTCCATGGGATGCTCNGG	none
	chr5	40973702	40973724	chr5:40973702-40973724	8	+	0			CCAGGATCC-TGGGATACCCTGG	PCSK9pegRNA.bam	PCSK9pegRNA	PCSK9pegRNA	PCSK9pegRNA_PCSK9pegRNA_chr5:40973702-40973724_8	CCAGGTTCCATGGGATGCTCNGG	CCAGGTTCCATGGGATGCTCNGG
	chr5	74536160	74536183	chr5:74536160-74536183	8	+	0	TCAGTTTGTATGGGATGCACCTG	6		PCSK9pegRNA.bam	PCSK9pegRNA	PCSK9pegRNA	PCSK9pegRNA_PCSK9pegRNA_chr5:74536160-74536183_8	CCAGGTTCCATGGGATGCTCNGG	none
	chr6	110716105	110716128	chr6:110716105-110716128	8	+	0	CCAGGCTCCACTGGATGCTATGG	4		PCSK9pegRNA.bam	PCSK9pegRNA	PCSK9pegRNA	PCSK9pegRNA_PCSK9pegRNA_chr6:110716105-110716128_8	CCAGGTTCCATGGGATGCTCNGG	none
	chr6	83601760	83601783	chr6:83601760-83601783	8	-	0	GACAGTTCCATGAGATGCTCAGA	6	ACAG-TTCCATGAGATGCTCAGA	PCSK9pegRNA.bam	PCSK9pegRNA	PCSK9pegRNA	PCSK9pegRNA_PCSK9pegRNA_chr6:83601760-83601783_8	CCAGGTTCCATGGGATGCTCNGG	CCAGGTTCCATGGGATGCTCNGG
	chr7	36795415	36795437	chr7:36795415-36795437	8	-	0			CCATGTTCCATAG-ATGCCCAGG	PCSK9pegRNA.bam	PCSK9pegRNA	PCSK9pegRNA	PCSK9pegRNA_PCSK9pegRNA_chr7:36795415-36795437_8	CCAGGTTCCATGGGATGCTCNGG	CCAGGTTCCATGGGATGCTCNGG
	chr8	15038713	15038736	chr8:15038713-15038736	8	-	0	CCAGGCACCTTGGGAAACTCCGG	5		PCSK9pegRNA.bam	PCSK9pegRNA	PCSK9pegRNA	PCSK9pegRNA_PCSK9pegRNA_chr8:15038713-15038736_8	CCAGGTTCCATGGGATGCTCNGG	none
	chr8	64804153	64804176	chr8:64804153-64804176	8	+	0	CCAGGTTCAATGAGAAGCTCTGT	4		PCSK9pegRNA.bam	PCSK9pegRNA	PCSK9pegRNA	PCSK9pegRNA_PCSK9pegRNA_chr8:64804153-64804176_8	CCAGGTTCCATGGGATGCTCNGG	none
	chr8	77355160	77355183	chr8:77355160-77355183	8	-	0	CCAGCTTCTATGGGATGCGGGCG	5		PCSK9pegRNA.bam	PCSK9pegRNA	PCSK9pegRNA	PCSK9pegRNA_PCSK9pegRNA_chr8:77355160-77355183_8	CCAGGTTCCATGGGATGCTCNGG	none
	chr10	10003768	10003791	chr10:10003768-10003791	6	-	0	CAAGGTTACATGGCATCATCAGA	6		PCSK9pegRNA.bam	PCSK9pegRNA	PCSK9pegRNA	PCSK9pegRNA_PCSK9pegRNA_chr10:10003768-10003791_6	CCAGGTTCCATGGGATGCTCNGG	none
	chr10	13889090	13889113	chr10:13889090-13889113	6	+	0	CCAGGTTCCATGTGCTGGGGAGA	6		PCSK9pegRNA.bam	PCSK9pegRNA	PCSK9pegRNA	PCSK9pegRNA_PCSK9pegRNA_chr10:13889090-13889113_6	CCAGGTTCCATGGGATGCTCNGG	none
	chr10	22804077	22804100	chr10:22804077-22804100	6	-	0	GAAGGTTCCATGAGATGCTGAGA	5		PCSK9pegRNA.bam	PCSK9pegRNA	PCSK9pegRNA	PCSK9pegRNA_PCSK9pegRNA_chr10:22804077-22804100_6	CCAGGTTCCATGGGATGCTCNGG	none
	chr10	6255807	6255830	chr10:6255807-6255830	6	+	0	GCAGGCACCATGGCATACTCCAG	6		PCSK9pegRNA.bam	PCSK9pegRNA	PCSK9pegRNA	PCSK9pegRNA_PCSK9pegRNA_chr10:6255807-6255830_6	CCAGGTTCCATGGGATGCTCNGG	none
	chr10	64421083	64421106	chr10:64421083-64421106	6	+	0	CCTAGGTCCTTGGGATACCCTGG	6		PCSK9pegRNA.bam	PCSK9pegRNA	PCSK9pegRNA	PCSK9pegRNA_PCSK9pegRNA_chr10:64421083-64421106_6	CCAGGTTCCATGGGATGCTCNGG	none
	chr10	68654995	68655018	chr10:68654995-68655018	6	-	0	TCAGCTCCCATGGGGTGCTCAGG	4		PCSK9pegRNA.bam	PCSK9pegRNA	PCSK9pegRNA	PCSK9pegRNA_PCSK9pegRNA_chr10:68654995-68655018_6	CCAGGTTCCATGGGATGCTCNGG	none
	chr10	71337068	71337091	chr10:71337068-71337091	6	-	0	CCAGGCACATGGGGATGCTCGGG	5		PCSK9pegRNA.bam	PCSK9pegRNA	PCSK9pegRNA	PCSK9pegRNA_PCSK9pegRNA_chr10:71337068-71337091_6	CCAGGTTCCATGGGATGCTCNGG	none
	chr10	93859104	93859127	chr10:93859104-93859127	6	-	0	ACAGGTTCCTTGGGATCTGTGGG	6	ACAGGTTCCTTGGGAT-CTGTGG	PCSK9pegRNA.bam	PCSK9pegRNA	PCSK9pegRNA	PCSK9pegRNA_PCSK9pegRNA_chr10:93859104-93859127_6	CCAGGTTCCATGGGATGCTCNGG	CCAGGTTCCATGGGATGCTCNGG
	chr11	117627935	117627958	chr11:117627935-117627958	6	+	nan	CCAGGCGCCAGGCGAAGCTTTGG	6		PCSK9pegRNA.bam	PCSK9pegRNA	PCSK9pegRNA	PCSK9pegRNA_PCSK9pegRNA_chr11:117627935-117627958_6	CCAGGTTCCATGGGATGCTCNGG	none
	chr11	118476193	118476216	chr11:118476193-118476216	6	-	0	CAGGGCTCCATGGGATGCTATAG	5		PCSK9pegRNA.bam	PCSK9pegRNA	PCSK9pegRNA	PCSK9pegRNA_PCSK9pegRNA_chr11:118476193-118476216_6	CCAGGTTCCATGGGATGCTCNGG	none
	chr11	118544169	118544192	chr11:118544169-118544192	6	+	0	CCAGGGTCCTTGGGATCCCTGGC	6	CCAGGGTCCTTGGGATCC-CTGG	PCSK9pegRNA.bam	PCSK9pegRNA	PCSK9pegRNA	PCSK9pegRNA_PCSK9pegRNA_chr11:118544169-118544192_6	CCAGGTTCCATGGGATGCTCNGG	CCAGGTTCCATGGGATGCTCNGG
	chr11	12055635	12055658	chr11:12055635-12055658	6	-	0	GCAAGTTCCATAAGATGCTCAGC	5		PCSK9pegRNA.bam	PCSK9pegRNA	PCSK9pegRNA	PCSK9pegRNA_PCSK9pegRNA_chr11:12055635-12055658_6	CCAGGTTCCATGGGATGCTCNGG	none
	chr11	29858735	29858758	chr11:29858735-29858758	6	+	0	AAAAGTATCATGGGATGCTGAGG	6		PCSK9pegRNA.bam	PCSK9pegRNA	PCSK9pegRNA	PCSK9pegRNA_PCSK9pegRNA_chr11:29858735-29858758_6	CCAGGTTCCATGGGATGCTCNGG	none
	chr11	55316873	55316896	chr11:55316873-55316896	6	-	0	CCAGGTTCCATGTGATAGGAAAG	6		PCSK9pegRNA.bam	PCSK9pegRNA	PCSK9pegRNA	PCSK9pegRNA_PCSK9pegRNA_chr11:55316873-55316896_6	CCAGGTTCCATGGGATGCTCNGG	none
	chr12	102190226	102190248	chr12:102190226-102190248	6	+	0			CAAGGTTCCATAGGAAG-TCTGG	PCSK9pegRNA.bam	PCSK9pegRNA	PCSK9pegRNA	PCSK9pegRNA_PCSK9pegRNA_chr12:102190226-102190248_6	CCAGGTTCCATGGGATGCTCNGG	CCAGGTTCCATGGGATGCTCNGG
	chr12	10229258	10229281	chr12:10229258-10229281	6	-	0	TCAGGTACCAGAGGAAGCTCTTG	6		PCSK9pegRNA.bam	PCSK9pegRNA	PCSK9pegRNA	PCSK9pegRNA_PCSK9pegRNA_chr12:10229258-10229281_6	CCAGGTTCCATGGGATGCTCNGG	none
	chr12	111755436	111755458	chr12:111755436-111755458	6	+	0			GCTGGTTCCATGG-ATGCTCAGA	PCSK9pegRNA.bam	PCSK9pegRNA	PCSK9pegRNA	PCSK9pegRNA_PCSK9pegRNA_chr12:111755436-111755458_6	CCAGGTTCCATGGGATGCTCNGG	CCAGGTTCCATGGGATGCTCNGG
	chr12	112606358	112606381	chr12:112606358-112606381	6	-	0	CCTGCTTCCTGGGGTTGATCAGG	6		PCSK9pegRNA.bam	PCSK9pegRNA	PCSK9pegRNA	PCSK9pegRNA_PCSK9pegRNA_chr12:112606358-112606381_6	CCAGGTTCCATGGGATGCTCNGG	none
	chr12	21293367	21293390	chr12:21293367-21293390	6	+	0	CTGGGTTCCATAGGCTGCACCGA	6		PCSK9pegRNA.bam	PCSK9pegRNA	PCSK9pegRNA	PCSK9pegRNA_PCSK9pegRNA_chr12:21293367-21293390_6	CCAGGTTCCATGGGATGCTCNGG	none
	chr13	100459527	100459550	chr13:100459527-100459550	6	+	0	CCAGGTCCCAAGGTGATCTCTGG	6		PCSK9pegRNA.bam	PCSK9pegRNA	PCSK9pegRNA	PCSK9pegRNA_PCSK9pegRNA_chr13:100459527-100459550_6	CCAGGTTCCATGGGATGCTCNGG	none
	chr13	107593365	107593388	chr13:107593365-107593388	6	+	0	CCCTGGTCCATGGGATACCTGGG	6		PCSK9pegRNA.bam	PCSK9pegRNA	PCSK9pegRNA	PCSK9pegRNA_PCSK9pegRNA_chr13:107593365-107593388_6	CCAGGTTCCATGGGATGCTCNGG	none
	chr13	23169243	23169266	chr13:23169243-23169266	6	+	0	GAAGGTACCATGAGATGCTGAGA	6		PCSK9pegRNA.bam	PCSK9pegRNA	PCSK9pegRNA	PCSK9pegRNA_PCSK9pegRNA_chr13:23169243-23169266_6	CCAGGTTCCATGGGATGCTCNGG	none
	chr13	54457296	54457318	chr13:54457296-54457318	6	+	0			CCAGGTGACATGGGAT-CTCTAG	PCSK9pegRNA.bam	PCSK9pegRNA	PCSK9pegRNA	PCSK9pegRNA_PCSK9pegRNA_chr13:54457296-54457318_6	CCAGGTTCCATGGGATGCTCNGG	CCAGGTTCCATGGGATGCTCNGG
	chr13	74488024	74488047	chr13:74488024-74488047	6	-	0	CCAGCTCCCATGGGACCTTCTTG	6		PCSK9pegRNA.bam	PCSK9pegRNA	PCSK9pegRNA	PCSK9pegRNA_PCSK9pegRNA_chr13:74488024-74488047_6	CCAGGTTCCATGGGATGCTCNGG	none
	chr14	44375569	44375592	chr14:44375569-44375592	6	-	0	CCTGCATCCATGGGATGATACAG	6		PCSK9pegRNA.bam	PCSK9pegRNA	PCSK9pegRNA	PCSK9pegRNA_PCSK9pegRNA_chr14:44375569-44375592_6	CCAGGTTCCATGGGATGCTCNGG	none
	chr14	70137598	70137621	chr14:70137598-70137621	6	-	0	TCAAGTTCCACAGGAAGCCCAGG	6		PCSK9pegRNA.bam	PCSK9pegRNA	PCSK9pegRNA	PCSK9pegRNA_PCSK9pegRNA_chr14:70137598-70137621_6	CCAGGTTCCATGGGATGCTCNGG	none
	chr15	83958823	83958846	chr15:83958823-83958846	6	+	0	AAAGTATCCATGGGGTGCTTGGG	6		PCSK9pegRNA.bam	PCSK9pegRNA	PCSK9pegRNA	PCSK9pegRNA_PCSK9pegRNA_chr15:83958823-83958846_6	CCAGGTTCCATGGGATGCTCNGG	none
	chr15	87452975	87452998	chr15:87452975-87452998	6	-	0	CCCCAGTCCAGGGGATGCTCCAG	6		PCSK9pegRNA.bam	PCSK9pegRNA	PCSK9pegRNA	PCSK9pegRNA_PCSK9pegRNA_chr15:87452975-87452998_6	CCAGGTTCCATGGGATGCTCNGG	none
	chr17	30607714	30607737	chr17:30607714-30607737	6	-	0	GCTGGTTCCCTGGAGTTCTCTGG	6		PCSK9pegRNA.bam	PCSK9pegRNA	PCSK9pegRNA	PCSK9pegRNA_PCSK9pegRNA_chr17:30607714-30607737_6	CCAGGTTCCATGGGATGCTCNGG	none
	chr17	37051809	37051832	chr17:37051809-37051832	6	-	0	CCAGGTTCCACAGGAGGCCCAGG	4		PCSK9pegRNA.bam	PCSK9pegRNA	PCSK9pegRNA	PCSK9pegRNA_PCSK9pegRNA_chr17:37051809-37051832_6	CCAGGTTCCATGGGATGCTCNGG	none
	chr17	61832539	61832562	chr17:61832539-61832562	6	+	0	CCAGGTGCCATAGCATGCCCAGG	4		PCSK9pegRNA.bam	PCSK9pegRNA	PCSK9pegRNA	PCSK9pegRNA_PCSK9pegRNA_chr17:61832539-61832562_6	CCAGGTTCCATGGGATGCTCNGG	none
	chr17	83110336	83110359	chr17:83110336-83110359	6	-	0	CCAGGCTCCTGTGGATACTCTGG	5		PCSK9pegRNA.bam	PCSK9pegRNA	PCSK9pegRNA	PCSK9pegRNA_PCSK9pegRNA_chr17:83110336-83110359_6	CCAGGTTCCATGGGATGCTCNGG	none
	chr17	89851976	89851999	chr17:89851976-89851999	6	-	0	GAAGGTACCATGAGATGCTGAGA	6		PCSK9pegRNA.bam	PCSK9pegRNA	PCSK9pegRNA	PCSK9pegRNA_PCSK9pegRNA_chr17:89851976-89851999_6	CCAGGTTCCATGGGATGCTCNGG	none
	chr17	91510431	91510454	chr17:91510431-91510454	6	+	0	CCAGGTTCCCTTGGATCAGCTGA	6		PCSK9pegRNA.bam	PCSK9pegRNA	PCSK9pegRNA	PCSK9pegRNA_PCSK9pegRNA_chr17:91510431-91510454_6	CCAGGTTCCATGGGATGCTCNGG	none
	chr18	11052886	11052908	chr18:11052886-11052908	6	+	0			CGAGGTTCCC-GGGATACTCCGG	PCSK9pegRNA.bam	PCSK9pegRNA	PCSK9pegRNA	PCSK9pegRNA_PCSK9pegRNA_chr18:11052886-11052908_6	CCAGGTTCCATGGGATGCTCNGG	CCAGGTTCCATGGGATGCTCNGG
	chr19	18823406	18823429	chr19:18823406-18823429	6	-	0	TCCGGGTCCAGGGGAGGCTCTGG	5	CCGGGT-CCAGGGGAGGCTCTGG	PCSK9pegRNA.bam	PCSK9pegRNA	PCSK9pegRNA	PCSK9pegRNA_PCSK9pegRNA_chr19:18823406-18823429_6	CCAGGTTCCATGGGATGCTCNGG	CCAGGTTCCATGGGATGCTCNGG
	chr19	46408223	46408245	chr19:46408223-46408245	6	-	0			CCAGGTTCCATGAG-TGCCCTGG	PCSK9pegRNA.bam	PCSK9pegRNA	PCSK9pegRNA	PCSK9pegRNA_PCSK9pegRNA_chr19:46408223-46408245_6	CCAGGTTCCATGGGATGCTCNGG	CCAGGTTCCATGGGATGCTCNGG
	chr19	58794389	58794413	chr19:58794389-58794413	6	-	0			CCTGGTTCCCTGGGGATGCTCAAG	PCSK9pegRNA.bam	PCSK9pegRNA	PCSK9pegRNA	PCSK9pegRNA_PCSK9pegRNA_chr19:58794389-58794413_6	CCAGGTTCCATGGGATGCTCNGG	CCAGGTTCCATGGG-ATGCTCNGG
	chr1	120590061	120590084	chr1:120590061-120590084	6	-	0	ACAGGCAACATGGGACACTCAGG	6		PCSK9pegRNA.bam	PCSK9pegRNA	PCSK9pegRNA	PCSK9pegRNA_PCSK9pegRNA_chr1:120590061-120590084_6	CCAGGTTCCATGGGATGCTCNGG	none
	chr1	143900665	143900688	chr1:143900665-143900688	6	+	0	CAAGATTTCATGGTATGTTCTGG	5		PCSK9pegRNA.bam	PCSK9pegRNA	PCSK9pegRNA	PCSK9pegRNA_PCSK9pegRNA_chr1:143900665-143900688_6	CCAGGTTCCATGGGATGCTCNGG	none
	chr1	36386821	36386844	chr1:36386821-36386844	6	+	0	CCAGGCATCATGGGATGCACAGA	5		PCSK9pegRNA.bam	PCSK9pegRNA	PCSK9pegRNA	PCSK9pegRNA_PCSK9pegRNA_chr1:36386821-36386844_6	CCAGGTTCCATGGGATGCTCNGG	none
	chr1	41557287	41557310	chr1:41557287-41557310	6	+	0	CAAGGTTCCATGAGATGCAAGCA	6		PCSK9pegRNA.bam	PCSK9pegRNA	PCSK9pegRNA	PCSK9pegRNA_PCSK9pegRNA_chr1:41557287-41557310_6	CCAGGTTCCATGGGATGCTCNGG	none
	chr1	45123909	45123932	chr1:45123909-45123932	6	+	0	TCAGGTGCCCTAGCATGCCCAGG	6		PCSK9pegRNA.bam	PCSK9pegRNA	PCSK9pegRNA	PCSK9pegRNA_PCSK9pegRNA_chr1:45123909-45123932_6	CCAGGTTCCATGGGATGCTCNGG	none
	chr1	58839846	58839869	chr1:58839846-58839869	6	+	0	GAAGGTTCCATGAGGTGCTGAGG	5		PCSK9pegRNA.bam	PCSK9pegRNA	PCSK9pegRNA	PCSK9pegRNA_PCSK9pegRNA_chr1:58839846-58839869_6	CCAGGTTCCATGGGATGCTCNGG	none
	chr2	118279448	118279471	chr2:118279448-118279471	6	+	0	CCAGATTCCATGGGAGCTACTGG	5	CCAGATTCCATGGGA-GCTACTG	PCSK9pegRNA.bam	PCSK9pegRNA	PCSK9pegRNA	PCSK9pegRNA_PCSK9pegRNA_chr2:118279448-118279471_6	CCAGGTTCCATGGGATGCTCNGG	CCAGGTTCCATGGGATGCTCNGG
	chr2	12065079	12065102	chr2:12065079-12065102	6	+	0	TGAGGTCTCATGAGATGCTCAGG	5		PCSK9pegRNA.bam	PCSK9pegRNA	PCSK9pegRNA	PCSK9pegRNA_PCSK9pegRNA_chr2:12065079-12065102_6	CCAGGTTCCATGGGATGCTCNGG	none
	chr2	144236043	144236065	chr2:144236043-144236065	6	-	0			CTATGGTCCATGGGA-GCTCAGG	PCSK9pegRNA.bam	PCSK9pegRNA	PCSK9pegRNA	PCSK9pegRNA_PCSK9pegRNA_chr2:144236043-144236065_6	CCAGGTTCCATGGGATGCTCNGG	CCAGGTTCCATGGGATGCTCNGG
	chr2	158224043	158224066	chr2:158224043-158224066	6	-	0	ACAGAGTGCAGGGGATGCTCTAG	6		PCSK9pegRNA.bam	PCSK9pegRNA	PCSK9pegRNA	PCSK9pegRNA_PCSK9pegRNA_chr2:158224043-158224066_6	CCAGGTTCCATGGGATGCTCNGG	none
	chr2	162955827	162955849	chr2:162955827-162955849	6	-	0			CCAGCTTCCAGGGG-TGCTCCAG	PCSK9pegRNA.bam	PCSK9pegRNA	PCSK9pegRNA	PCSK9pegRNA_PCSK9pegRNA_chr2:162955827-162955849_6	CCAGGTTCCATGGGATGCTCNGG	CCAGGTTCCATGGGATGCTCNGG
	chr2	63334266	63334289	chr2:63334266-63334289	6	+	0	GAAGGTACCATGAGATGCTGAGA	6		PCSK9pegRNA.bam	PCSK9pegRNA	PCSK9pegRNA	PCSK9pegRNA_PCSK9pegRNA_chr2:63334266-63334289_6	CCAGGTTCCATGGGATGCTCNGG	none
	chr2	85349977	85349999	chr2:85349977-85349999	6	+	0			CCAAGTTCC-TGGGATGCTGGGA	PCSK9pegRNA.bam	PCSK9pegRNA	PCSK9pegRNA	PCSK9pegRNA_PCSK9pegRNA_chr2:85349977-85349999_6	CCAGGTTCCATGGGATGCTCNGG	CCAGGTTCCATGGGATGCTCNGG
	chr3	154056725	154056748	chr3:154056725-154056748	6	-	0	TGAGCTTCCCTGGGATGATCTAG	6		PCSK9pegRNA.bam	PCSK9pegRNA	PCSK9pegRNA	PCSK9pegRNA_PCSK9pegRNA_chr3:154056725-154056748_6	CCAGGTTCCATGGGATGCTCNGG	none
	chr3	66104630	66104653	chr3:66104630-66104653	6	+	0	GCAGGATCCAGAGGATGCTCTGA	5		PCSK9pegRNA.bam	PCSK9pegRNA	PCSK9pegRNA	PCSK9pegRNA_PCSK9pegRNA_chr3:66104630-66104653_6	CCAGGTTCCATGGGATGCTCNGG	none
	chr3	7571283	7571306	chr3:7571283-7571306	6	+	0	CCAGGTCTCAAGGAATTCTCCTG	6		PCSK9pegRNA.bam	PCSK9pegRNA	PCSK9pegRNA	PCSK9pegRNA_PCSK9pegRNA_chr3:7571283-7571306_6	CCAGGTTCCATGGGATGCTCNGG	none
	chr3	88225954	88225977	chr3:88225954-88225977	6	+	0	CCAGGCTCTATGGAATGTTGGGT	6		PCSK9pegRNA.bam	PCSK9pegRNA	PCSK9pegRNA	PCSK9pegRNA_PCSK9pegRNA_chr3:88225954-88225977_6	CCAGGTTCCATGGGATGCTCNGG	none
	chr3	98227349	98227372	chr3:98227349-98227372	6	+	0	CCTGGTACCAAGGAATGCTGGGT	6		PCSK9pegRNA.bam	PCSK9pegRNA	PCSK9pegRNA	PCSK9pegRNA_PCSK9pegRNA_chr3:98227349-98227372_6	CCAGGTTCCATGGGATGCTCNGG	none
	chr4	125849162	125849185	chr4:125849162-125849185	6	+	0	CAGGGCACCTTGGGATGCTCTGG	5	CCAGGGCACCTTGGGATGCTCTGG	PCSK9pegRNA.bam	PCSK9pegRNA	PCSK9pegRNA	PCSK9pegRNA_PCSK9pegRNA_chr4:125849162-125849185_6	CCAGGTTCCATGGGATGCTCNGG	CCAGGTT-CCATGGGATGCTCNGG
	chr4	137919746	137919769	chr4:137919746-137919769	6	+	0	CTAGGTCCCCTGGTGTGCTCGGG	5		PCSK9pegRNA.bam	PCSK9pegRNA	PCSK9pegRNA	PCSK9pegRNA_PCSK9pegRNA_chr4:137919746-137919769_6	CCAGGTTCCATGGGATGCTCNGG	none
	chr4	155649248	155649271	chr4:155649248-155649271	6	+	0	CCAGGTTTTAAGGGATGCTAAGG	4		PCSK9pegRNA.bam	PCSK9pegRNA	PCSK9pegRNA	PCSK9pegRNA_PCSK9pegRNA_chr4:155649248-155649271_6	CCAGGTTCCATGGGATGCTCNGG	none
	chr4	48438950	48438973	chr4:48438950-48438973	6	-	0	GAAGGTTCCATGAGGTGCTGAGG	5		PCSK9pegRNA.bam	PCSK9pegRNA	PCSK9pegRNA	PCSK9pegRNA_PCSK9pegRNA_chr4:48438950-48438973_6	CCAGGTTCCATGGGATGCTCNGG	none
	chr4	48849512	48849535	chr4:48849512-48849535	6	+	0	TCAGGTTTGTTGGGGTGCCCAGG	6		PCSK9pegRNA.bam	PCSK9pegRNA	PCSK9pegRNA	PCSK9pegRNA_PCSK9pegRNA_chr4:48849512-48849535_6	CCAGGTTCCATGGGATGCTCNGG	none
	chr4	90795574	90795597	chr4:90795574-90795597	6	-	0	GTTGGTTCCTTGGGATGCTGGGA	6		PCSK9pegRNA.bam	PCSK9pegRNA	PCSK9pegRNA	PCSK9pegRNA_PCSK9pegRNA_chr4:90795574-90795597_6	CCAGGTTCCATGGGATGCTCNGG	none
	chr5	10257242	10257265	chr5:10257242-10257265	6	+	0	GATGGTTCCAGGAGGTGCTCTGG	6		PCSK9pegRNA.bam	PCSK9pegRNA	PCSK9pegRNA	PCSK9pegRNA_PCSK9pegRNA_chr5:10257242-10257265_6	CCAGGTTCCATGGGATGCTCNGG	none
	chr5	118147446	118147469	chr5:118147446-118147469	6	-	nan	CCAGCCTCCTGGGAATCCTCGGG	6		PCSK9pegRNA.bam	PCSK9pegRNA	PCSK9pegRNA	PCSK9pegRNA_PCSK9pegRNA_chr5:118147446-118147469_6	CCAGGTTCCATGGGATGCTCNGG	none
	chr5	150210712	150210735	chr5:150210712-150210735	6	-	0	CCAGTTTCTCATGAATGCTCAGG	6		PCSK9pegRNA.bam	PCSK9pegRNA	PCSK9pegRNA	PCSK9pegRNA_PCSK9pegRNA_chr5:150210712-150210735_6	CCAGGTTCCATGGGATGCTCNGG	none
	chr5	150457103	150457126	chr5:150457103-150457126	6	-	0	CCTGGTCACCTGGAATGCTCTGT	6		PCSK9pegRNA.bam	PCSK9pegRNA	PCSK9pegRNA	PCSK9pegRNA_PCSK9pegRNA_chr5:150457103-150457126_6	CCAGGTTCCATGGGATGCTCNGG	none
	chr5	151184244	151184267	chr5:151184244-151184267	6	+	0	CCAGGATCCATGGGATCCAGTGC	5		PCSK9pegRNA.bam	PCSK9pegRNA	PCSK9pegRNA	PCSK9pegRNA_PCSK9pegRNA_chr5:151184244-151184267_6	CCAGGTTCCATGGGATGCTCNGG	none
	chr5	37969755	37969779	chr5:37969755-37969779	6	-	0			CCAGGTTCTTGGGGGATGCTCTGG	PCSK9pegRNA.bam	PCSK9pegRNA	PCSK9pegRNA	PCSK9pegRNA_PCSK9pegRNA_chr5:37969755-37969779_6	CCAGGTTCCATGGGATGCTCNGG	CCAGGTTCCATGGG-ATGCTCNGG
	chr5	38177773	38177796	chr5:38177773-38177796	6	-	0	CAGGACTCCAAGGGATTCTCTGG	6	CCAGGACTCCAAGGGATTCTCTGG	PCSK9pegRNA.bam	PCSK9pegRNA	PCSK9pegRNA	PCSK9pegRNA_PCSK9pegRNA_chr5:38177773-38177796_6	CCAGGTTCCATGGGATGCTCNGG	CCAGGT-TCCATGGGATGCTCNGG
	chr6	117133010	117133033	chr6:117133010-117133033	6	-	0	TCAGACTCCAAGGGATGCTCAAG	5		PCSK9pegRNA.bam	PCSK9pegRNA	PCSK9pegRNA	PCSK9pegRNA_PCSK9pegRNA_chr6:117133010-117133033_6	CCAGGTTCCATGGGATGCTCNGG	none
	chr6	122921229	122921252	chr6:122921229-122921252	6	-	0	CCAGATTCCCTGGGAGACTCTGG	4		PCSK9pegRNA.bam	PCSK9pegRNA	PCSK9pegRNA	PCSK9pegRNA_PCSK9pegRNA_chr6:122921229-122921252_6	CCAGGTTCCATGGGATGCTCNGG	none
	chr6	143608525	143608547	chr6:143608525-143608547	6	+	0			TCTGGTTCC-TGGAATGCTCTGG	PCSK9pegRNA.bam	PCSK9pegRNA	PCSK9pegRNA	PCSK9pegRNA_PCSK9pegRNA_chr6:143608525-143608547_6	CCAGGTTCCATGGGATGCTCNGG	CCAGGTTCCATGGGATGCTCNGG
	chr6	145798830	145798853	chr6:145798830-145798853	6	+	0	CCAAGATCCTTGGGATGTTGGGT	6		PCSK9pegRNA.bam	PCSK9pegRNA	PCSK9pegRNA	PCSK9pegRNA_PCSK9pegRNA_chr6:145798830-145798853_6	CCAGGTTCCATGGGATGCTCNGG	none
	chr6	52097662	52097685	chr6:52097662-52097685	6	-	0	ACAGGGTCTCTGGGATTCTCAGG	5		PCSK9pegRNA.bam	PCSK9pegRNA	PCSK9pegRNA	PCSK9pegRNA_PCSK9pegRNA_chr6:52097662-52097685_6	CCAGGTTCCATGGGATGCTCNGG	none
	chr6	72815277	72815300	chr6:72815277-72815300	6	+	0	CCCTGTTCCAGGGGATCCTAAGC	6		PCSK9pegRNA.bam	PCSK9pegRNA	PCSK9pegRNA	PCSK9pegRNA_PCSK9pegRNA_chr6:72815277-72815300_6	CCAGGTTCCATGGGATGCTCNGG	none
	chr6	99812236	99812259	chr6:99812236-99812259	6	-	0	TGAGGTTACATGGGATACAGGGG	6		PCSK9pegRNA.bam	PCSK9pegRNA	PCSK9pegRNA	PCSK9pegRNA_PCSK9pegRNA_chr6:99812236-99812259_6	CCAGGTTCCATGGGATGCTCNGG	none
	chr7	119126383	119126406	chr7:119126383-119126406	6	+	0	GCTGATTCCATAGGATGCTGAGG	5		PCSK9pegRNA.bam	PCSK9pegRNA	PCSK9pegRNA	PCSK9pegRNA_PCSK9pegRNA_chr7:119126383-119126406_6	CCAGGTTCCATGGGATGCTCNGG	none
	chr7	128636300	128636322	chr7:128636300-128636322	6	+	0			CCAGGTTGCATGGAA-GTTCTGG	PCSK9pegRNA.bam	PCSK9pegRNA	PCSK9pegRNA	PCSK9pegRNA_PCSK9pegRNA_chr7:128636300-128636322_6	CCAGGTTCCATGGGATGCTCNGG	CCAGGTTCCATGGGATGCTCNGG
	chr7	34996880	34996903	chr7:34996880-34996903	6	-	0	ACTAAGTCCATGGGATGCTCATG	6	CTAAGT-CCATGGGATGCTCATG	PCSK9pegRNA.bam	PCSK9pegRNA	PCSK9pegRNA	PCSK9pegRNA_PCSK9pegRNA_chr7:34996880-34996903_6	CCAGGTTCCATGGGATGCTCNGG	CCAGGTTCCATGGGATGCTCNGG
	chr7	65482400	65482423	chr7:65482400-65482423	6	+	0	CAGTGTTCCATGGAATGCAGGGG	6	CCAGTGTTCCATGGAATGCAGGGG	PCSK9pegRNA.bam	PCSK9pegRNA	PCSK9pegRNA	PCSK9pegRNA_PCSK9pegRNA_chr7:65482400-65482423_6	CCAGGTTCCATGGGATGCTCNGG	CCAG-GTTCCATGGGATGCTCNGG
	chr7	71942609	71942631	chr7:71942609-71942631	6	-	0			TCCGGTTTC-TGGGATGCTCTGG	PCSK9pegRNA.bam	PCSK9pegRNA	PCSK9pegRNA	PCSK9pegRNA_PCSK9pegRNA_chr7:71942609-71942631_6	CCAGGTTCCATGGGATGCTCNGG	CCAGGTTCCATGGGATGCTCNGG
	chr7	74722408	74722431	chr7:74722408-74722431	6	+	0	CCAGCTCACATGGGATGCCAGGC	6	CCAGCTCACATGGGATGC-CAGG	PCSK9pegRNA.bam	PCSK9pegRNA	PCSK9pegRNA	PCSK9pegRNA_PCSK9pegRNA_chr7:74722408-74722431_6	CCAGGTTCCATGGGATGCTCNGG	CCAGGTTCCATGGGATGCTCNGG
	chr7	96619795	96619818	chr7:96619795-96619818	6	+	0	CCAGGGTCCATGGGATCGTGGCA	6		PCSK9pegRNA.bam	PCSK9pegRNA	PCSK9pegRNA	PCSK9pegRNA_PCSK9pegRNA_chr7:96619795-96619818_6	CCAGGTTCCATGGGATGCTCNGG	none
	chr8	39802898	39802921	chr8:39802898-39802921	6	+	0	ATAGGTTCCAGTGGATGTTCAGG	5		PCSK9pegRNA.bam	PCSK9pegRNA	PCSK9pegRNA	PCSK9pegRNA_PCSK9pegRNA_chr8:39802898-39802921_6	CCAGGTTCCATGGGATGCTCNGG	none
	chr8	4227922	4227945	chr8:4227922-4227945	6	+	0	CCAGGTTTTATGAGATGCTGGGA	5	CCAGGTTTTATGAGATGCT-GGG	PCSK9pegRNA.bam	PCSK9pegRNA	PCSK9pegRNA	PCSK9pegRNA_PCSK9pegRNA_chr8:4227922-4227945_6	CCAGGTTCCATGGGATGCTCNGG	CCAGGTTCCATGGGATGCTCNGG
	chr8	46269699	46269722	chr8:46269699-46269722	6	-	0	CCCAGCACCATGGGATGCTGGGC	6		PCSK9pegRNA.bam	PCSK9pegRNA	PCSK9pegRNA	PCSK9pegRNA_PCSK9pegRNA_chr8:46269699-46269722_6	CCAGGTTCCATGGGATGCTCNGG	none
	chr8	90621491	90621514	chr8:90621491-90621514	6	+	0	ACAGGCGCCATAGCATGCCCAGG	6		PCSK9pegRNA.bam	PCSK9pegRNA	PCSK9pegRNA	PCSK9pegRNA_PCSK9pegRNA_chr8:90621491-90621514_6	CCAGGTTCCATGGGATGCTCNGG	none
	chr9	11097555	11097578	chr9:11097555-11097578	6	-	0	ACAGGCTGCATAGGATGCTCTGA	5		PCSK9pegRNA.bam	PCSK9pegRNA	PCSK9pegRNA	PCSK9pegRNA_PCSK9pegRNA_chr9:11097555-11097578_6	CCAGGTTCCATGGGATGCTCNGG	none
	chr9	90212958	90212981	chr9:90212958-90212981	6	-	0	TTGGGAACCATGGGATGCTCTGA	6		PCSK9pegRNA.bam	PCSK9pegRNA	PCSK9pegRNA	PCSK9pegRNA_PCSK9pegRNA_chr9:90212958-90212981_6	CCAGGTTCCATGGGATGCTCNGG	none
	chrX	101827426	101827449	chrX:101827426-101827449	6	+	0	GAAGGTTCCATGGGTTGCTGAGA	5		PCSK9pegRNA.bam	PCSK9pegRNA	PCSK9pegRNA	PCSK9pegRNA_PCSK9pegRNA_chrX:101827426-101827449_6	CCAGGTTCCATGGGATGCTCNGG	none
	chrX	19671734	19671757	chrX:19671734-19671757	6	-	nan	CCAGGATCCTGGGTGTGCTAGGG	6		PCSK9pegRNA.bam	PCSK9pegRNA	PCSK9pegRNA	PCSK9pegRNA_PCSK9pegRNA_chrX:19671734-19671757_6	CCAGGTTCCATGGGATGCTCNGG	none
	chrX	22102100	22102123	chrX:22102100-22102123	6	+	0	CCAAGCACCATAGGATGCTGGGC	6		PCSK9pegRNA.bam	PCSK9pegRNA	PCSK9pegRNA	PCSK9pegRNA_PCSK9pegRNA_chrX:22102100-22102123_6	CCAGGTTCCATGGGATGCTCNGG	none

## Sheet: SI Table 8 CIRCLEseq ng-output
Supplementary Table 8. Circle-seq output for nicking sgRNA. Yellow rows denote sites that were individually sequenced in PE-AAAV treated and untreated liver tissues. On-target site in denoted in red.
	Chromosome	Start	End	Genomic Coordinate	Nuclease_Read_Count	Strand	Control_Read_Count	Site_Sequence	Site_Substitution_Number	Site_Sequence_Gaps_Allowed	File_Name	Cell	Target_site	Full_Name	Target_Sequence	Realigned_Target_Sequence
On-target	chr4	106456987	106457010	chr4:106456987-106457010	3149	-	0	GCATGGCTGTCTGGTTCTGTAGG	0		PCSK9nicking_sgRNA.bam	PCSK9nicking_sgRNA	PCSK9nicking_sgRNA	PCSK9nicking_sgRNA_PCSK9nicking_sgRNA_chr4:106456987-106457010_3149	GCATGGCTGTCTGGTTCTGTNGG	none
OT1	chr15	86813253	86813277	chr15:86813253-86813277	2459	-	0			ACGTGGCTTTCTGGGTTCTGTTGG	PCSK9nicking_sgRNA.bam	PCSK9nicking_sgRNA	PCSK9nicking_sgRNA	PCSK9nicking_sgRNA_PCSK9nicking_sgRNA_chr15:86813253-86813277_2459	GCATGGCTGTCTGGTTCTGTNGG	GCATGGCTGTCTGG-TTCTGTNGG
OT2	chr12	102781271	102781295	chr12:102781271-102781295	2130	-	0			ACATGTCTGTCTGGGTTATGTGGG	PCSK9nicking_sgRNA.bam	PCSK9nicking_sgRNA	PCSK9nicking_sgRNA	PCSK9nicking_sgRNA_PCSK9nicking_sgRNA_chr12:102781271-102781295_2130	GCATGGCTGTCTGGTTCTGTNGG	GCATGGCTGTCTGG-TTCTGTNGG
OT3	chr15	101079695	101079718	chr15:101079695-101079718	2130	-	0	ACAGAGCTGTCTGGGTCTGTGGG	4		PCSK9nicking_sgRNA.bam	PCSK9nicking_sgRNA	PCSK9nicking_sgRNA	PCSK9nicking_sgRNA_PCSK9nicking_sgRNA_chr15:101079695-101079718_2130	GCATGGCTGTCTGGTTCTGTNGG	none
OT4	chr3	5141521	5141543	chr3:5141521-5141543	1869	-	0			TTATGGCAGTCTG-TTCTGTAGG	PCSK9nicking_sgRNA.bam	PCSK9nicking_sgRNA	PCSK9nicking_sgRNA	PCSK9nicking_sgRNA_PCSK9nicking_sgRNA_chr3:5141521-5141543_1869	GCATGGCTGTCTGGTTCTGTNGG	GCATGGCTGTCTGGTTCTGTNGG
OT5	chr5	125487425	125487447	chr5:125487425-125487447	1869	-	0			GAGTGGCTGTCTGGTT-TGTAGG	PCSK9nicking_sgRNA.bam	PCSK9nicking_sgRNA	PCSK9nicking_sgRNA	PCSK9nicking_sgRNA_PCSK9nicking_sgRNA_chr5:125487425-125487447_1869	GCATGGCTGTCTGGTTCTGTNGG	GCATGGCTGTCTGGTTCTGTNGG
OT6	chr11	118697871	118697894	chr11:118697871-118697894	1788	-	0	CCTGTGCTGTCTGTTTCTGTGGG	5	TCCTGTGCTGTCTGTTTCTGTGGG	PCSK9nicking_sgRNA.bam	PCSK9nicking_sgRNA	PCSK9nicking_sgRNA	PCSK9nicking_sgRNA_PCSK9nicking_sgRNA_chr11:118697871-118697894_1788	GCATGGCTGTCTGGTTCTGTNGG	GCATG-GCTGTCTGGTTCTGTNGG
OT7	chrX	49026131	49026154	chrX:49026131-49026154	1719	-	0	TCATGGCTTTCTGGTTCTATAAG	4		PCSK9nicking_sgRNA.bam	PCSK9nicking_sgRNA	PCSK9nicking_sgRNA	PCSK9nicking_sgRNA_PCSK9nicking_sgRNA_chrX:49026131-49026154_473	GCATGGCTGTCTGGTTCTGTNGG	none
OT8	chr8	15127171	15127194	chr8:15127171-15127194	1714	-	0	GTATAGCTTTCTGGTTCTGTGGG	3		PCSK9nicking_sgRNA.bam	PCSK9nicking_sgRNA	PCSK9nicking_sgRNA	PCSK9nicking_sgRNA_PCSK9nicking_sgRNA_chr8:15127171-15127194_1714	GCATGGCTGTCTGGTTCTGTNGG	none
OT9	chr1	184789671	184789693	chr1:184789671-184789693	1670	+	0			ACATGTCTGTCTG-TTCTATGGG	PCSK9nicking_sgRNA.bam	PCSK9nicking_sgRNA	PCSK9nicking_sgRNA	PCSK9nicking_sgRNA_PCSK9nicking_sgRNA_chr1:184789671-184789693_1670	GCATGGCTGTCTGGTTCTGTNGG	GCATGGCTGTCTGGTTCTGTNGG
OT10	chr1	20808128	20808151	chr1:20808128-20808151	1554	-	0	TTATGGTTGTCTGGTTCTGTTAG	4		PCSK9nicking_sgRNA.bam	PCSK9nicking_sgRNA	PCSK9nicking_sgRNA	PCSK9nicking_sgRNA_PCSK9nicking_sgRNA_chr1:20808128-20808151_1554	GCATGGCTGTCTGGTTCTGTNGG	none
	chr7	46072779	46072802	chr7:46072779-46072802	1484	+	0	ACATGCCTGTCTTGTTCTGTGGG	3		PCSK9nicking_sgRNA.bam	PCSK9nicking_sgRNA	PCSK9nicking_sgRNA	PCSK9nicking_sgRNA_PCSK9nicking_sgRNA_chr7:46072779-46072802_1484	GCATGGCTGTCTGGTTCTGTNGG	none
	chr8	71978996	71979019	chr8:71978996-71979019	1483	-	0	TGCAGGCTGTCTGCTTCTGTAGG	5	GCA-GGCTGTCTGCTTCTGTAGG	PCSK9nicking_sgRNA.bam	PCSK9nicking_sgRNA	PCSK9nicking_sgRNA	PCSK9nicking_sgRNA_PCSK9nicking_sgRNA_chr8:71978996-71979019_1483	GCATGGCTGTCTGGTTCTGTNGG	GCATGGCTGTCTGGTTCTGTNGG
	chr13	94988952	94988975	chr13:94988952-94988975	1459	-	0	GCATCGCAGTCTAGTTCTGTAAG	4		PCSK9nicking_sgRNA.bam	PCSK9nicking_sgRNA	PCSK9nicking_sgRNA	PCSK9nicking_sgRNA_PCSK9nicking_sgRNA_chr13:94988952-94988975_1459	GCATGGCTGTCTGGTTCTGTNGG	none
	chr11	20784151	20784175	chr11:20784151-20784175	1457	+	0			CCATGGCTGTCCTGGTTCTGAGGG	PCSK9nicking_sgRNA.bam	PCSK9nicking_sgRNA	PCSK9nicking_sgRNA	PCSK9nicking_sgRNA_PCSK9nicking_sgRNA_chr11:20784151-20784175_1457	GCATGGCTGTCTGGTTCTGTNGG	GCATGGCTGTC-TGGTTCTGTNGG
	chr15	73996137	73996159	chr15:73996137-73996159	1424	+	0			CCTTGGTTGTCTGGT-CTGTGGG	PCSK9nicking_sgRNA.bam	PCSK9nicking_sgRNA	PCSK9nicking_sgRNA	PCSK9nicking_sgRNA_PCSK9nicking_sgRNA_chr15:73996137-73996159_1424	GCATGGCTGTCTGGTTCTGTNGG	GCATGGCTGTCTGGTTCTGTNGG
	chr19	25447380	25447403	chr19:25447380-25447403	1397	+	0	GTGTGGCTGTCCAGTTCTCTAGG	5		PCSK9nicking_sgRNA.bam	PCSK9nicking_sgRNA	PCSK9nicking_sgRNA	PCSK9nicking_sgRNA_PCSK9nicking_sgRNA_chr19:25447380-25447403_1397	GCATGGCTGTCTGGTTCTGTNGG	none
	chr13	52541817	52541840	chr13:52541817-52541840	1378	-	0	AGATGGCTGTCTTGTTCTGTGAG	4	G-ATGGCTGTCTTGTTCTGTGAG	PCSK9nicking_sgRNA.bam	PCSK9nicking_sgRNA	PCSK9nicking_sgRNA	PCSK9nicking_sgRNA_PCSK9nicking_sgRNA_chr13:52541817-52541840_1378	GCATGGCTGTCTGGTTCTGTNGG	GCATGGCTGTCTGGTTCTGTNGG
	chr9	30581834	30581858	chr9:30581834-30581858	1296	-	0			TCATGGCCTTCTGGGTTCTGTAGG	PCSK9nicking_sgRNA.bam	PCSK9nicking_sgRNA	PCSK9nicking_sgRNA	PCSK9nicking_sgRNA_PCSK9nicking_sgRNA_chr9:30581834-30581858_1296	GCATGGCTGTCTGGTTCTGTNGG	GCATGGCTGTCTGG-TTCTGTNGG
	chr15	12944054	12944076	chr15:12944054-12944076	1285	-	0			GGTTGGCTGTCTA-TTCTGTTGG	PCSK9nicking_sgRNA.bam	PCSK9nicking_sgRNA	PCSK9nicking_sgRNA	PCSK9nicking_sgRNA_PCSK9nicking_sgRNA_chr15:12944054-12944076_1285	GCATGGCTGTCTGGTTCTGTNGG	GCATGGCTGTCTGGTTCTGTNGG
	chr6	87124244	87124267	chr6:87124244-87124267	1278	+	0	GCAAGGCTGTTTGATTCTGTAGG	3		PCSK9nicking_sgRNA.bam	PCSK9nicking_sgRNA	PCSK9nicking_sgRNA	PCSK9nicking_sgRNA_PCSK9nicking_sgRNA_chr6:87124244-87124267_1278	GCATGGCTGTCTGGTTCTGTNGG	none
	chr13	54348605	54348628	chr13:54348605-54348628	1248	+	0	CAATGGCTGTCAGGTTCTCTGGG	4		PCSK9nicking_sgRNA.bam	PCSK9nicking_sgRNA	PCSK9nicking_sgRNA	PCSK9nicking_sgRNA_PCSK9nicking_sgRNA_chr13:54348605-54348628_1248	GCATGGCTGTCTGGTTCTGTNGG	none
	chr10	60647880	60647903	chr10:60647880-60647903	1244	-	0	AGATGGCTGTCTAGTGCTATGGG	5	G-ATGGCTGTCTAGTGCTATGGG	PCSK9nicking_sgRNA.bam	PCSK9nicking_sgRNA	PCSK9nicking_sgRNA	PCSK9nicking_sgRNA_PCSK9nicking_sgRNA_chr10:60647880-60647903_1244	GCATGGCTGTCTGGTTCTGTNGG	GCATGGCTGTCTGGTTCTGTNGG
	chr1	165576982	165577005	chr1:165576982-165577005	1225	-	0	GCATGGTTGTCAGGTTCTGTGGC	3		PCSK9nicking_sgRNA.bam	PCSK9nicking_sgRNA	PCSK9nicking_sgRNA	PCSK9nicking_sgRNA_PCSK9nicking_sgRNA_chr1:165576982-165577005_1225	GCATGGCTGTCTGGTTCTGTNGG	none
	chr3	9491886	9491909	chr3:9491886-9491909	1211	+	0	CAATAGCTGTCTGGTTCTGGGGC	5	CAATAGCTGTCTGGTTCTG-GGG	PCSK9nicking_sgRNA.bam	PCSK9nicking_sgRNA	PCSK9nicking_sgRNA	PCSK9nicking_sgRNA_PCSK9nicking_sgRNA_chr3:9491886-9491909_1211	GCATGGCTGTCTGGTTCTGTNGG	GCATGGCTGTCTGGTTCTGTNGG
	chr6	128082617	128082640	chr6:128082617-128082640	1151	-	0	TCTTGGCTGTCTAGAACTGTGGG	5		PCSK9nicking_sgRNA.bam	PCSK9nicking_sgRNA	PCSK9nicking_sgRNA	PCSK9nicking_sgRNA_PCSK9nicking_sgRNA_chr6:128082617-128082640_1151	GCATGGCTGTCTGGTTCTGTNGG	none
	chr14	50859700	50859723	chr14:50859700-50859723	1128	+	0	ACATGCCTGTCTGGTTCTGTGGA	3		PCSK9nicking_sgRNA.bam	PCSK9nicking_sgRNA	PCSK9nicking_sgRNA	PCSK9nicking_sgRNA_PCSK9nicking_sgRNA_chr14:50859700-50859723_1128	GCATGGCTGTCTGGTTCTGTNGG	none
	chr9	115447780	115447804	chr9:115447780-115447804	1115	+	0			ACATGGCTGATCTGGTTTTGTGGG	PCSK9nicking_sgRNA.bam	PCSK9nicking_sgRNA	PCSK9nicking_sgRNA	PCSK9nicking_sgRNA_PCSK9nicking_sgRNA_chr9:115447780-115447804_1115	GCATGGCTGTCTGGTTCTGTNGG	GCATGGCTG-TCTGGTTCTGTNGG
	chr7	17600957	17600980	chr7:17600957-17600980	1109	+	0	ATATGGTTATCTGGTTCTGTTGA	5		PCSK9nicking_sgRNA.bam	PCSK9nicking_sgRNA	PCSK9nicking_sgRNA	PCSK9nicking_sgRNA_PCSK9nicking_sgRNA_chr7:17600957-17600980_1109	GCATGGCTGTCTGGTTCTGTNGG	none
	chr2	28123312	28123334	chr2:28123312-28123334	1061	+	0			GCCTGGCTGCCTGGT-CTGTGGG	PCSK9nicking_sgRNA.bam	PCSK9nicking_sgRNA	PCSK9nicking_sgRNA	PCSK9nicking_sgRNA_PCSK9nicking_sgRNA_chr2:28123312-28123334_1061	GCATGGCTGTCTGGTTCTGTNGG	GCATGGCTGTCTGGTTCTGTNGG
	chr7	109259351	109259374	chr7:109259351-109259374	1060	+	0	GTATGGCTGTATGGTTCTGCTGG	3		PCSK9nicking_sgRNA.bam	PCSK9nicking_sgRNA	PCSK9nicking_sgRNA	PCSK9nicking_sgRNA_PCSK9nicking_sgRNA_chr7:109259351-109259374_1060	GCATGGCTGTCTGGTTCTGTNGG	none
	chr19	44597105	44597128	chr19:44597105-44597128	1034	-	0	ACACGGCTGTCAGGATCTGTGGG	4		PCSK9nicking_sgRNA.bam	PCSK9nicking_sgRNA	PCSK9nicking_sgRNA	PCSK9nicking_sgRNA_PCSK9nicking_sgRNA_chr19:44597105-44597128_1034	GCATGGCTGTCTGGTTCTGTNGG	none
	chr4	8978986	8979009	chr4:8978986-8979009	1033	-	0	GTTGGGCTGTCTGGTTCCGTGGG	4		PCSK9nicking_sgRNA.bam	PCSK9nicking_sgRNA	PCSK9nicking_sgRNA	PCSK9nicking_sgRNA_PCSK9nicking_sgRNA_chr4:8978986-8979009_1033	GCATGGCTGTCTGGTTCTGTNGG	none
	chr1	19706895	19706918	chr1:19706895-19706918	1028	-	0	CAGAAGCTGTCCGGTTCTGTGGG	6		PCSK9nicking_sgRNA.bam	PCSK9nicking_sgRNA	PCSK9nicking_sgRNA	PCSK9nicking_sgRNA_PCSK9nicking_sgRNA_chr1:19706895-19706918_1028	GCATGGCTGTCTGGTTCTGTNGG	none
	chr19	28982430	28982454	chr19:28982430-28982454	1004	-	0			CAATGACTGTCTGGTTTCTGTGGG	PCSK9nicking_sgRNA.bam	PCSK9nicking_sgRNA	PCSK9nicking_sgRNA	PCSK9nicking_sgRNA_PCSK9nicking_sgRNA_chr19:28982430-28982454_1004	GCATGGCTGTCTGGTTCTGTNGG	GCATGGCTGTCTGGTT-CTGTNGG
	chr15	42956144	42956167	chr15:42956144-42956167	993	-	0	GTAGGGCTGTCTGGTACTGTGGA	4		PCSK9nicking_sgRNA.bam	PCSK9nicking_sgRNA	PCSK9nicking_sgRNA	PCSK9nicking_sgRNA_PCSK9nicking_sgRNA_chr15:42956144-42956167_993	GCATGGCTGTCTGGTTCTGTNGG	none
	chr10	52711601	52711624	chr10:52711601-52711624	984	+	0	GCAGGGCTGTCAGGTTCTTTTGG	3		PCSK9nicking_sgRNA.bam	PCSK9nicking_sgRNA	PCSK9nicking_sgRNA	PCSK9nicking_sgRNA_PCSK9nicking_sgRNA_chr10:52711601-52711624_984	GCATGGCTGTCTGGTTCTGTNGG	none
	chr6	28270073	28270095	chr6:28270073-28270095	970	+	0			ACATG-CTGTCAGGTTCTGTTAG	PCSK9nicking_sgRNA.bam	PCSK9nicking_sgRNA	PCSK9nicking_sgRNA	PCSK9nicking_sgRNA_PCSK9nicking_sgRNA_chr6:28270073-28270095_970	GCATGGCTGTCTGGTTCTGTNGG	GCATGGCTGTCTGGTTCTGTNGG
	chr6	50008072	50008095	chr6:50008072-50008095	968	-	0	TACTGGCTGTCTGTTTCTGTCAG	5	AC-TGGCTGTCTGTTTCTGTCAG	PCSK9nicking_sgRNA.bam	PCSK9nicking_sgRNA	PCSK9nicking_sgRNA	PCSK9nicking_sgRNA_PCSK9nicking_sgRNA_chr6:50008072-50008095_968	GCATGGCTGTCTGGTTCTGTNGG	GCATGGCTGTCTGGTTCTGTNGG
	chrX	120786806	120786830	chrX:120786806-120786830	962	+	0			GCATGGCTTTACTGGTTCTATGGG	PCSK9nicking_sgRNA.bam	PCSK9nicking_sgRNA	PCSK9nicking_sgRNA	PCSK9nicking_sgRNA_PCSK9nicking_sgRNA_chrX:120786806-120786830_962	GCATGGCTGTCTGGTTCTGTNGG	GCATGGCTGT-CTGGTTCTGTNGG
	chr9	65562318	65562341	chr9:65562318-65562341	948	-	0	CCCTGGCTGTCTGGTCCTGAGGC	5	CCCTGGCTGTCTGGTCCTG-AGG	PCSK9nicking_sgRNA.bam	PCSK9nicking_sgRNA	PCSK9nicking_sgRNA	PCSK9nicking_sgRNA_PCSK9nicking_sgRNA_chr9:65562318-65562341_948	GCATGGCTGTCTGGTTCTGTNGG	GCATGGCTGTCTGGTTCTGTNGG
	chr2	161302550	161302573	chr2:161302550-161302573	947	-	0	ACAGGGCTATCTGGAACTGTAGG	5		PCSK9nicking_sgRNA.bam	PCSK9nicking_sgRNA	PCSK9nicking_sgRNA	PCSK9nicking_sgRNA_PCSK9nicking_sgRNA_chr2:161302550-161302573_947	GCATGGCTGTCTGGTTCTGTNGG	none
	chr3	98750780	98750803	chr3:98750780-98750803	909	+	0	CAGAAGCTGTCCGGTTCTGTGGG	6		PCSK9nicking_sgRNA.bam	PCSK9nicking_sgRNA	PCSK9nicking_sgRNA	PCSK9nicking_sgRNA_PCSK9nicking_sgRNA_chr3:98750780-98750803_909	GCATGGCTGTCTGGTTCTGTNGG	none
	chr11	85980709	85980732	chr11:85980709-85980732	904	-	0	TCATGGCTGTTTGTTTCTGTTGG	3		PCSK9nicking_sgRNA.bam	PCSK9nicking_sgRNA	PCSK9nicking_sgRNA	PCSK9nicking_sgRNA_PCSK9nicking_sgRNA_chr11:85980709-85980732_904	GCATGGCTGTCTGGTTCTGTNGG	none
	chr19	44276538	44276561	chr19:44276538-44276561	889	-	0	GACATGCTGTCTGGCTCTGTGGG	5	ACATG-CTGTCTGGCTCTGTGGG	PCSK9nicking_sgRNA.bam	PCSK9nicking_sgRNA	PCSK9nicking_sgRNA	PCSK9nicking_sgRNA_PCSK9nicking_sgRNA_chr19:44276538-44276561_889	GCATGGCTGTCTGGTTCTGTNGG	GCATGGCTGTCTGGTTCTGTNGG
	chr17	4926684	4926707	chr17:4926684-4926707	884	-	0	GCATGGCTATCTGGAGCTGTGGG	3		PCSK9nicking_sgRNA.bam	PCSK9nicking_sgRNA	PCSK9nicking_sgRNA	PCSK9nicking_sgRNA_PCSK9nicking_sgRNA_chr17:4926684-4926707_884	GCATGGCTGTCTGGTTCTGTNGG	none
	chr6	48847195	48847218	chr6:48847195-48847218	877	+	0	CAATGGCTGCTGGTTTCTGTGGG	6		PCSK9nicking_sgRNA.bam	PCSK9nicking_sgRNA	PCSK9nicking_sgRNA	PCSK9nicking_sgRNA_PCSK9nicking_sgRNA_chr6:48847195-48847218_877	GCATGGCTGTCTGGTTCTGTNGG	none
	chr4	37319430	37319453	chr4:37319430-37319453	858	+	0	CTTTGGTTGTCTGTTTCTGTGGG	5		PCSK9nicking_sgRNA.bam	PCSK9nicking_sgRNA	PCSK9nicking_sgRNA	PCSK9nicking_sgRNA_PCSK9nicking_sgRNA_chr4:37319430-37319453_858	GCATGGCTGTCTGGTTCTGTNGG	none
	chr10	3554712	3554735	chr10:3554712-3554735	854	-	0	ACATGCCTCTCTGGTTCTGTGAG	4		PCSK9nicking_sgRNA.bam	PCSK9nicking_sgRNA	PCSK9nicking_sgRNA	PCSK9nicking_sgRNA_PCSK9nicking_sgRNA_chr10:3554712-3554735_854	GCATGGCTGTCTGGTTCTGTNGG	none
	chr7	30033868	30033892	chr7:30033868-30033892	844	-	0			GCATGGCAGTCTGGGTTCTGTAAG	PCSK9nicking_sgRNA.bam	PCSK9nicking_sgRNA	PCSK9nicking_sgRNA	PCSK9nicking_sgRNA_PCSK9nicking_sgRNA_chr7:30033868-30033892_844	GCATGGCTGTCTGGTTCTGTNGG	GCATGGCTGTCTGG-TTCTGTNGG
	chr12	102542547	102542570	chr12:102542547-102542570	832	-	0	GGTTGGCAGTCTGTTTCTGTGGG	4		PCSK9nicking_sgRNA.bam	PCSK9nicking_sgRNA	PCSK9nicking_sgRNA	PCSK9nicking_sgRNA_PCSK9nicking_sgRNA_chr12:102542547-102542570_832	GCATGGCTGTCTGGTTCTGTNGG	none
	chr14	18869594	18869617	chr14:18869594-18869617	826	-	0	CTATGGCTGTCTGGCTGTGGGTG	6		PCSK9nicking_sgRNA.bam	PCSK9nicking_sgRNA	PCSK9nicking_sgRNA	PCSK9nicking_sgRNA_PCSK9nicking_sgRNA_chr14:18869594-18869617_826	GCATGGCTGTCTGGTTCTGTNGG	none
	chr13	55387153	55387176	chr13:55387153-55387176	824	+	0	ACATGACTGTCCAGTTCTGGAGG	5		PCSK9nicking_sgRNA.bam	PCSK9nicking_sgRNA	PCSK9nicking_sgRNA	PCSK9nicking_sgRNA_PCSK9nicking_sgRNA_chr13:55387153-55387176_824	GCATGGCTGTCTGGTTCTGTNGG	none
	chr13	110906462	110906485	chr13:110906462-110906485	805	+	0	CCATTGCTGTCTGGTTCTAGGCT	6		PCSK9nicking_sgRNA.bam	PCSK9nicking_sgRNA	PCSK9nicking_sgRNA	PCSK9nicking_sgRNA_PCSK9nicking_sgRNA_chr13:110906462-110906485_805	GCATGGCTGTCTGGTTCTGTNGG	none
	chr5	144546773	144546797	chr5:144546773-144546797	796	-	0			GCTTGGCAGTCTGGGTTCTTTAGG	PCSK9nicking_sgRNA.bam	PCSK9nicking_sgRNA	PCSK9nicking_sgRNA	PCSK9nicking_sgRNA_PCSK9nicking_sgRNA_chr5:144546773-144546797_796	GCATGGCTGTCTGGTTCTGTNGG	GCATGGCTGTCTGG-TTCTGTNGG
	chr1	192460921	192460944	chr1:192460921-192460944	790	+	0	TCTGGGCTGCCTGATTCTGTTGG	5		PCSK9nicking_sgRNA.bam	PCSK9nicking_sgRNA	PCSK9nicking_sgRNA	PCSK9nicking_sgRNA_PCSK9nicking_sgRNA_chr1:192460921-192460944_790	GCATGGCTGTCTGGTTCTGTNGG	none
	chr4	84171913	84171936	chr4:84171913-84171936	789	-	0	TGTTGGTTGTCTGTTTCTGTTGG	5	GT-TGGTTGTCTGTTTCTGTTGG	PCSK9nicking_sgRNA.bam	PCSK9nicking_sgRNA	PCSK9nicking_sgRNA	PCSK9nicking_sgRNA_PCSK9nicking_sgRNA_chr4:84171913-84171936_789	GCATGGCTGTCTGGTTCTGTNGG	GCATGGCTGTCTGGTTCTGTNGG
	chr1	140562254	140562277	chr1:140562254-140562277	772	+	0	TATAGACTGTCTAGTTCTGTGGG	6		PCSK9nicking_sgRNA.bam	PCSK9nicking_sgRNA	PCSK9nicking_sgRNA	PCSK9nicking_sgRNA_PCSK9nicking_sgRNA_chr1:140562254-140562277_772	GCATGGCTGTCTGGTTCTGTNGG	none
	chr15	32084201	32084223	chr15:32084201-32084223	763	+	0			ACATGGCTGCCTGGT-CTATGGG	PCSK9nicking_sgRNA.bam	PCSK9nicking_sgRNA	PCSK9nicking_sgRNA	PCSK9nicking_sgRNA_PCSK9nicking_sgRNA_chr15:32084201-32084223_763	GCATGGCTGTCTGGTTCTGTNGG	GCATGGCTGTCTGGTTCTGTNGG
	chrX	71445497	71445520	chrX:71445497-71445520	760	-	0	GCATGACTGTCTTGTTCTTTAGG	3		PCSK9nicking_sgRNA.bam	PCSK9nicking_sgRNA	PCSK9nicking_sgRNA	PCSK9nicking_sgRNA_PCSK9nicking_sgRNA_chrX:71445497-71445520_760	GCATGGCTGTCTGGTTCTGTNGG	none
	chr8	36936936	36936958	chr8:36936936-36936958	748	-	0			GCATGGCC-TCTGGCTCTGTGGG	PCSK9nicking_sgRNA.bam	PCSK9nicking_sgRNA	PCSK9nicking_sgRNA	PCSK9nicking_sgRNA_PCSK9nicking_sgRNA_chr8:36936936-36936958_748	GCATGGCTGTCTGGTTCTGTNGG	GCATGGCTGTCTGGTTCTGTNGG
	chrX	120773410	120773433	chrX:120773410-120773433	722	-	0	GCTTGGCTGTCTGGATCTTTAGG	3		PCSK9nicking_sgRNA.bam	PCSK9nicking_sgRNA	PCSK9nicking_sgRNA	PCSK9nicking_sgRNA_PCSK9nicking_sgRNA_chrX:120773410-120773433_722	GCATGGCTGTCTGGTTCTGTNGG	none
	chr2	91794221	91794244	chr2:91794221-91794244	716	+	0	ATTTGTCTGTCCGGTTCTGTTGG	5		PCSK9nicking_sgRNA.bam	PCSK9nicking_sgRNA	PCSK9nicking_sgRNA	PCSK9nicking_sgRNA_PCSK9nicking_sgRNA_chr2:91794221-91794244_716	GCATGGCTGTCTGGTTCTGTNGG	none
	chr13	96727570	96727593	chr13:96727570-96727593	710	-	0	TACTGCCTGTCTGGTTCTATGGG	5	AC-TGCCTGTCTGGTTCTATGGG	PCSK9nicking_sgRNA.bam	PCSK9nicking_sgRNA	PCSK9nicking_sgRNA	PCSK9nicking_sgRNA_PCSK9nicking_sgRNA_chr13:96727570-96727593_710	GCATGGCTGTCTGGTTCTGTNGG	GCATGGCTGTCTGGTTCTGTNGG
	chr10	109931905	109931928	chr10:109931905-109931928	708	-	0	CTAGGGCTGTTTGGTTCTGTTGG	4		PCSK9nicking_sgRNA.bam	PCSK9nicking_sgRNA	PCSK9nicking_sgRNA	PCSK9nicking_sgRNA_PCSK9nicking_sgRNA_chr10:109931905-109931928_708	GCATGGCTGTCTGGTTCTGTNGG	none
	chr14	51099934	51099957	chr14:51099934-51099957	700	+	0	GCATGTGTGTCTGTTTCTGTGGG	3		PCSK9nicking_sgRNA.bam	PCSK9nicking_sgRNA	PCSK9nicking_sgRNA	PCSK9nicking_sgRNA_PCSK9nicking_sgRNA_chr14:51099934-51099957_700	GCATGGCTGTCTGGTTCTGTNGG	none
	chr3	50374626	50374649	chr3:50374626-50374649	685	-	0	GACTGGCTGTAAGGTTCTGTAGG	4		PCSK9nicking_sgRNA.bam	PCSK9nicking_sgRNA	PCSK9nicking_sgRNA	PCSK9nicking_sgRNA_PCSK9nicking_sgRNA_chr3:50374626-50374649_685	GCATGGCTGTCTGGTTCTGTNGG	none
	chr9	99262046	99262069	chr9:99262046-99262069	680	-	0	ACATGGCTGCTGTGTTCTGTGGG	5		PCSK9nicking_sgRNA.bam	PCSK9nicking_sgRNA	PCSK9nicking_sgRNA	PCSK9nicking_sgRNA_PCSK9nicking_sgRNA_chr9:99262046-99262069_680	GCATGGCTGTCTGGTTCTGTNGG	none
	chr5	101679687	101679710	chr5:101679687-101679710	648	-	0	TAAAGGCAGTCTGGTTCTGTTGG	4		PCSK9nicking_sgRNA.bam	PCSK9nicking_sgRNA	PCSK9nicking_sgRNA	PCSK9nicking_sgRNA_PCSK9nicking_sgRNA_chr5:101679687-101679710_648	GCATGGCTGTCTGGTTCTGTNGG	none
	chr8	61559729	61559751	chr8:61559729-61559751	642	+	0			ACATGGCTG-CTAGTTCTGTAAG	PCSK9nicking_sgRNA.bam	PCSK9nicking_sgRNA	PCSK9nicking_sgRNA	PCSK9nicking_sgRNA_PCSK9nicking_sgRNA_chr8:61559729-61559751_642	GCATGGCTGTCTGGTTCTGTNGG	GCATGGCTGTCTGGTTCTGTNGG
	chr13	56588844	56588867	chr13:56588844-56588867	640	-	0	CACAGGCCGTCTGGTTCTGAGGG	6	ACA-GGCCGTCTGGTTCTGAGGG	PCSK9nicking_sgRNA.bam	PCSK9nicking_sgRNA	PCSK9nicking_sgRNA	PCSK9nicking_sgRNA_PCSK9nicking_sgRNA_chr13:56588844-56588867_640	GCATGGCTGTCTGGTTCTGTNGG	GCATGGCTGTCTGGTTCTGTNGG
	chr5	141945810	141945833	chr5:141945810-141945833	640	-	0	ACATGGTTGCCTGGTTCTGGGAG	5		PCSK9nicking_sgRNA.bam	PCSK9nicking_sgRNA	PCSK9nicking_sgRNA	PCSK9nicking_sgRNA_PCSK9nicking_sgRNA_chr5:141945810-141945833_640	GCATGGCTGTCTGGTTCTGTNGG	none
	chr17	15234073	15234096	chr17:15234073-15234096	639	+	0	ATATGGTTGTCTGGTTGTGGGTG	6		PCSK9nicking_sgRNA.bam	PCSK9nicking_sgRNA	PCSK9nicking_sgRNA	PCSK9nicking_sgRNA_PCSK9nicking_sgRNA_chr17:15234073-15234096_639	GCATGGCTGTCTGGTTCTGTNGG	none
	chr10	82677985	82678008	chr10:82677985-82678008	628	-	0	TCATAGCTGTCTGGATCTGTGGC	4		PCSK9nicking_sgRNA.bam	PCSK9nicking_sgRNA	PCSK9nicking_sgRNA	PCSK9nicking_sgRNA_PCSK9nicking_sgRNA_chr10:82677985-82678008_628	GCATGGCTGTCTGGTTCTGTNGG	none
	chr4	123336596	123336619	chr4:123336596-123336619	610	+	0	GCATGTCTGTCTGTCTGTGGGTG	6		PCSK9nicking_sgRNA.bam	PCSK9nicking_sgRNA	PCSK9nicking_sgRNA	PCSK9nicking_sgRNA_PCSK9nicking_sgRNA_chr4:123336596-123336619_610	GCATGGCTGTCTGGTTCTGTNGG	none
	chr4	116121570	116121593	chr4:116121570-116121593	607	-	0	CTCAGGCTGTCTGGTTCTGAGGC	6	TCA-GGCTGTCTGGTTCTGAGGC	PCSK9nicking_sgRNA.bam	PCSK9nicking_sgRNA	PCSK9nicking_sgRNA	PCSK9nicking_sgRNA_PCSK9nicking_sgRNA_chr4:116121570-116121593_607	GCATGGCTGTCTGGTTCTGTNGG	GCATGGCTGTCTGGTTCTGTNGG
	chr8	111703397	111703420	chr8:111703397-111703420	600	+	0	GCACGGGTGTCTGTTTCTGTGGG	3		PCSK9nicking_sgRNA.bam	PCSK9nicking_sgRNA	PCSK9nicking_sgRNA	PCSK9nicking_sgRNA_PCSK9nicking_sgRNA_chr8:111703397-111703420_600	GCATGGCTGTCTGGTTCTGTNGG	none
	chr9	101844493	101844516	chr9:101844493-101844516	599	+	0	TCACAGCTGTCCGTTTCTGTGGG	5		PCSK9nicking_sgRNA.bam	PCSK9nicking_sgRNA	PCSK9nicking_sgRNA	PCSK9nicking_sgRNA_PCSK9nicking_sgRNA_chr9:101844493-101844516_599	GCATGGCTGTCTGGTTCTGTNGG	none
	chr13	114853887	114853910	chr13:114853887-114853910	594	+	0	TGATGGCCGCCTGGTTCTGGAGG	5	G-ATGGCCGCCTGGTTCTGGAGG	PCSK9nicking_sgRNA.bam	PCSK9nicking_sgRNA	PCSK9nicking_sgRNA	PCSK9nicking_sgRNA_PCSK9nicking_sgRNA_chr13:114853887-114853910_594	GCATGGCTGTCTGGTTCTGTNGG	GCATGGCTGTCTGGTTCTGTNGG
	chr14	18582861	18582884	chr14:18582861-18582884	581	-	0	ATATAGCTGTCAGGTTATATGGG	6		PCSK9nicking_sgRNA.bam	PCSK9nicking_sgRNA	PCSK9nicking_sgRNA	PCSK9nicking_sgRNA_PCSK9nicking_sgRNA_chr14:18582861-18582884_581	GCATGGCTGTCTGGTTCTGTNGG	none
	chr4	77287609	77287632	chr4:77287609-77287632	578	-	0	CCATGGCCATCTGGTTCTTAGGG	5	CCATGGCCATCTGGTTCT-TAGG	PCSK9nicking_sgRNA.bam	PCSK9nicking_sgRNA	PCSK9nicking_sgRNA	PCSK9nicking_sgRNA_PCSK9nicking_sgRNA_chr4:77287609-77287632_578	GCATGGCTGTCTGGTTCTGTNGG	GCATGGCTGTCTGGTTCTGTNGG
	chr5	123889323	123889346	chr5:123889323-123889346	578	-	0	GGATGGCTATCTGGTTTTATGGG	4		PCSK9nicking_sgRNA.bam	PCSK9nicking_sgRNA	PCSK9nicking_sgRNA	PCSK9nicking_sgRNA_PCSK9nicking_sgRNA_chr5:123889323-123889346_578	GCATGGCTGTCTGGTTCTGTNGG	none
	chr3	134226279	134226302	chr3:134226279-134226302	564	+	0	TCCATGCTGTCTGGTTCTTTGGG	5	CCATG-CTGTCTGGTTCTTTGGG	PCSK9nicking_sgRNA.bam	PCSK9nicking_sgRNA	PCSK9nicking_sgRNA	PCSK9nicking_sgRNA_PCSK9nicking_sgRNA_chr3:134226279-134226302_564	GCATGGCTGTCTGGTTCTGTNGG	GCATGGCTGTCTGGTTCTGTNGG
	chr1	30588507	30588530	chr1:30588507-30588530	545	-	0	GGATGGATGTCTGGTTGTGGGAA	6		PCSK9nicking_sgRNA.bam	PCSK9nicking_sgRNA	PCSK9nicking_sgRNA	PCSK9nicking_sgRNA_PCSK9nicking_sgRNA_chr1:30588507-30588530_545	GCATGGCTGTCTGGTTCTGTNGG	none
	chr7	79733928	79733952	chr7:79733928-79733952	544	-	0			TCTTGGCTGTCTGGGTGCTGTTGG	PCSK9nicking_sgRNA.bam	PCSK9nicking_sgRNA	PCSK9nicking_sgRNA	PCSK9nicking_sgRNA_PCSK9nicking_sgRNA_chr7:79733928-79733952_544	GCATGGCTGTCTGGTTCTGTNGG	GCATGGCTGTCTGGTT-CTGTNGG
	chr10	116232350	116232373	chr10:116232350-116232373	524	+	0	GTAAGGCTATCTGGTTTTGTGGG	4		PCSK9nicking_sgRNA.bam	PCSK9nicking_sgRNA	PCSK9nicking_sgRNA	PCSK9nicking_sgRNA_PCSK9nicking_sgRNA_chr10:116232350-116232373_524	GCATGGCTGTCTGGTTCTGTNGG	none
	chr17	65710349	65710372	chr17:65710349-65710372	521	-	0	TCTAGACTGTCAAGTTCTGTGGG	6		PCSK9nicking_sgRNA.bam	PCSK9nicking_sgRNA	PCSK9nicking_sgRNA	PCSK9nicking_sgRNA_PCSK9nicking_sgRNA_chr17:65710349-65710372_521	GCATGGCTGTCTGGTTCTGTNGG	none
	chr13	37478889	37478912	chr13:37478889-37478912	503	-	0	ACCTGTCTTTCTGTTTCTGTAGG	5		PCSK9nicking_sgRNA.bam	PCSK9nicking_sgRNA	PCSK9nicking_sgRNA	PCSK9nicking_sgRNA_PCSK9nicking_sgRNA_chr13:37478889-37478912_503	GCATGGCTGTCTGGTTCTGTNGG	none
	chr4	103652905	103652928	chr4:103652905-103652928	498	-	0	TAATGGCTACCTAGTTCTGTAGG	5		PCSK9nicking_sgRNA.bam	PCSK9nicking_sgRNA	PCSK9nicking_sgRNA	PCSK9nicking_sgRNA_PCSK9nicking_sgRNA_chr4:103652905-103652928_498	GCATGGCTGTCTGGTTCTGTNGG	none
	chr5	144612275	144612298	chr5:144612275-144612298	498	-	0	TGCTGGCTGTCTTGATCTGTGGG	5	GC-TGGCTGTCTTGATCTGTGGG	PCSK9nicking_sgRNA.bam	PCSK9nicking_sgRNA	PCSK9nicking_sgRNA	PCSK9nicking_sgRNA_PCSK9nicking_sgRNA_chr5:144612275-144612298_498	GCATGGCTGTCTGGTTCTGTNGG	GCATGGCTGTCTGGTTCTGTNGG
	chr19	32282599	32282622	chr19:32282599-32282622	476	+	0	TACTGGCTGTCTCGTTATGTAGG	5	AC-TGGCTGTCTCGTTATGTAGG	PCSK9nicking_sgRNA.bam	PCSK9nicking_sgRNA	PCSK9nicking_sgRNA	PCSK9nicking_sgRNA_PCSK9nicking_sgRNA_chr19:32282599-32282622_476	GCATGGCTGTCTGGTTCTGTNGG	GCATGGCTGTCTGGTTCTGTNGG
	chr11	60903508	60903531	chr11:60903508-60903531	464	+	0	CCTGGGCTGTCTAGTTGTGTGGG	5		PCSK9nicking_sgRNA.bam	PCSK9nicking_sgRNA	PCSK9nicking_sgRNA	PCSK9nicking_sgRNA_PCSK9nicking_sgRNA_chr11:60903508-60903531_464	GCATGGCTGTCTGGTTCTGTNGG	none
	chr18	22845533	22845556	chr18:22845533-22845556	456	-	0	ACATGACGATCTGGTTCTGTGAG	5		PCSK9nicking_sgRNA.bam	PCSK9nicking_sgRNA	PCSK9nicking_sgRNA	PCSK9nicking_sgRNA_PCSK9nicking_sgRNA_chr18:22845533-22845556_456	GCATGGCTGTCTGGTTCTGTNGG	none
	chr16	94942030	94942053	chr16:94942030-94942053	454	+	0	ACATGTCTATCTGGTTCTGAGGC	5	ACATGTCTATCTGGTTCTG-AGG	PCSK9nicking_sgRNA.bam	PCSK9nicking_sgRNA	PCSK9nicking_sgRNA	PCSK9nicking_sgRNA_PCSK9nicking_sgRNA_chr16:94942030-94942053_454	GCATGGCTGTCTGGTTCTGTNGG	GCATGGCTGTCTGGTTCTGTNGG
	chr7	36131030	36131053	chr7:36131030-36131053	454	-	0	GCATGGCTGTCTGCTGTTGGCTT	6		PCSK9nicking_sgRNA.bam	PCSK9nicking_sgRNA	PCSK9nicking_sgRNA	PCSK9nicking_sgRNA_PCSK9nicking_sgRNA_chr7:36131030-36131053_454	GCATGGCTGTCTGGTTCTGTNGG	none
	chrX	132709167	132709190	chrX:132709167-132709190	454	-	0	TGATGGATGTCTAGTTCTCTGGG	5	G-ATGGATGTCTAGTTCTCTGGG	PCSK9nicking_sgRNA.bam	PCSK9nicking_sgRNA	PCSK9nicking_sgRNA	PCSK9nicking_sgRNA_PCSK9nicking_sgRNA_chrX:132709167-132709190_454	GCATGGCTGTCTGGTTCTGTNGG	GCATGGCTGTCTGGTTCTGTNGG
	chr2	167632656	167632679	chr2:167632656-167632679	451	+	0	CCTTGGCTGTCTGATTCTTCGGC	6	CCTTGGCTGTCTGATTCT-TCGG	PCSK9nicking_sgRNA.bam	PCSK9nicking_sgRNA	PCSK9nicking_sgRNA	PCSK9nicking_sgRNA_PCSK9nicking_sgRNA_chr2:167632656-167632679_451	GCATGGCTGTCTGGTTCTGTNGG	GCATGGCTGTCTGGTTCTGTNGG
	chr16	86713771	86713795	chr16:86713771-86713795	450	+	0			ACATGTCTGTCTGTGTTCTATAGG	PCSK9nicking_sgRNA.bam	PCSK9nicking_sgRNA	PCSK9nicking_sgRNA	PCSK9nicking_sgRNA_PCSK9nicking_sgRNA_chr16:86713771-86713795_450	GCATGGCTGTCTGGTTCTGTNGG	GCATGGCTGTCTG-GTTCTGTNGG
	chr7	122708863	122708885	chr7:122708863-122708885	446	+	0			GAAAAGCTGTCTG-TTCTGTTGG	PCSK9nicking_sgRNA.bam	PCSK9nicking_sgRNA	PCSK9nicking_sgRNA	PCSK9nicking_sgRNA_PCSK9nicking_sgRNA_chr7:122708863-122708885_446	GCATGGCTGTCTGGTTCTGTNGG	GCATGGCTGTCTGGTTCTGTNGG
	chr11	54926641	54926665	chr11:54926641-54926665	444	-	0			ACCTGGCTCTCTGGTTCCTGTTGG	PCSK9nicking_sgRNA.bam	PCSK9nicking_sgRNA	PCSK9nicking_sgRNA	PCSK9nicking_sgRNA_PCSK9nicking_sgRNA_chr11:54926641-54926665_444	GCATGGCTGTCTGGTTCTGTNGG	GCATGGCTGTCTGGTTC-TGTNGG
	chr6	53701347	53701370	chr6:53701347-53701370	442	+	0	ACAGGACTATCTGGTTCCGTGGG	5		PCSK9nicking_sgRNA.bam	PCSK9nicking_sgRNA	PCSK9nicking_sgRNA	PCSK9nicking_sgRNA_PCSK9nicking_sgRNA_chr6:53701347-53701370_442	GCATGGCTGTCTGGTTCTGTNGG	none
	chr1	187846575	187846598	chr1:187846575-187846598	434	-	0	ATATGGCTGGCTGATTCTCTAGG	5		PCSK9nicking_sgRNA.bam	PCSK9nicking_sgRNA	PCSK9nicking_sgRNA	PCSK9nicking_sgRNA_PCSK9nicking_sgRNA_chr1:187846575-187846598_434	GCATGGCTGTCTGGTTCTGTNGG	none
	chr7	29299825	29299848	chr7:29299825-29299848	423	+	0	TGATGGCAATCTGGTTCTGCAGG	5	G-ATGGCAATCTGGTTCTGCAGG	PCSK9nicking_sgRNA.bam	PCSK9nicking_sgRNA	PCSK9nicking_sgRNA	PCSK9nicking_sgRNA_PCSK9nicking_sgRNA_chr7:29299825-29299848_423	GCATGGCTGTCTGGTTCTGTNGG	GCATGGCTGTCTGGTTCTGTNGG
	chr12	83328164	83328186	chr12:83328164-83328186	420	-	0			GCGAGGCTGTC-GGTTCTGTTGG	PCSK9nicking_sgRNA.bam	PCSK9nicking_sgRNA	PCSK9nicking_sgRNA	PCSK9nicking_sgRNA_PCSK9nicking_sgRNA_chr12:83328164-83328186_420	GCATGGCTGTCTGGTTCTGTNGG	GCATGGCTGTCTGGTTCTGTNGG
	chr2	113669898	113669921	chr2:113669898-113669921	417	-	0	TCATGGCGGACTGGTTCTGTAAG	4		PCSK9nicking_sgRNA.bam	PCSK9nicking_sgRNA	PCSK9nicking_sgRNA	PCSK9nicking_sgRNA_PCSK9nicking_sgRNA_chr2:113669898-113669921_417	GCATGGCTGTCTGGTTCTGTNGG	none
	chr18	90345863	90345886	chr18:90345863-90345886	401	-	0	CAGAAGCTGTCTGGTTCTGTGGA	6		PCSK9nicking_sgRNA.bam	PCSK9nicking_sgRNA	PCSK9nicking_sgRNA	PCSK9nicking_sgRNA_PCSK9nicking_sgRNA_chr18:90345863-90345886_401	GCATGGCTGTCTGGTTCTGTNGG	none
	chr18	34712825	34712848	chr18:34712825-34712848	383	-	0	ACATGTCTGTCTGGTACTGGAGG	4		PCSK9nicking_sgRNA.bam	PCSK9nicking_sgRNA	PCSK9nicking_sgRNA	PCSK9nicking_sgRNA_PCSK9nicking_sgRNA_chr18:34712825-34712848_383	GCATGGCTGTCTGGTTCTGTNGG	none
	chr4	53086348	53086371	chr4:53086348-53086371	376	-	0	CCTGGGCTGTCTGGTACAGTGGG	5		PCSK9nicking_sgRNA.bam	PCSK9nicking_sgRNA	PCSK9nicking_sgRNA	PCSK9nicking_sgRNA_PCSK9nicking_sgRNA_chr4:53086348-53086371_376	GCATGGCTGTCTGGTTCTGTNGG	none
	chr10	58555567	58555590	chr10:58555567-58555590	374	-	0	TAAAGGCTGTCTGGATCTGGTTG	6		PCSK9nicking_sgRNA.bam	PCSK9nicking_sgRNA	PCSK9nicking_sgRNA	PCSK9nicking_sgRNA_PCSK9nicking_sgRNA_chr10:58555567-58555590_374	GCATGGCTGTCTGGTTCTGTNGG	none
	chr1	177396835	177396857	chr1:177396835-177396857	372	+	0			ATATGGCT-TCTGGTTCTGTAGC	PCSK9nicking_sgRNA.bam	PCSK9nicking_sgRNA	PCSK9nicking_sgRNA	PCSK9nicking_sgRNA_PCSK9nicking_sgRNA_chr1:177396835-177396857_372	GCATGGCTGTCTGGTTCTGTNGG	GCATGGCTGTCTGGTTCTGTNGG
	chr2	82566141	82566164	chr2:82566141-82566164	370	+	0	TAAAGACTGTCTGATTCTGTAGG	5		PCSK9nicking_sgRNA.bam	PCSK9nicking_sgRNA	PCSK9nicking_sgRNA	PCSK9nicking_sgRNA_PCSK9nicking_sgRNA_chr2:82566141-82566164_370	GCATGGCTGTCTGGTTCTGTNGG	none
	chr6	146351875	146351898	chr6:146351875-146351898	370	+	0	GCATGGCTTTCTGGTTCTGTCTG	2		PCSK9nicking_sgRNA.bam	PCSK9nicking_sgRNA	PCSK9nicking_sgRNA	PCSK9nicking_sgRNA_PCSK9nicking_sgRNA_chr6:146351875-146351898_370	GCATGGCTGTCTGGTTCTGTNGG	none
	chr10	127088261	127088283	chr10:127088261-127088283	366	-	0			GCTTGGATGTCTGGT-CTGTTGG	PCSK9nicking_sgRNA.bam	PCSK9nicking_sgRNA	PCSK9nicking_sgRNA	PCSK9nicking_sgRNA_PCSK9nicking_sgRNA_chr10:127088261-127088283_366	GCATGGCTGTCTGGTTCTGTNGG	GCATGGCTGTCTGGTTCTGTNGG
	chr5	64377973	64377995	chr5:64377973-64377995	366	+	0			GCCAAGCTGTCTGGTTC-GTGGG	PCSK9nicking_sgRNA.bam	PCSK9nicking_sgRNA	PCSK9nicking_sgRNA	PCSK9nicking_sgRNA_PCSK9nicking_sgRNA_chr5:64377973-64377995_366	GCATGGCTGTCTGGTTCTGTNGG	GCATGGCTGTCTGGTTCTGTNGG
	chr9	119295801	119295824	chr9:119295801-119295824	366	+	0	GCTTAACTGTCTGGTTCTGTCAG	4		PCSK9nicking_sgRNA.bam	PCSK9nicking_sgRNA	PCSK9nicking_sgRNA	PCSK9nicking_sgRNA_PCSK9nicking_sgRNA_chr9:119295801-119295824_366	GCATGGCTGTCTGGTTCTGTNGG	none
	chr10	97725415	97725438	chr10:97725415-97725438	365	+	0	TTATGACTGACTGGTTCTTTGGT	6		PCSK9nicking_sgRNA.bam	PCSK9nicking_sgRNA	PCSK9nicking_sgRNA	PCSK9nicking_sgRNA_PCSK9nicking_sgRNA_chr10:97725415-97725438_365	GCATGGCTGTCTGGTTCTGTNGG	none
	chr8	113821183	113821206	chr8:113821183-113821206	364	-	0	TTATGACTGTCTGCTTCTGTTGA	5		PCSK9nicking_sgRNA.bam	PCSK9nicking_sgRNA	PCSK9nicking_sgRNA	PCSK9nicking_sgRNA_PCSK9nicking_sgRNA_chr8:113821183-113821206_364	GCATGGCTGTCTGGTTCTGTNGG	none
	chr18	37457823	37457846	chr18:37457823-37457846	354	-	0	ACATGGTTGTCCAGTTCTTTTGG	5		PCSK9nicking_sgRNA.bam	PCSK9nicking_sgRNA	PCSK9nicking_sgRNA	PCSK9nicking_sgRNA_PCSK9nicking_sgRNA_chr18:37457823-37457846_354	GCATGGCTGTCTGGTTCTGTNGG	none
	chr18	83524563	83524586	chr18:83524563-83524586	350	+	0	GTATGGCTGTTTGGTTTGTTGGT	6	GTATGGCTGTTTGGTT-TGTTGG	PCSK9nicking_sgRNA.bam	PCSK9nicking_sgRNA	PCSK9nicking_sgRNA	PCSK9nicking_sgRNA_PCSK9nicking_sgRNA_chr18:83524563-83524586_350	GCATGGCTGTCTGGTTCTGTNGG	GCATGGCTGTCTGGTTCTGTNGG
	chr11	17125125	17125148	chr11:17125125-17125148	347	+	0	ACATGCCTGTCTGATACTGTGAG	5		PCSK9nicking_sgRNA.bam	PCSK9nicking_sgRNA	PCSK9nicking_sgRNA	PCSK9nicking_sgRNA_PCSK9nicking_sgRNA_chr11:17125125-17125148_347	GCATGGCTGTCTGGTTCTGTNGG	none
	chr10	117909075	117909098	chr10:117909075-117909098	343	+	0	ATTTGGCTGGCTGGTTCTGTTGG	4		PCSK9nicking_sgRNA.bam	PCSK9nicking_sgRNA	PCSK9nicking_sgRNA	PCSK9nicking_sgRNA_PCSK9nicking_sgRNA_chr10:117909075-117909098_343	GCATGGCTGTCTGGTTCTGTNGG	none
	chr12	58337458	58337481	chr12:58337458-58337481	336	+	0	CAATGGCTTTCAGGTTCTTTGGG	5	GCAATGGCTTTCAGGTTCTTTGGG	PCSK9nicking_sgRNA.bam	PCSK9nicking_sgRNA	PCSK9nicking_sgRNA	PCSK9nicking_sgRNA_PCSK9nicking_sgRNA_chr12:58337458-58337481_336	GCATGGCTGTCTGGTTCTGTNGG	GCA-TGGCTGTCTGGTTCTGTNGG
	chr13	87100399	87100422	chr13:87100399-87100422	332	+	0	TGATGGCCATCTGTTTCTTTAGG	6		PCSK9nicking_sgRNA.bam	PCSK9nicking_sgRNA	PCSK9nicking_sgRNA	PCSK9nicking_sgRNA_PCSK9nicking_sgRNA_chr13:87100399-87100422_332	GCATGGCTGTCTGGTTCTGTNGG	none
	chr8	83436616	83436639	chr8:83436616-83436639	324	-	0	AGAATGGTGTCTGCTTCTGTTGG	6	GAATGG-TGTCTGCTTCTGTTGG	PCSK9nicking_sgRNA.bam	PCSK9nicking_sgRNA	PCSK9nicking_sgRNA	PCSK9nicking_sgRNA_PCSK9nicking_sgRNA_chr8:83436616-83436639_324	GCATGGCTGTCTGGTTCTGTNGG	GCATGGCTGTCTGGTTCTGTNGG
	chr15	89027216	89027239	chr15:89027216-89027239	323	-	0	GCCTGGCTGACTGGTTCTTGTGG	4	GCCTGGCTGACTGGTTCTTGTGGG	PCSK9nicking_sgRNA.bam	PCSK9nicking_sgRNA	PCSK9nicking_sgRNA	PCSK9nicking_sgRNA_PCSK9nicking_sgRNA_chr15:89027216-89027239_323	GCATGGCTGTCTGGTTCTGTNGG	GCATGGCTGTCTGGTTCT-GTNGG
	chr6	35168184	35168207	chr6:35168184-35168207	321	+	0	TCATGGCTGTGTGGTTGTGTGGG	3		PCSK9nicking_sgRNA.bam	PCSK9nicking_sgRNA	PCSK9nicking_sgRNA	PCSK9nicking_sgRNA_PCSK9nicking_sgRNA_chr6:35168184-35168207_321	GCATGGCTGTCTGGTTCTGTNGG	none
	chr4	142855061	142855083	chr4:142855061-142855083	320	-	0			ACATGGTTGT-TGCTTCTGTGGG	PCSK9nicking_sgRNA.bam	PCSK9nicking_sgRNA	PCSK9nicking_sgRNA	PCSK9nicking_sgRNA_PCSK9nicking_sgRNA_chr4:142855061-142855083_320	GCATGGCTGTCTGGTTCTGTNGG	GCATGGCTGTCTGGTTCTGTNGG
	chr6	48715629	48715652	chr6:48715629-48715652	312	-	0	GCACTGCTGTCTGGTTCAGTTGG	3		PCSK9nicking_sgRNA.bam	PCSK9nicking_sgRNA	PCSK9nicking_sgRNA	PCSK9nicking_sgRNA_PCSK9nicking_sgRNA_chr6:48715629-48715652_312	GCATGGCTGTCTGGTTCTGTNGG	none
	chr7	80279413	80279436	chr7:80279413-80279436	312	-	0	TCTGGGCTGCCTGTTTCTGTGGG	5		PCSK9nicking_sgRNA.bam	PCSK9nicking_sgRNA	PCSK9nicking_sgRNA	PCSK9nicking_sgRNA_PCSK9nicking_sgRNA_chr7:80279413-80279436_312	GCATGGCTGTCTGGTTCTGTNGG	none
	chr16	30153709	30153732	chr16:30153709-30153732	308	+	0	TCTTGGCTGACTGGTTCTTGGGT	6	TCTTGGCTGACTGGTTCT-TGGG	PCSK9nicking_sgRNA.bam	PCSK9nicking_sgRNA	PCSK9nicking_sgRNA	PCSK9nicking_sgRNA_PCSK9nicking_sgRNA_chr16:30153709-30153732_308	GCATGGCTGTCTGGTTCTGTNGG	GCATGGCTGTCTGGTTCTGTNGG
	chr16	91406709	91406732	chr16:91406709-91406732	300	+	0	CAGTGGCTGTCTGGTCCTTAGGG	6	GCAGTGGCTGTCTGGTCCTTAGGG	PCSK9nicking_sgRNA.bam	PCSK9nicking_sgRNA	PCSK9nicking_sgRNA	PCSK9nicking_sgRNA_PCSK9nicking_sgRNA_chr16:91406709-91406732_300	GCATGGCTGTCTGGTTCTGTNGG	GCA-TGGCTGTCTGGTTCTGTNGG
	chr5	37554417	37554440	chr5:37554417-37554440	297	+	0	GCATGGCTGAATGGTTCTCTCTG	4		PCSK9nicking_sgRNA.bam	PCSK9nicking_sgRNA	PCSK9nicking_sgRNA	PCSK9nicking_sgRNA_PCSK9nicking_sgRNA_chr5:37554417-37554440_297	GCATGGCTGTCTGGTTCTGTNGG	none
	chr1	167818000	167818023	chr1:167818000-167818023	294	+	0	GCTTGGCTGAAAGGTTCTGTGGG	4		PCSK9nicking_sgRNA.bam	PCSK9nicking_sgRNA	PCSK9nicking_sgRNA	PCSK9nicking_sgRNA_PCSK9nicking_sgRNA_chr1:167818000-167818023_294	GCATGGCTGTCTGGTTCTGTNGG	none
	chr14	86350378	86350400	chr14:86350378-86350400	290	+	0			CAATGGCTGT-TGTTTCTGTTGG	PCSK9nicking_sgRNA.bam	PCSK9nicking_sgRNA	PCSK9nicking_sgRNA	PCSK9nicking_sgRNA_PCSK9nicking_sgRNA_chr14:86350378-86350400_290	GCATGGCTGTCTGGTTCTGTNGG	GCATGGCTGTCTGGTTCTGTNGG
	chr9	26451482	26451504	chr9:26451482-26451504	286	+	0			GCATGACT-TCAGGTTCTGTGGG	PCSK9nicking_sgRNA.bam	PCSK9nicking_sgRNA	PCSK9nicking_sgRNA	PCSK9nicking_sgRNA_PCSK9nicking_sgRNA_chr9:26451482-26451504_286	GCATGGCTGTCTGGTTCTGTNGG	GCATGGCTGTCTGGTTCTGTNGG
	chr6	100490029	100490052	chr6:100490029-100490052	282	-	0	CCTTGGCTGTGTGGTTCTGTTAG	4		PCSK9nicking_sgRNA.bam	PCSK9nicking_sgRNA	PCSK9nicking_sgRNA	PCSK9nicking_sgRNA_PCSK9nicking_sgRNA_chr6:100490029-100490052_282	GCATGGCTGTCTGGTTCTGTNGG	none
	chr3	109304552	109304575	chr3:109304552-109304575	276	+	0	CCATGACTGACTAGTTCTGGTTG	6		PCSK9nicking_sgRNA.bam	PCSK9nicking_sgRNA	PCSK9nicking_sgRNA	PCSK9nicking_sgRNA_PCSK9nicking_sgRNA_chr3:109304552-109304575_276	GCATGGCTGTCTGGTTCTGTNGG	none
	chr4	15944758	15944780	chr4:15944758-15944780	274	-	0			GCATAGCTGTCAA-TTCTGTGGG	PCSK9nicking_sgRNA.bam	PCSK9nicking_sgRNA	PCSK9nicking_sgRNA	PCSK9nicking_sgRNA_PCSK9nicking_sgRNA_chr4:15944758-15944780_274	GCATGGCTGTCTGGTTCTGTNGG	GCATGGCTGTCTGGTTCTGTNGG
	chr7	3654946	3654969	chr7:3654946-3654969	274	+	0	GCATGGCAGCCTGGTTGTTGGAG	6		PCSK9nicking_sgRNA.bam	PCSK9nicking_sgRNA	PCSK9nicking_sgRNA	PCSK9nicking_sgRNA_PCSK9nicking_sgRNA_chr7:3654946-3654969_274	GCATGGCTGTCTGGTTCTGTNGG	none
	chr13	108464489	108464512	chr13:108464489-108464512	272	+	0	CAGTGGCTGTCTGGTTTTGAGGG	5	ACAGTGGCTGTCTGGTTTTGAGGG	PCSK9nicking_sgRNA.bam	PCSK9nicking_sgRNA	PCSK9nicking_sgRNA	PCSK9nicking_sgRNA_PCSK9nicking_sgRNA_chr13:108464489-108464512_272	GCATGGCTGTCTGGTTCTGTNGG	GCA-TGGCTGTCTGGTTCTGTNGG
	chr2	31250950	31250973	chr2:31250950-31250973	272	+	0	TCATGGCTGTCTGGTTCTGCAGG	2		PCSK9nicking_sgRNA.bam	PCSK9nicking_sgRNA	PCSK9nicking_sgRNA	PCSK9nicking_sgRNA_PCSK9nicking_sgRNA_chr2:31250950-31250973_272	GCATGGCTGTCTGGTTCTGTNGG	none
	chr10	85203849	85203872	chr10:85203849-85203872	266	-	0	GTAAGGCTGTCTGGGTCTATTGG	4		PCSK9nicking_sgRNA.bam	PCSK9nicking_sgRNA	PCSK9nicking_sgRNA	PCSK9nicking_sgRNA_PCSK9nicking_sgRNA_chr10:85203849-85203872_266	GCATGGCTGTCTGGTTCTGTNGG	none
	chr5	5305452	5305475	chr5:5305452-5305475	264	-	0	GATGGGCTGTCTGGTTCTTAGGC	6	GATGGGCTGTCTGGTTCT-TAGG	PCSK9nicking_sgRNA.bam	PCSK9nicking_sgRNA	PCSK9nicking_sgRNA	PCSK9nicking_sgRNA_PCSK9nicking_sgRNA_chr5:5305452-5305475_264	GCATGGCTGTCTGGTTCTGTNGG	GCATGGCTGTCTGGTTCTGTNGG
	chr5	113913728	113913751	chr5:113913728-113913751	254	-	0	TGTTGGCTGTCTGGTTCTCAGGA	6		PCSK9nicking_sgRNA.bam	PCSK9nicking_sgRNA	PCSK9nicking_sgRNA	PCSK9nicking_sgRNA_PCSK9nicking_sgRNA_chr5:113913728-113913751_254	GCATGGCTGTCTGGTTCTGTNGG	none
	chr4	59687575	59687598	chr4:59687575-59687598	252	+	0	GTTATGCTGTCTGGTTATGTTGG	5	TTATG-CTGTCTGGTTATGTTGG	PCSK9nicking_sgRNA.bam	PCSK9nicking_sgRNA	PCSK9nicking_sgRNA	PCSK9nicking_sgRNA_PCSK9nicking_sgRNA_chr4:59687575-59687598_252	GCATGGCTGTCTGGTTCTGTNGG	GCATGGCTGTCTGGTTCTGTNGG
	chr5	8006501	8006524	chr5:8006501-8006524	250	-	0	AACTGGCAGTCTGCTTCTGTAGG	5	AC-TGGCAGTCTGCTTCTGTAGG	PCSK9nicking_sgRNA.bam	PCSK9nicking_sgRNA	PCSK9nicking_sgRNA	PCSK9nicking_sgRNA_PCSK9nicking_sgRNA_chr5:8006501-8006524_250	GCATGGCTGTCTGGTTCTGTNGG	GCATGGCTGTCTGGTTCTGTNGG
	chr15	38066745	38066768	chr15:38066745-38066768	246	-	0	ACATGTCAGTCTAGTTCTGGGGG	5		PCSK9nicking_sgRNA.bam	PCSK9nicking_sgRNA	PCSK9nicking_sgRNA	PCSK9nicking_sgRNA_PCSK9nicking_sgRNA_chr15:38066745-38066768_246	GCATGGCTGTCTGGTTCTGTNGG	none
	chr11	76257008	76257031	chr11:76257008-76257031	243	-	0	ACATGGCTGTCTGTTTCTCTTGG	3		PCSK9nicking_sgRNA.bam	PCSK9nicking_sgRNA	PCSK9nicking_sgRNA	PCSK9nicking_sgRNA_PCSK9nicking_sgRNA_chr11:76257008-76257031_243	GCATGGCTGTCTGGTTCTGTNGG	none
	chr2	97748995	97749018	chr2:97748995-97749018	240	+	0	GCTCAGCTGTCTAATTCTGTGGG	5		PCSK9nicking_sgRNA.bam	PCSK9nicking_sgRNA	PCSK9nicking_sgRNA	PCSK9nicking_sgRNA_PCSK9nicking_sgRNA_chr2:97748995-97749018_240	GCATGGCTGTCTGGTTCTGTNGG	none
	chr6	43986708	43986731	chr6:43986708-43986731	240	-	0	GCATGTCTGTCTGGATCTGTGTG	3		PCSK9nicking_sgRNA.bam	PCSK9nicking_sgRNA	PCSK9nicking_sgRNA	PCSK9nicking_sgRNA_PCSK9nicking_sgRNA_chr6:43986708-43986731_240	GCATGGCTGTCTGGTTCTGTNGG	none
	chr1	59703339	59703362	chr1:59703339-59703362	236	-	0	TCTTGGCTATCTGGTTCAGTTGG	4		PCSK9nicking_sgRNA.bam	PCSK9nicking_sgRNA	PCSK9nicking_sgRNA	PCSK9nicking_sgRNA_PCSK9nicking_sgRNA_chr1:59703339-59703362_236	GCATGGCTGTCTGGTTCTGTNGG	none
	chr1	89678103	89678126	chr1:89678103-89678126	234	+	0	CAATGGCTGTCTTGTTGTGTGGG	4		PCSK9nicking_sgRNA.bam	PCSK9nicking_sgRNA	PCSK9nicking_sgRNA	PCSK9nicking_sgRNA_PCSK9nicking_sgRNA_chr1:89678103-89678126_234	GCATGGCTGTCTGGTTCTGTNGG	none
	chr4	137136692	137136715	chr4:137136692-137136715	234	+	0	ACATGGCTGTCTTGTTCTATGAG	4		PCSK9nicking_sgRNA.bam	PCSK9nicking_sgRNA	PCSK9nicking_sgRNA	PCSK9nicking_sgRNA_PCSK9nicking_sgRNA_chr4:137136692-137136715_234	GCATGGCTGTCTGGTTCTGTNGG	none
	chr7	140256952	140256976	chr7:140256952-140256976	234	+	0			GCATGGCTGTCCTACTTCTGTAGG	PCSK9nicking_sgRNA.bam	PCSK9nicking_sgRNA	PCSK9nicking_sgRNA	PCSK9nicking_sgRNA_PCSK9nicking_sgRNA_chr7:140256952-140256976_234	GCATGGCTGTCTGGTTCTGTNGG	GCATGGCTGTC-TGGTTCTGTNGG
	chr8	28867459	28867482	chr8:28867459-28867482	234	+	0	CAGAGGCTGTCAGGTTCTCTGGG	6		PCSK9nicking_sgRNA.bam	PCSK9nicking_sgRNA	PCSK9nicking_sgRNA	PCSK9nicking_sgRNA_PCSK9nicking_sgRNA_chr8:28867459-28867482_234	GCATGGCTGTCTGGTTCTGTNGG	none
	chr12	111809487	111809510	chr12:111809487-111809510	232	+	0	CCCTACCTGTCTGGTTCTGTGAG	5		PCSK9nicking_sgRNA.bam	PCSK9nicking_sgRNA	PCSK9nicking_sgRNA	PCSK9nicking_sgRNA_PCSK9nicking_sgRNA_chr12:111809487-111809510_232	GCATGGCTGTCTGGTTCTGTNGG	none
	chr10	28113377	28113401	chr10:28113377-28113401	224	+	0			GCATGGACTGTCTGTTCCTGTGGG	PCSK9nicking_sgRNA.bam	PCSK9nicking_sgRNA	PCSK9nicking_sgRNA	PCSK9nicking_sgRNA_PCSK9nicking_sgRNA_chr10:28113377-28113401_224	GCATGGCTGTCTGGTTCTGTNGG	GCATGG-CTGTCTGGTTCTGTNGG
	chr15	78685307	78685329	chr15:78685307-78685329	224	+	0			ACATGGCTG-CTGGTTCTGTGGG	PCSK9nicking_sgRNA.bam	PCSK9nicking_sgRNA	PCSK9nicking_sgRNA	PCSK9nicking_sgRNA_PCSK9nicking_sgRNA_chr15:78685307-78685329_224	GCATGGCTGTCTGGTTCTGTNGG	GCATGGCTGTCTGGTTCTGTNGG
	chr13	64512152	64512175	chr13:64512152-64512175	222	+	0	TGGAGGCTGTCTGGTTCAGTGGG	5	GGA-GGCTGTCTGGTTCAGTGGG	PCSK9nicking_sgRNA.bam	PCSK9nicking_sgRNA	PCSK9nicking_sgRNA	PCSK9nicking_sgRNA_PCSK9nicking_sgRNA_chr13:64512152-64512175_222	GCATGGCTGTCTGGTTCTGTNGG	GCATGGCTGTCTGGTTCTGTNGG
	chr18	89259292	89259315	chr18:89259292-89259315	222	+	0	CTATGGCTTTCTGGTTCTGGAGA	5	GCTATGGCTTTCTGGTTCTGGAGA	PCSK9nicking_sgRNA.bam	PCSK9nicking_sgRNA	PCSK9nicking_sgRNA	PCSK9nicking_sgRNA_PCSK9nicking_sgRNA_chr18:89259292-89259315_222	GCATGGCTGTCTGGTTCTGTNGG	GC-ATGGCTGTCTGGTTCTGTNGG
	chr3	51972779	51972802	chr3:51972779-51972802	222	-	0	ACCTCGCTGTCTGATTCTGTTGG	4		PCSK9nicking_sgRNA.bam	PCSK9nicking_sgRNA	PCSK9nicking_sgRNA	PCSK9nicking_sgRNA_PCSK9nicking_sgRNA_chr3:51972779-51972802_222	GCATGGCTGTCTGGTTCTGTNGG	none
	chr18	78486380	78486403	chr18:78486380-78486403	216	-	0	ATTGGGCTTTCTGGTTCTGTGAG	6		PCSK9nicking_sgRNA.bam	PCSK9nicking_sgRNA	PCSK9nicking_sgRNA	PCSK9nicking_sgRNA_PCSK9nicking_sgRNA_chr18:78486380-78486403_216	GCATGGCTGTCTGGTTCTGTNGG	none
	chr3	11895597	11895620	chr3:11895597-11895620	216	+	0	CAAGGGCTGTCTGTTTCTGTTGA	5		PCSK9nicking_sgRNA.bam	PCSK9nicking_sgRNA	PCSK9nicking_sgRNA	PCSK9nicking_sgRNA_PCSK9nicking_sgRNA_chr3:11895597-11895620_216	GCATGGCTGTCTGGTTCTGTNGG	none
	chr4	4104254	4104277	chr4:4104254-4104277	212	+	0	ACATGGCTGACTGGTTCTTAGGG	4	ACATGGCTGACTGGTTCT-TAGG	PCSK9nicking_sgRNA.bam	PCSK9nicking_sgRNA	PCSK9nicking_sgRNA	PCSK9nicking_sgRNA_PCSK9nicking_sgRNA_chr4:4104254-4104277_212	GCATGGCTGTCTGGTTCTGTNGG	GCATGGCTGTCTGGTTCTGTNGG
	chr8	10140328	10140351	chr8:10140328-10140351	210	+	0	GCATGCCTGTCTGTCTATGGGGA	6		PCSK9nicking_sgRNA.bam	PCSK9nicking_sgRNA	PCSK9nicking_sgRNA	PCSK9nicking_sgRNA_PCSK9nicking_sgRNA_chr8:10140328-10140351_210	GCATGGCTGTCTGGTTCTGTNGG	none
	chr16	91522193	91522216	chr16:91522193-91522216	204	+	0	ATAGAGCTGTCTGGTTCTTTGGT	6		PCSK9nicking_sgRNA.bam	PCSK9nicking_sgRNA	PCSK9nicking_sgRNA	PCSK9nicking_sgRNA_PCSK9nicking_sgRNA_chr16:91522193-91522216_204	GCATGGCTGTCTGGTTCTGTNGG	none
	chr5	118783620	118783642	chr5:118783620-118783642	204	+	0			TTATGGCT-TCTGGGTCTGTGGG	PCSK9nicking_sgRNA.bam	PCSK9nicking_sgRNA	PCSK9nicking_sgRNA	PCSK9nicking_sgRNA_PCSK9nicking_sgRNA_chr5:118783620-118783642_204	GCATGGCTGTCTGGTTCTGTNGG	GCATGGCTGTCTGGTTCTGTNGG
	chr4	120997479	120997502	chr4:120997479-120997502	200	+	0	GTCTGGCTGTCTGGTCCTTTAGG	4		PCSK9nicking_sgRNA.bam	PCSK9nicking_sgRNA	PCSK9nicking_sgRNA	PCSK9nicking_sgRNA_PCSK9nicking_sgRNA_chr4:120997479-120997502_200	GCATGGCTGTCTGGTTCTGTNGG	none
	chrX	12188726	12188749	chrX:12188726-12188749	198	+	0	GCATGGCAGCTGGGTTCTATTGG	5		PCSK9nicking_sgRNA.bam	PCSK9nicking_sgRNA	PCSK9nicking_sgRNA	PCSK9nicking_sgRNA_PCSK9nicking_sgRNA_chrX:12188726-12188749_198	GCATGGCTGTCTGGTTCTGTNGG	none
	chr13	19923112	19923135	chr13:19923112-19923135	196	-	0	GACTGGCTGTCCGTTTCTGTTGA	5		PCSK9nicking_sgRNA.bam	PCSK9nicking_sgRNA	PCSK9nicking_sgRNA	PCSK9nicking_sgRNA_PCSK9nicking_sgRNA_chr13:19923112-19923135_196	GCATGGCTGTCTGGTTCTGTNGG	none
	chr18	14619982	14620006	chr18:14619982-14620006	194	-	0			GGCTGGCTGTCTGTATTCTGTAGG	PCSK9nicking_sgRNA.bam	PCSK9nicking_sgRNA	PCSK9nicking_sgRNA	PCSK9nicking_sgRNA_PCSK9nicking_sgRNA_chr18:14619982-14620006_194	GCATGGCTGTCTGGTTCTGTNGG	GCATGGCTGTCTGG-TTCTGTNGG
	chr6	39491506	39491529	chr6:39491506-39491529	194	-	0	GCATGGCTGTCTGGGTTCTGGGG	5	GCATGGCTGTCTGGGTTCTG-GGG	PCSK9nicking_sgRNA.bam	PCSK9nicking_sgRNA	PCSK9nicking_sgRNA	PCSK9nicking_sgRNA_PCSK9nicking_sgRNA_chr6:39491506-39491529_194	GCATGGCTGTCTGGTTCTGTNGG	GCATGGCTGTCTGG-TTCTGTNGG
	chr13	6755863	6755885	chr13:6755863-6755885	190	-	0			ACATGGCTGCCTG-TTCTGTGAG	PCSK9nicking_sgRNA.bam	PCSK9nicking_sgRNA	PCSK9nicking_sgRNA	PCSK9nicking_sgRNA_PCSK9nicking_sgRNA_chr13:6755863-6755885_190	GCATGGCTGTCTGGTTCTGTNGG	GCATGGCTGTCTGGTTCTGTNGG
	chr2	92345182	92345205	chr2:92345182-92345205	190	+	0	AAGTGGTAGTCTGGTTCTGTTGG	5		PCSK9nicking_sgRNA.bam	PCSK9nicking_sgRNA	PCSK9nicking_sgRNA	PCSK9nicking_sgRNA_PCSK9nicking_sgRNA_chr2:92345182-92345205_190	GCATGGCTGTCTGGTTCTGTNGG	none
	chr2	61057182	61057205	chr2:61057182-61057205	184	-	0	GAATGGCAGTCATGTTCTGTGGG	4		PCSK9nicking_sgRNA.bam	PCSK9nicking_sgRNA	PCSK9nicking_sgRNA	PCSK9nicking_sgRNA_PCSK9nicking_sgRNA_chr2:61057182-61057205_184	GCATGGCTGTCTGGTTCTGTNGG	none
	chr12	78630229	78630252	chr12:78630229-78630252	182	+	0	TTATATCTGTCTGTTTCTGTGGG	5		PCSK9nicking_sgRNA.bam	PCSK9nicking_sgRNA	PCSK9nicking_sgRNA	PCSK9nicking_sgRNA_PCSK9nicking_sgRNA_chr12:78630229-78630252_182	GCATGGCTGTCTGGTTCTGTNGG	none
	chr4	32021867	32021890	chr4:32021867-32021890	182	-	0	GCAGGACTGTCTGGTTCTTGGAC	6	GCAGGACTGTCTGGTTCT-TGGA	PCSK9nicking_sgRNA.bam	PCSK9nicking_sgRNA	PCSK9nicking_sgRNA	PCSK9nicking_sgRNA_PCSK9nicking_sgRNA_chr4:32021867-32021890_182	GCATGGCTGTCTGGTTCTGTNGG	GCATGGCTGTCTGGTTCTGTNGG
	chr9	102787715	102787738	chr9:102787715-102787738	180	-	0	ACTGGGCTCTCTGGTTCTGTGGG	4		PCSK9nicking_sgRNA.bam	PCSK9nicking_sgRNA	PCSK9nicking_sgRNA	PCSK9nicking_sgRNA_PCSK9nicking_sgRNA_chr9:102787715-102787738_180	GCATGGCTGTCTGGTTCTGTNGG	none
	chrX	102042149	102042173	chrX:102042149-102042173	178	-	0			GCCTAGCTGTCTGATTTCTGTTGG	PCSK9nicking_sgRNA.bam	PCSK9nicking_sgRNA	PCSK9nicking_sgRNA	PCSK9nicking_sgRNA_PCSK9nicking_sgRNA_chrX:102042149-102042173_178	GCATGGCTGTCTGGTTCTGTNGG	GCATGGCTGTCTGGTT-CTGTNGG
	chr14	17086715	17086738	chr14:17086715-17086738	176	-	0	GAATGGCTCTCTGGTTGTAGGTG	6		PCSK9nicking_sgRNA.bam	PCSK9nicking_sgRNA	PCSK9nicking_sgRNA	PCSK9nicking_sgRNA_PCSK9nicking_sgRNA_chr14:17086715-17086738_176	GCATGGCTGTCTGGTTCTGTNGG	none
	chr7	68182408	68182430	chr7:68182408-68182430	174	+	0			ACATGTTTGTCTGGT-CTGTGGG	PCSK9nicking_sgRNA.bam	PCSK9nicking_sgRNA	PCSK9nicking_sgRNA	PCSK9nicking_sgRNA_PCSK9nicking_sgRNA_chr7:68182408-68182430_174	GCATGGCTGTCTGGTTCTGTNGG	GCATGGCTGTCTGGTTCTGTNGG
	chr2	131303579	131303602	chr2:131303579-131303602	170	-	0	ACTTGGCTGTCTTGTTCTGCAGG	4		PCSK9nicking_sgRNA.bam	PCSK9nicking_sgRNA	PCSK9nicking_sgRNA	PCSK9nicking_sgRNA_PCSK9nicking_sgRNA_chr2:131303579-131303602_170	GCATGGCTGTCTGGTTCTGTNGG	none
	chr18	79300176	79300199	chr18:79300176-79300199	168	+	0	ATATGTATGTCTGGTTCTTTGGC	6		PCSK9nicking_sgRNA.bam	PCSK9nicking_sgRNA	PCSK9nicking_sgRNA	PCSK9nicking_sgRNA_PCSK9nicking_sgRNA_chr18:79300176-79300199_168	GCATGGCTGTCTGGTTCTGTNGG	none
	chr3	73367399	73367422	chr3:73367399-73367422	166	+	0	TCATAGCTGTCTAGGACTGTTGG	5		PCSK9nicking_sgRNA.bam	PCSK9nicking_sgRNA	PCSK9nicking_sgRNA	PCSK9nicking_sgRNA_PCSK9nicking_sgRNA_chr3:73367399-73367422_166	GCATGGCTGTCTGGTTCTGTNGG	none
	chr8	110847979	110848002	chr8:110847979-110848002	166	+	0	CCATGGCAGTCTGGTGCTGTCAG	4		PCSK9nicking_sgRNA.bam	PCSK9nicking_sgRNA	PCSK9nicking_sgRNA	PCSK9nicking_sgRNA_PCSK9nicking_sgRNA_chr8:110847979-110848002_166	GCATGGCTGTCTGGTTCTGTNGG	none
	chr10	76255425	76255448	chr10:76255425-76255448	164	-	0	TATTGGCTCTCTGGTTCTTTGGT	6		PCSK9nicking_sgRNA.bam	PCSK9nicking_sgRNA	PCSK9nicking_sgRNA	PCSK9nicking_sgRNA_PCSK9nicking_sgRNA_chr10:76255425-76255448_164	GCATGGCTGTCTGGTTCTGTNGG	none
	chrX	93330610	93330633	chrX:93330610-93330633	164	-	0	GCATAGCTGCCCAGTTCTGGTAG	6		PCSK9nicking_sgRNA.bam	PCSK9nicking_sgRNA	PCSK9nicking_sgRNA	PCSK9nicking_sgRNA_PCSK9nicking_sgRNA_chrX:93330610-93330633_164	GCATGGCTGTCTGGTTCTGTNGG	none
	chr6	98484961	98484984	chr6:98484961-98484984	162	+	0	ACATGGCTTTCTGGTCCTGTGGA	4		PCSK9nicking_sgRNA.bam	PCSK9nicking_sgRNA	PCSK9nicking_sgRNA	PCSK9nicking_sgRNA_PCSK9nicking_sgRNA_chr6:98484961-98484984_162	GCATGGCTGTCTGGTTCTGTNGG	none
	chr18	6932953	6932976	chr18:6932953-6932976	156	-	0	TCATAGCCGTCTGGCTATGTAGG	5		PCSK9nicking_sgRNA.bam	PCSK9nicking_sgRNA	PCSK9nicking_sgRNA	PCSK9nicking_sgRNA_PCSK9nicking_sgRNA_chr18:6932953-6932976_156	GCATGGCTGTCTGGTTCTGTNGG	none
	chr9	70340813	70340836	chr9:70340813-70340836	154	+	0	GCATGGCAGTCTGGTGTTGGAGA	5		PCSK9nicking_sgRNA.bam	PCSK9nicking_sgRNA	PCSK9nicking_sgRNA	PCSK9nicking_sgRNA_PCSK9nicking_sgRNA_chr9:70340813-70340836_154	GCATGGCTGTCTGGTTCTGTNGG	none
	chr15	17049417	17049440	chr15:17049417-17049440	152	-	0	AGCAGGCAGTCTAGTTCTGTAGG	6	GCA-GGCAGTCTAGTTCTGTAGG	PCSK9nicking_sgRNA.bam	PCSK9nicking_sgRNA	PCSK9nicking_sgRNA	PCSK9nicking_sgRNA_PCSK9nicking_sgRNA_chr15:17049417-17049440_152	GCATGGCTGTCTGGTTCTGTNGG	GCATGGCTGTCTGGTTCTGTNGG
	chr1	137197527	137197549	chr1:137197527-137197549	152	-	0			TGATGGCT-TCTGATTCTGTAGG	PCSK9nicking_sgRNA.bam	PCSK9nicking_sgRNA	PCSK9nicking_sgRNA	PCSK9nicking_sgRNA_PCSK9nicking_sgRNA_chr1:137197527-137197549_152	GCATGGCTGTCTGGTTCTGTNGG	GCATGGCTGTCTGGTTCTGTNGG
	chr10	74703323	74703346	chr10:74703323-74703346	150	+	0	CCATGGCTGCCTTGTTCTCTAGG	4		PCSK9nicking_sgRNA.bam	PCSK9nicking_sgRNA	PCSK9nicking_sgRNA	PCSK9nicking_sgRNA_PCSK9nicking_sgRNA_chr10:74703323-74703346_150	GCATGGCTGTCTGGTTCTGTNGG	none
	chr12	26705595	26705618	chr12:26705595-26705618	150	-	0	GCATGAATGTCTGGCCCTATTGG	5		PCSK9nicking_sgRNA.bam	PCSK9nicking_sgRNA	PCSK9nicking_sgRNA	PCSK9nicking_sgRNA_PCSK9nicking_sgRNA_chr12:26705595-26705618_150	GCATGGCTGTCTGGTTCTGTNGG	none
	chr13	47969270	47969293	chr13:47969270-47969293	150	-	0	ACATGGCTGTCTGTTTGTAGGTG	6		PCSK9nicking_sgRNA.bam	PCSK9nicking_sgRNA	PCSK9nicking_sgRNA	PCSK9nicking_sgRNA_PCSK9nicking_sgRNA_chr13:47969270-47969293_150	GCATGGCTGTCTGGTTCTGTNGG	none
	chr13	53170959	53170982	chr13:53170959-53170982	150	+	0	CCCTTGCTGTCTGCTTCTGTTGG	4		PCSK9nicking_sgRNA.bam	PCSK9nicking_sgRNA	PCSK9nicking_sgRNA	PCSK9nicking_sgRNA_PCSK9nicking_sgRNA_chr13:53170959-53170982_150	GCATGGCTGTCTGGTTCTGTNGG	none
	chr12	17170477	17170500	chr12:17170477-17170500	148	-	0	CCCTGGCTGTCTGGTTCCTCGGC	6	CCCTGGCTGTCTGGTTCC-TCGG	PCSK9nicking_sgRNA.bam	PCSK9nicking_sgRNA	PCSK9nicking_sgRNA	PCSK9nicking_sgRNA_PCSK9nicking_sgRNA_chr12:17170477-17170500_148	GCATGGCTGTCTGGTTCTGTNGG	GCATGGCTGTCTGGTTCTGTNGG
	chr15	11160160	11160183	chr15:11160160-11160183	148	+	0	GCATAGCTGTCAGGTTCTTGTGG	4	GCATAGCTGTCAGGTTCTTGTGGG	PCSK9nicking_sgRNA.bam	PCSK9nicking_sgRNA	PCSK9nicking_sgRNA	PCSK9nicking_sgRNA_PCSK9nicking_sgRNA_chr15:11160160-11160183_148	GCATGGCTGTCTGGTTCTGTNGG	GCATGGCTGTCTGGTTCT-GTNGG
	chr15	102098132	102098154	chr15:102098132-102098154	146	-	0			GCATGG-TGCCTGGTTCTGTTAG	PCSK9nicking_sgRNA.bam	PCSK9nicking_sgRNA	PCSK9nicking_sgRNA	PCSK9nicking_sgRNA_PCSK9nicking_sgRNA_chr15:102098132-102098154_146	GCATGGCTGTCTGGTTCTGTNGG	GCATGGCTGTCTGGTTCTGTNGG
	chr5	7744091	7744114	chr5:7744091-7744114	146	+	0	GCATGTCTGTTTGGTTCTGGGTT	5	GCATGTCTGTTTGGTTCTG-GGT	PCSK9nicking_sgRNA.bam	PCSK9nicking_sgRNA	PCSK9nicking_sgRNA	PCSK9nicking_sgRNA_PCSK9nicking_sgRNA_chr5:7744091-7744114_146	GCATGGCTGTCTGGTTCTGTNGG	GCATGGCTGTCTGGTTCTGTNGG
	chr12	25265062	25265085	chr12:25265062-25265085	144	+	0	AAAGCGCTGTCTGGTTCTGTCGG	4		PCSK9nicking_sgRNA.bam	PCSK9nicking_sgRNA	PCSK9nicking_sgRNA	PCSK9nicking_sgRNA_PCSK9nicking_sgRNA_chr12:25265062-25265085_144	GCATGGCTGTCTGGTTCTGTNGG	none
	chr16	78826514	78826537	chr16:78826514-78826537	144	+	0	GTATGGTTGTCTAATTCTCTGGG	5		PCSK9nicking_sgRNA.bam	PCSK9nicking_sgRNA	PCSK9nicking_sgRNA	PCSK9nicking_sgRNA_PCSK9nicking_sgRNA_chr16:78826514-78826537_144	GCATGGCTGTCTGGTTCTGTNGG	none
	chr2	32250287	32250309	chr2:32250287-32250309	142	+	0			CCATGGGTGTCTGGT-CTTTCGG	PCSK9nicking_sgRNA.bam	PCSK9nicking_sgRNA	PCSK9nicking_sgRNA	PCSK9nicking_sgRNA_PCSK9nicking_sgRNA_chr2:32250287-32250309_142	GCATGGCTGTCTGGTTCTGTNGG	GCATGGCTGTCTGGTTCTGTNGG
	chr10	117555521	117555544	chr10:117555521-117555544	140	-	0	GCATGCCAGACTGGTTCTGTGGG	3		PCSK9nicking_sgRNA.bam	PCSK9nicking_sgRNA	PCSK9nicking_sgRNA	PCSK9nicking_sgRNA_PCSK9nicking_sgRNA_chr10:117555521-117555544_140	GCATGGCTGTCTGGTTCTGTNGG	none
	chr3	147691495	147691518	chr3:147691495-147691518	140	+	0	CTATGGCAGACTAGTTCTGTAGG	5		PCSK9nicking_sgRNA.bam	PCSK9nicking_sgRNA	PCSK9nicking_sgRNA	PCSK9nicking_sgRNA_PCSK9nicking_sgRNA_chr3:147691495-147691518_140	GCATGGCTGTCTGGTTCTGTNGG	none
	chr15	15401579	15401602	chr15:15401579-15401602	138	-	0	AAATGAATGTCTGGTCCTGTAGG	5		PCSK9nicking_sgRNA.bam	PCSK9nicking_sgRNA	PCSK9nicking_sgRNA	PCSK9nicking_sgRNA_PCSK9nicking_sgRNA_chr15:15401579-15401602_138	GCATGGCTGTCTGGTTCTGTNGG	none
	chr1	112445869	112445892	chr1:112445869-112445892	138	+	0	CAATAGCTGTCTGGATCTGTTGA	5		PCSK9nicking_sgRNA.bam	PCSK9nicking_sgRNA	PCSK9nicking_sgRNA	PCSK9nicking_sgRNA_PCSK9nicking_sgRNA_chr1:112445869-112445892_138	GCATGGCTGTCTGGTTCTGTNGG	none
	chr14	28865132	28865155	chr14:28865132-28865155	136	+	0	GGATGGCTGCCTGGTTCTATTGA	4		PCSK9nicking_sgRNA.bam	PCSK9nicking_sgRNA	PCSK9nicking_sgRNA	PCSK9nicking_sgRNA_PCSK9nicking_sgRNA_chr14:28865132-28865155_136	GCATGGCTGTCTGGTTCTGTNGG	none
	chr1	92801986	92802009	chr1:92801986-92802009	132	-	0	AGGAGGATGTCTGGTTCTGTAGG	5	GGA-GGATGTCTGGTTCTGTAGG	PCSK9nicking_sgRNA.bam	PCSK9nicking_sgRNA	PCSK9nicking_sgRNA	PCSK9nicking_sgRNA_PCSK9nicking_sgRNA_chr1:92801986-92802009_132	GCATGGCTGTCTGGTTCTGTNGG	GCATGGCTGTCTGGTTCTGTNGG
	chr2	60640207	60640230	chr2:60640207-60640230	132	+	0	GCATGACTGTCTGTCTCTGGGTT	6		PCSK9nicking_sgRNA.bam	PCSK9nicking_sgRNA	PCSK9nicking_sgRNA	PCSK9nicking_sgRNA_PCSK9nicking_sgRNA_chr2:60640207-60640230_132	GCATGGCTGTCTGGTTCTGTNGG	none
	chr2	98863374	98863396	chr2:98863374-98863396	132	+	0			GCATGTCTG-CTGTTTCTGTGGG	PCSK9nicking_sgRNA.bam	PCSK9nicking_sgRNA	PCSK9nicking_sgRNA	PCSK9nicking_sgRNA_PCSK9nicking_sgRNA_chr2:98863374-98863396_132	GCATGGCTGTCTGGTTCTGTNGG	GCATGGCTGTCTGGTTCTGTNGG
	chr11	65842431	65842454	chr11:65842431-65842454	130	-	0	CCATGGTTGTCTGGATCTGAGGA	5	CCATGGTTGTCTGGATCTG-AGG	PCSK9nicking_sgRNA.bam	PCSK9nicking_sgRNA	PCSK9nicking_sgRNA	PCSK9nicking_sgRNA_PCSK9nicking_sgRNA_chr11:65842431-65842454_130	GCATGGCTGTCTGGTTCTGTNGG	GCATGGCTGTCTGGTTCTGTNGG
	chr14	59673297	59673320	chr14:59673297-59673320	130	-	0	TCATGGCCATCCTGTTCTGTAGG	5		PCSK9nicking_sgRNA.bam	PCSK9nicking_sgRNA	PCSK9nicking_sgRNA	PCSK9nicking_sgRNA_PCSK9nicking_sgRNA_chr14:59673297-59673320_130	GCATGGCTGTCTGGTTCTGTNGG	none
	chr2	119679126	119679149	chr2:119679126-119679149	130	-	0	AAATAGCTGTCAAGTTCTTTGGG	6		PCSK9nicking_sgRNA.bam	PCSK9nicking_sgRNA	PCSK9nicking_sgRNA	PCSK9nicking_sgRNA_PCSK9nicking_sgRNA_chr2:119679126-119679149_130	GCATGGCTGTCTGGTTCTGTNGG	none
	chr11	78824265	78824288	chr11:78824265-78824288	128	+	0	ACATGGCCATTTGGTTCTGAGGG	5		PCSK9nicking_sgRNA.bam	PCSK9nicking_sgRNA	PCSK9nicking_sgRNA	PCSK9nicking_sgRNA_PCSK9nicking_sgRNA_chr11:78824265-78824288_128	GCATGGCTGTCTGGTTCTGTNGG	none
	chr12	109885325	109885348	chr12:109885325-109885348	128	+	0	CTAAGGCTGTCAGCTTCTGTAGG	5	GCTAAGGCTGTCAGCTTCTGTAGG	PCSK9nicking_sgRNA.bam	PCSK9nicking_sgRNA	PCSK9nicking_sgRNA	PCSK9nicking_sgRNA_PCSK9nicking_sgRNA_chr12:109885325-109885348_128	GCATGGCTGTCTGGTTCTGTNGG	GC-ATGGCTGTCTGGTTCTGTNGG
	chr14	108119703	108119726	chr14:108119703-108119726	128	-	0	ATTGAGCTGTCTGGCTCTGTTGG	6		PCSK9nicking_sgRNA.bam	PCSK9nicking_sgRNA	PCSK9nicking_sgRNA	PCSK9nicking_sgRNA_PCSK9nicking_sgRNA_chr14:108119703-108119726_128	GCATGGCTGTCTGGTTCTGTNGG	none
	chr16	87761796	87761819	chr16:87761796-87761819	128	+	0	GCATGGGCTGCTGGTTCTGTAGG	4	GCATGGGCTG-CTGGTTCTGTAGG	PCSK9nicking_sgRNA.bam	PCSK9nicking_sgRNA	PCSK9nicking_sgRNA	PCSK9nicking_sgRNA_PCSK9nicking_sgRNA_chr16:87761796-87761819_128	GCATGGCTGTCTGGTTCTGTNGG	GCATGG-CTGTCTGGTTCTGTNGG
	chr18	6312864	6312887	chr18:6312864-6312887	128	-	0	GCATGGTTGTCTGGTTCCTTGGC	4	GCATGGTTGTCTGGTTCC-TTGG	PCSK9nicking_sgRNA.bam	PCSK9nicking_sgRNA	PCSK9nicking_sgRNA	PCSK9nicking_sgRNA_PCSK9nicking_sgRNA_chr18:6312864-6312887_128	GCATGGCTGTCTGGTTCTGTNGG	GCATGGCTGTCTGGTTCTGTNGG
	chr15	36218181	36218204	chr15:36218181-36218204	126	-	0	GTAAGGCTTTCTGGTTCTGTTGG	3		PCSK9nicking_sgRNA.bam	PCSK9nicking_sgRNA	PCSK9nicking_sgRNA	PCSK9nicking_sgRNA_PCSK9nicking_sgRNA_chr15:36218181-36218204_126	GCATGGCTGTCTGGTTCTGTNGG	none
	chr18	6985983	6986006	chr18:6985983-6986006	124	-	0	GTCTGTCTGTCTGGTTCTGTGTG	4		PCSK9nicking_sgRNA.bam	PCSK9nicking_sgRNA	PCSK9nicking_sgRNA	PCSK9nicking_sgRNA_PCSK9nicking_sgRNA_chr18:6985983-6986006_124	GCATGGCTGTCTGGTTCTGTNGG	none
	chr2	170080245	170080268	chr2:170080245-170080268	124	+	0	TGCAGGCAGTCTGCTTCTGTAGG	6	GCA-GGCAGTCTGCTTCTGTAGG	PCSK9nicking_sgRNA.bam	PCSK9nicking_sgRNA	PCSK9nicking_sgRNA	PCSK9nicking_sgRNA_PCSK9nicking_sgRNA_chr2:170080245-170080268_124	GCATGGCTGTCTGGTTCTGTNGG	GCATGGCTGTCTGGTTCTGTNGG
	chr14	25726542	25726564	chr14:25726542-25726564	122	+	0			CTCTGGCTG-CTGGTTCTGTTGG	PCSK9nicking_sgRNA.bam	PCSK9nicking_sgRNA	PCSK9nicking_sgRNA	PCSK9nicking_sgRNA_PCSK9nicking_sgRNA_chr14:25726542-25726564_122	GCATGGCTGTCTGGTTCTGTNGG	GCATGGCTGTCTGGTTCTGTNGG
	chr18	75154675	75154698	chr18:75154675-75154698	120	-	0	AAATGGCTGCCTAGTTCTGAAGG	5		PCSK9nicking_sgRNA.bam	PCSK9nicking_sgRNA	PCSK9nicking_sgRNA	PCSK9nicking_sgRNA_PCSK9nicking_sgRNA_chr18:75154675-75154698_120	GCATGGCTGTCTGGTTCTGTNGG	none
	chr19	41950878	41950901	chr19:41950878-41950901	120	-	0	TAGTGGCCTTCTGGTTCTGTGGG	5		PCSK9nicking_sgRNA.bam	PCSK9nicking_sgRNA	PCSK9nicking_sgRNA	PCSK9nicking_sgRNA_PCSK9nicking_sgRNA_chr19:41950878-41950901_120	GCATGGCTGTCTGGTTCTGTNGG	none
	chr18	73066644	73066667	chr18:73066644-73066667	118	-	0	CAATGGCTGTCTGATTCTACTTG	6		PCSK9nicking_sgRNA.bam	PCSK9nicking_sgRNA	PCSK9nicking_sgRNA	PCSK9nicking_sgRNA_PCSK9nicking_sgRNA_chr18:73066644-73066667_118	GCATGGCTGTCTGGTTCTGTNGG	none
	chr18	21566637	21566660	chr18:21566637-21566660	116	+	0	GCATGGCTGCCTGGTCTTTAGGA	6	GCATGGCTGCCTGGT-CTTTAGG	PCSK9nicking_sgRNA.bam	PCSK9nicking_sgRNA	PCSK9nicking_sgRNA	PCSK9nicking_sgRNA_PCSK9nicking_sgRNA_chr18:21566637-21566660_116	GCATGGCTGTCTGGTTCTGTNGG	GCATGGCTGTCTGGTTCTGTNGG
	chr18	66534981	66535003	chr18:66534981-66535003	112	-	0			GCATGGCTGTCTG-TTCTATCAG	PCSK9nicking_sgRNA.bam	PCSK9nicking_sgRNA	PCSK9nicking_sgRNA	PCSK9nicking_sgRNA_PCSK9nicking_sgRNA_chr18:66534981-66535003_112	GCATGGCTGTCTGGTTCTGTNGG	GCATGGCTGTCTGGTTCTGTNGG
	chr2	74268826	74268848	chr2:74268826-74268848	112	-	0			GCATGACTATCTAGTT-TGTAGG	PCSK9nicking_sgRNA.bam	PCSK9nicking_sgRNA	PCSK9nicking_sgRNA	PCSK9nicking_sgRNA_PCSK9nicking_sgRNA_chr2:74268826-74268848_112	GCATGGCTGTCTGGTTCTGTNGG	GCATGGCTGTCTGGTTCTGTNGG
	chr6	100240646	100240669	chr6:100240646-100240669	112	-	0	CCAAGTCTGTCTGGTTCTGTGAG	4		PCSK9nicking_sgRNA.bam	PCSK9nicking_sgRNA	PCSK9nicking_sgRNA	PCSK9nicking_sgRNA_PCSK9nicking_sgRNA_chr6:100240646-100240669_112	GCATGGCTGTCTGGTTCTGTNGG	none
	chr12	105365895	105365918	chr12:105365895-105365918	111	+	0	ACCCAGCTGTCTGGTCCTGTCGG	5		PCSK9nicking_sgRNA.bam	PCSK9nicking_sgRNA	PCSK9nicking_sgRNA	PCSK9nicking_sgRNA_PCSK9nicking_sgRNA_chr12:105365895-105365918_111	GCATGGCTGTCTGGTTCTGTNGG	none
	chr17	82005085	82005108	chr17:82005085-82005108	110	+	0	CAGAGGCTGTCAGGTTCTCTTGG	6		PCSK9nicking_sgRNA.bam	PCSK9nicking_sgRNA	PCSK9nicking_sgRNA	PCSK9nicking_sgRNA_PCSK9nicking_sgRNA_chr17:82005085-82005108_110	GCATGGCTGTCTGGTTCTGTNGG	none
	chr12	79792982	79793005	chr12:79792982-79793005	108	+	0	GCATGGGCGCCTAGTTCTGTGGG	4		PCSK9nicking_sgRNA.bam	PCSK9nicking_sgRNA	PCSK9nicking_sgRNA	PCSK9nicking_sgRNA_PCSK9nicking_sgRNA_chr12:79792982-79793005_108	GCATGGCTGTCTGGTTCTGTNGG	none
	chr15	94662990	94663013	chr15:94662990-94663013	108	+	0	TCATGGTTGTTTGGTTCTTGTTG	6	TCATGGTTGTTTGGTTCTTGTTGG	PCSK9nicking_sgRNA.bam	PCSK9nicking_sgRNA	PCSK9nicking_sgRNA	PCSK9nicking_sgRNA_PCSK9nicking_sgRNA_chr15:94662990-94663013_108	GCATGGCTGTCTGGTTCTGTNGG	GCATGGCTGTCTGGTTCT-GTNGG
	chr16	69405399	69405422	chr16:69405399-69405422	108	-	0	CTGAGGCTGTCTTGTTCTATGGG	6		PCSK9nicking_sgRNA.bam	PCSK9nicking_sgRNA	PCSK9nicking_sgRNA	PCSK9nicking_sgRNA_PCSK9nicking_sgRNA_chr16:69405399-69405422_108	GCATGGCTGTCTGGTTCTGTNGG	none
	chr1	165469077	165469100	chr1:165469077-165469100	108	+	0	ATTTGGTTGTTTGGTTCTGTTGG	5		PCSK9nicking_sgRNA.bam	PCSK9nicking_sgRNA	PCSK9nicking_sgRNA	PCSK9nicking_sgRNA_PCSK9nicking_sgRNA_chr1:165469077-165469100_108	GCATGGCTGTCTGGTTCTGTNGG	none
	chr5	119743511	119743534	chr5:119743511-119743534	108	+	0	ATAAGTCTGTCCAGTTCTGTGGG	6		PCSK9nicking_sgRNA.bam	PCSK9nicking_sgRNA	PCSK9nicking_sgRNA	PCSK9nicking_sgRNA_PCSK9nicking_sgRNA_chr5:119743511-119743534_108	GCATGGCTGTCTGGTTCTGTNGG	none
	chr3	136265108	136265131	chr3:136265108-136265131	106	+	0	TCATATCTGTCAAGTTCTGTTGG	5		PCSK9nicking_sgRNA.bam	PCSK9nicking_sgRNA	PCSK9nicking_sgRNA	PCSK9nicking_sgRNA_PCSK9nicking_sgRNA_chr3:136265108-136265131_106	GCATGGCTGTCTGGTTCTGTNGG	none
	chr3	66296328	66296351	chr3:66296328-66296351	106	+	0	GCACAGCTATCTGGTCCTAGGGG	6		PCSK9nicking_sgRNA.bam	PCSK9nicking_sgRNA	PCSK9nicking_sgRNA	PCSK9nicking_sgRNA_PCSK9nicking_sgRNA_chr3:66296328-66296351_106	GCATGGCTGTCTGGTTCTGTNGG	none
	chr9	64879719	64879742	chr9:64879719-64879742	106	+	0	CATGGGCTCTCTGGTACTGTGGG	6	GCATGGGCTCTCTGGTACTGTGGG	PCSK9nicking_sgRNA.bam	PCSK9nicking_sgRNA	PCSK9nicking_sgRNA	PCSK9nicking_sgRNA_PCSK9nicking_sgRNA_chr9:64879719-64879742_106	GCATGGCTGTCTGGTTCTGTNGG	GCATGG-CTGTCTGGTTCTGTNGG
	chr10	58780844	58780867	chr10:58780844-58780867	102	+	0	CAGAAGCTGTCTGGTTCTGTGGC	6		PCSK9nicking_sgRNA.bam	PCSK9nicking_sgRNA	PCSK9nicking_sgRNA	PCSK9nicking_sgRNA_PCSK9nicking_sgRNA_chr10:58780844-58780867_102	GCATGGCTGTCTGGTTCTGTNGG	none
	chr13	20687476	20687499	chr13:20687476-20687499	102	+	0	CCAGGGCTGCCTGCTTCTGTGGG	4		PCSK9nicking_sgRNA.bam	PCSK9nicking_sgRNA	PCSK9nicking_sgRNA	PCSK9nicking_sgRNA_PCSK9nicking_sgRNA_chr13:20687476-20687499_102	GCATGGCTGTCTGGTTCTGTNGG	none
	chr3	70873059	70873082	chr3:70873059-70873082	100	-	0	CCTATCCTGTCTGATTCTGTTGG	6		PCSK9nicking_sgRNA.bam	PCSK9nicking_sgRNA	PCSK9nicking_sgRNA	PCSK9nicking_sgRNA_PCSK9nicking_sgRNA_chr3:70873059-70873082_100	GCATGGCTGTCTGGTTCTGTNGG	none
	chr6	124966631	124966654	chr6:124966631-124966654	100	+	0	GCATACCTGTCTGATTCCGTCGC	5		PCSK9nicking_sgRNA.bam	PCSK9nicking_sgRNA	PCSK9nicking_sgRNA	PCSK9nicking_sgRNA_PCSK9nicking_sgRNA_chr6:124966631-124966654_100	GCATGGCTGTCTGGTTCTGTNGG	none
	chr10	22472609	22472632	chr10:22472609-22472632	98	-	0	AAATAACTGTGTGGTTCTGTGGG	5		PCSK9nicking_sgRNA.bam	PCSK9nicking_sgRNA	PCSK9nicking_sgRNA	PCSK9nicking_sgRNA_PCSK9nicking_sgRNA_chr10:22472609-22472632_98	GCATGGCTGTCTGGTTCTGTNGG	none
	chr12	31568584	31568607	chr12:31568584-31568607	98	-	0	TCCTGGCTGTTTGGTTTTGTTGT	5		PCSK9nicking_sgRNA.bam	PCSK9nicking_sgRNA	PCSK9nicking_sgRNA	PCSK9nicking_sgRNA_PCSK9nicking_sgRNA_chr12:31568584-31568607_98	GCATGGCTGTCTGGTTCTGTNGG	none
	chr1	195011528	195011551	chr1:195011528-195011551	98	+	0	ACTGGGCTTTCTGGTTCTATAGG	5		PCSK9nicking_sgRNA.bam	PCSK9nicking_sgRNA	PCSK9nicking_sgRNA	PCSK9nicking_sgRNA_PCSK9nicking_sgRNA_chr1:195011528-195011551_98	GCATGGCTGTCTGGTTCTGTNGG	none
	chr1	189355143	189355166	chr1:189355143-189355166	96	-	0	TGGTGGCCGTCTGATTTTGTGGG	6		PCSK9nicking_sgRNA.bam	PCSK9nicking_sgRNA	PCSK9nicking_sgRNA	PCSK9nicking_sgRNA_PCSK9nicking_sgRNA_chr1:189355143-189355166_96	GCATGGCTGTCTGGTTCTGTNGG	none
	chr3	68544354	68544377	chr3:68544354-68544377	96	+	0	GAGTGGCTGTTTGGTGCTGTGGG	4		PCSK9nicking_sgRNA.bam	PCSK9nicking_sgRNA	PCSK9nicking_sgRNA	PCSK9nicking_sgRNA_PCSK9nicking_sgRNA_chr3:68544354-68544377_96	GCATGGCTGTCTGGTTCTGTNGG	none
	chr4	101879570	101879593	chr4:101879570-101879593	96	-	0	TCATGGCTGTCTCTTTCTATAGG	4		PCSK9nicking_sgRNA.bam	PCSK9nicking_sgRNA	PCSK9nicking_sgRNA	PCSK9nicking_sgRNA_PCSK9nicking_sgRNA_chr4:101879570-101879593_96	GCATGGCTGTCTGGTTCTGTNGG	none
	chr5	125803734	125803757	chr5:125803734-125803757	96	+	0	GAGAGGCTGTCTTTTTCTGTAGG	5		PCSK9nicking_sgRNA.bam	PCSK9nicking_sgRNA	PCSK9nicking_sgRNA	PCSK9nicking_sgRNA_PCSK9nicking_sgRNA_chr5:125803734-125803757_96	GCATGGCTGTCTGGTTCTGTNGG	none
	chr14	23565812	23565835	chr14:23565812-23565835	95	-	0	GCATGGCCTGCTGGTTCTGTTGC	4		PCSK9nicking_sgRNA.bam	PCSK9nicking_sgRNA	PCSK9nicking_sgRNA	PCSK9nicking_sgRNA_PCSK9nicking_sgRNA_chr14:23565812-23565835_95	GCATGGCTGTCTGGTTCTGTNGG	none
	chr17	66683110	66683133	chr17:66683110-66683133	94	+	0	CCATGACTGGCTGGTCCTGTGGG	4		PCSK9nicking_sgRNA.bam	PCSK9nicking_sgRNA	PCSK9nicking_sgRNA	PCSK9nicking_sgRNA_PCSK9nicking_sgRNA_chr17:66683110-66683133_94	GCATGGCTGTCTGGTTCTGTNGG	none
	chr2	28960389	28960412	chr2:28960389-28960412	94	+	0	ACATGACTGTCTGCTTTAGTGGG	5		PCSK9nicking_sgRNA.bam	PCSK9nicking_sgRNA	PCSK9nicking_sgRNA	PCSK9nicking_sgRNA_PCSK9nicking_sgRNA_chr2:28960389-28960412_94	GCATGGCTGTCTGGTTCTGTNGG	none
	chr6	110784964	110784987	chr6:110784964-110784987	94	-	0	ACATGTATGTCTGGTTATGTGTG	5		PCSK9nicking_sgRNA.bam	PCSK9nicking_sgRNA	PCSK9nicking_sgRNA	PCSK9nicking_sgRNA_PCSK9nicking_sgRNA_chr6:110784964-110784987_94	GCATGGCTGTCTGGTTCTGTNGG	none
	chr10	5211471	5211493	chr10:5211471-5211493	92	-	0			TCATGG-TATCTGGTTATGTAGG	PCSK9nicking_sgRNA.bam	PCSK9nicking_sgRNA	PCSK9nicking_sgRNA	PCSK9nicking_sgRNA_PCSK9nicking_sgRNA_chr10:5211471-5211493_92	GCATGGCTGTCTGGTTCTGTNGG	GCATGGCTGTCTGGTTCTGTNGG
	chr15	100957143	100957165	chr15:100957143-100957165	92	+	0			GCATAGA-GTCTGGTTCTGTTGC	PCSK9nicking_sgRNA.bam	PCSK9nicking_sgRNA	PCSK9nicking_sgRNA	PCSK9nicking_sgRNA_PCSK9nicking_sgRNA_chr15:100957143-100957165_92	GCATGGCTGTCTGGTTCTGTNGG	GCATGGCTGTCTGGTTCTGTNGG
	chr10	104512244	104512267	chr10:104512244-104512267	90	+	0	TTATTGGTGTCTGTTTCTATAGG	6		PCSK9nicking_sgRNA.bam	PCSK9nicking_sgRNA	PCSK9nicking_sgRNA	PCSK9nicking_sgRNA_PCSK9nicking_sgRNA_chr10:104512244-104512267_90	GCATGGCTGTCTGGTTCTGTNGG	none
	chr10	33701559	33701582	chr10:33701559-33701582	90	+	0	TCATGGGTGTCTGTTTCTTTAGG	4		PCSK9nicking_sgRNA.bam	PCSK9nicking_sgRNA	PCSK9nicking_sgRNA	PCSK9nicking_sgRNA_PCSK9nicking_sgRNA_chr10:33701559-33701582_90	GCATGGCTGTCTGGTTCTGTNGG	none
	chr16	13769244	13769266	chr16:13769244-13769266	90	+	0			AGATGGCT-TCTGGTTCTGTAGT	PCSK9nicking_sgRNA.bam	PCSK9nicking_sgRNA	PCSK9nicking_sgRNA	PCSK9nicking_sgRNA_PCSK9nicking_sgRNA_chr16:13769244-13769266_90	GCATGGCTGTCTGGTTCTGTNGG	GCATGGCTGTCTGGTTCTGTNGG
	chr5	141196939	141196962	chr5:141196939-141196962	90	-	0	TTCTGGCTGTCTGGTTCAGACGG	5	TC-TGGCTGTCTGGTTCAGACGG	PCSK9nicking_sgRNA.bam	PCSK9nicking_sgRNA	PCSK9nicking_sgRNA	PCSK9nicking_sgRNA_PCSK9nicking_sgRNA_chr5:141196939-141196962_90	GCATGGCTGTCTGGTTCTGTNGG	GCATGGCTGTCTGGTTCTGTNGG
	chr9	57493878	57493901	chr9:57493878-57493901	90	-	0	TCCTGGATGTCTAGTTCTGTGAG	5		PCSK9nicking_sgRNA.bam	PCSK9nicking_sgRNA	PCSK9nicking_sgRNA	PCSK9nicking_sgRNA_PCSK9nicking_sgRNA_chr9:57493878-57493901_90	GCATGGCTGTCTGGTTCTGTNGG	none
	chr11	53335964	53335987	chr11:53335964-53335987	88	-	0	TTAGGGCTGTCTGGTTCCTATGG	6		PCSK9nicking_sgRNA.bam	PCSK9nicking_sgRNA	PCSK9nicking_sgRNA	PCSK9nicking_sgRNA_PCSK9nicking_sgRNA_chr11:53335964-53335987_88	GCATGGCTGTCTGGTTCTGTNGG	none
	chr12	105372967	105372990	chr12:105372967-105372990	88	-	0	GCATGCCTGTCTGTTTCTGCTGG	3		PCSK9nicking_sgRNA.bam	PCSK9nicking_sgRNA	PCSK9nicking_sgRNA	PCSK9nicking_sgRNA_PCSK9nicking_sgRNA_chr12:105372967-105372990_88	GCATGGCTGTCTGGTTCTGTNGG	none
	chr4	71909495	71909518	chr4:71909495-71909518	88	+	0	CAGAAGCTGTCTGGTTCTGTGGC	6		PCSK9nicking_sgRNA.bam	PCSK9nicking_sgRNA	PCSK9nicking_sgRNA	PCSK9nicking_sgRNA_PCSK9nicking_sgRNA_chr4:71909495-71909518_88	GCATGGCTGTCTGGTTCTGTNGG	none
	chr5	148156034	148156057	chr5:148156034-148156057	88	+	0	GCATCCCTGTCTGGTTCTAGTGG	4		PCSK9nicking_sgRNA.bam	PCSK9nicking_sgRNA	PCSK9nicking_sgRNA	PCSK9nicking_sgRNA_PCSK9nicking_sgRNA_chr5:148156034-148156057_88	GCATGGCTGTCTGGTTCTGTNGG	none
	chr9	63955151	63955174	chr9:63955151-63955174	88	+	0	GCATGGATGTCTAGTTCTGGGAT	5	GCATGGATGTCTAGTTCTG-GGA	PCSK9nicking_sgRNA.bam	PCSK9nicking_sgRNA	PCSK9nicking_sgRNA	PCSK9nicking_sgRNA_PCSK9nicking_sgRNA_chr9:63955151-63955174_88	GCATGGCTGTCTGGTTCTGTNGG	GCATGGCTGTCTGGTTCTGTNGG
	chr2	150785471	150785494	chr2:150785471-150785494	86	+	0	AGCTTGGTGTCTGGTTATGTAGG	6	GCTTGG-TGTCTGGTTATGTAGG	PCSK9nicking_sgRNA.bam	PCSK9nicking_sgRNA	PCSK9nicking_sgRNA	PCSK9nicking_sgRNA_PCSK9nicking_sgRNA_chr2:150785471-150785494_86	GCATGGCTGTCTGGTTCTGTNGG	GCATGGCTGTCTGGTTCTGTNGG
	chr3	26891140	26891163	chr3:26891140-26891163	86	-	0	CTATGGCAGTCTGGTTCTTGAGA	6		PCSK9nicking_sgRNA.bam	PCSK9nicking_sgRNA	PCSK9nicking_sgRNA	PCSK9nicking_sgRNA_PCSK9nicking_sgRNA_chr3:26891140-26891163_86	GCATGGCTGTCTGGTTCTGTNGG	none
	chr4	117999714	117999737	chr4:117999714-117999737	86	+	0	GCATGGCTGACTGCTGTAGGGGG	6		PCSK9nicking_sgRNA.bam	PCSK9nicking_sgRNA	PCSK9nicking_sgRNA	PCSK9nicking_sgRNA_PCSK9nicking_sgRNA_chr4:117999714-117999737_86	GCATGGCTGTCTGGTTCTGTNGG	none
	chr5	108935062	108935085	chr5:108935062-108935085	86	+	0	CAGAAGCTGTCTGGTTCTGTGGC	6		PCSK9nicking_sgRNA.bam	PCSK9nicking_sgRNA	PCSK9nicking_sgRNA	PCSK9nicking_sgRNA_PCSK9nicking_sgRNA_chr5:108935062-108935085_86	GCATGGCTGTCTGGTTCTGTNGG	none
	chr9	109945630	109945653	chr9:109945630-109945653	86	-	0	TAGTGGCTGACTAATTCTGTTGG	6		PCSK9nicking_sgRNA.bam	PCSK9nicking_sgRNA	PCSK9nicking_sgRNA	PCSK9nicking_sgRNA_PCSK9nicking_sgRNA_chr9:109945630-109945653_86	GCATGGCTGTCTGGTTCTGTNGG	none
	chr9	89561701	89561725	chr9:89561701-89561725	86	-	0			GTATGCACTGTCTGGTTCTGTGTG	PCSK9nicking_sgRNA.bam	PCSK9nicking_sgRNA	PCSK9nicking_sgRNA	PCSK9nicking_sgRNA_PCSK9nicking_sgRNA_chr9:89561701-89561725_86	GCATGGCTGTCTGGTTCTGTNGG	GCATGG-CTGTCTGGTTCTGTNGG
	chr2	180496413	180496436	chr2:180496413-180496436	84	-	0	CTCAGGTTGTCTGGTTCTGTGGC	6	TCA-GGTTGTCTGGTTCTGTGGC	PCSK9nicking_sgRNA.bam	PCSK9nicking_sgRNA	PCSK9nicking_sgRNA	PCSK9nicking_sgRNA_PCSK9nicking_sgRNA_chr2:180496413-180496436_84	GCATGGCTGTCTGGTTCTGTNGG	GCATGGCTGTCTGGTTCTGTNGG
	chr13	40511868	40511891	chr13:40511868-40511891	82	-	0	CCTGGACTGTCTGGTGCTGTTGG	5	GCCTGGACTGTCTGGTGCTGTTGG	PCSK9nicking_sgRNA.bam	PCSK9nicking_sgRNA	PCSK9nicking_sgRNA	PCSK9nicking_sgRNA_PCSK9nicking_sgRNA_chr13:40511868-40511891_82	GCATGGCTGTCTGGTTCTGTNGG	GCATGG-CTGTCTGGTTCTGTNGG
	chr13	61145767	61145789	chr13:61145767-61145789	82	-	0			GGAAGGCTGT-TGGTTCTGTGGG	PCSK9nicking_sgRNA.bam	PCSK9nicking_sgRNA	PCSK9nicking_sgRNA	PCSK9nicking_sgRNA_PCSK9nicking_sgRNA_chr13:61145767-61145789_82	GCATGGCTGTCTGGTTCTGTNGG	GCATGGCTGTCTGGTTCTGTNGG
	chr1	3149978	3150001	chr1:3149978-3150001	82	-	0	CCAGAGCTGTCTGGTTCTGTGGT	4		PCSK9nicking_sgRNA.bam	PCSK9nicking_sgRNA	PCSK9nicking_sgRNA	PCSK9nicking_sgRNA_PCSK9nicking_sgRNA_chr1:3149978-3150001_82	GCATGGCTGTCTGGTTCTGTNGG	none
	chr5	33794095	33794118	chr5:33794095-33794118	82	-	0	TCTTTGGTGTCTGGTTCTTTTGG	5		PCSK9nicking_sgRNA.bam	PCSK9nicking_sgRNA	PCSK9nicking_sgRNA	PCSK9nicking_sgRNA_PCSK9nicking_sgRNA_chr5:33794095-33794118_82	GCATGGCTGTCTGGTTCTGTNGG	none
	chr6	56570225	56570248	chr6:56570225-56570248	82	+	0	ACATCCCTGTCTGGTTCTTTCAG	5		PCSK9nicking_sgRNA.bam	PCSK9nicking_sgRNA	PCSK9nicking_sgRNA	PCSK9nicking_sgRNA_PCSK9nicking_sgRNA_chr6:56570225-56570248_82	GCATGGCTGTCTGGTTCTGTNGG	none
	chr4	134801434	134801457	chr4:134801434-134801457	80	-	0	GCCTGGCTGTCTGGGGCTGTGGG	3		PCSK9nicking_sgRNA.bam	PCSK9nicking_sgRNA	PCSK9nicking_sgRNA	PCSK9nicking_sgRNA_PCSK9nicking_sgRNA_chr4:134801434-134801457_80	GCATGGCTGTCTGGTTCTGTNGG	none
	chr5	38868834	38868857	chr5:38868834-38868857	80	+	0	CGTCTGCTGTCTGGTTCTATAGG	6	GTCTG-CTGTCTGGTTCTATAGG	PCSK9nicking_sgRNA.bam	PCSK9nicking_sgRNA	PCSK9nicking_sgRNA	PCSK9nicking_sgRNA_PCSK9nicking_sgRNA_chr5:38868834-38868857_80	GCATGGCTGTCTGGTTCTGTNGG	GCATGGCTGTCTGGTTCTGTNGG
	chrX	159076154	159076177	chrX:159076154-159076177	80	-	0	GCATGTCTGTGTGTTTCTGTGGG	3		PCSK9nicking_sgRNA.bam	PCSK9nicking_sgRNA	PCSK9nicking_sgRNA	PCSK9nicking_sgRNA_PCSK9nicking_sgRNA_chrX:159076154-159076177_80	GCATGGCTGTCTGGTTCTGTNGG	none
	chr1	105205411	105205433	chr1:105205411-105205433	78	-	0			GCATGCCTG-CTAGTTCTGTAGG	PCSK9nicking_sgRNA.bam	PCSK9nicking_sgRNA	PCSK9nicking_sgRNA	PCSK9nicking_sgRNA_PCSK9nicking_sgRNA_chr1:105205411-105205433_78	GCATGGCTGTCTGGTTCTGTNGG	GCATGGCTGTCTGGTTCTGTNGG
	chr1	59350862	59350885	chr1:59350862-59350885	78	+	0	ACATGTATGTCTGGTTCCTTGGG	5		PCSK9nicking_sgRNA.bam	PCSK9nicking_sgRNA	PCSK9nicking_sgRNA	PCSK9nicking_sgRNA_PCSK9nicking_sgRNA_chr1:59350862-59350885_78	GCATGGCTGTCTGGTTCTGTNGG	none
	chr4	57640695	57640718	chr4:57640695-57640718	78	+	0	CCAGGGCTGTCTGTTTCCATGGG	5		PCSK9nicking_sgRNA.bam	PCSK9nicking_sgRNA	PCSK9nicking_sgRNA	PCSK9nicking_sgRNA_PCSK9nicking_sgRNA_chr4:57640695-57640718_78	GCATGGCTGTCTGGTTCTGTNGG	none
	chr6	4214480	4214503	chr6:4214480-4214503	78	+	0	AGATGGCTCTCCAATTCTGTTGG	6		PCSK9nicking_sgRNA.bam	PCSK9nicking_sgRNA	PCSK9nicking_sgRNA	PCSK9nicking_sgRNA_PCSK9nicking_sgRNA_chr6:4214480-4214503_78	GCATGGCTGTCTGGTTCTGTNGG	none
	chr7	140072697	140072720	chr7:140072697-140072720	78	-	0	GCACGGCCATCTCGTTCTGTAGG	4		PCSK9nicking_sgRNA.bam	PCSK9nicking_sgRNA	PCSK9nicking_sgRNA	PCSK9nicking_sgRNA_PCSK9nicking_sgRNA_chr7:140072697-140072720_78	GCATGGCTGTCTGGTTCTGTNGG	none
	chr13	74079988	74080011	chr13:74079988-74080011	76	-	0	TCATGGCCATCTGGTTCTCCTGG	5		PCSK9nicking_sgRNA.bam	PCSK9nicking_sgRNA	PCSK9nicking_sgRNA	PCSK9nicking_sgRNA_PCSK9nicking_sgRNA_chr13:74079988-74080011_76	GCATGGCTGTCTGGTTCTGTNGG	none
	chr16	93012854	93012877	chr16:93012854-93012877	76	+	0	ACATGGCCTTCTGGTTCTTTGAG	5		PCSK9nicking_sgRNA.bam	PCSK9nicking_sgRNA	PCSK9nicking_sgRNA	PCSK9nicking_sgRNA_PCSK9nicking_sgRNA_chr16:93012854-93012877_76	GCATGGCTGTCTGGTTCTGTNGG	none
	chr2	77898422	77898444	chr2:77898422-77898444	76	-	0			GTATGTCTGTCTG-TTCTGTGGA	PCSK9nicking_sgRNA.bam	PCSK9nicking_sgRNA	PCSK9nicking_sgRNA	PCSK9nicking_sgRNA_PCSK9nicking_sgRNA_chr2:77898422-77898444_76	GCATGGCTGTCTGGTTCTGTNGG	GCATGGCTGTCTGGTTCTGTNGG
	chr6	127127333	127127356	chr6:127127333-127127356	76	+	0	GTGTGTCTGTCAAGTTCTGTGGG	5		PCSK9nicking_sgRNA.bam	PCSK9nicking_sgRNA	PCSK9nicking_sgRNA	PCSK9nicking_sgRNA_PCSK9nicking_sgRNA_chr6:127127333-127127356_76	GCATGGCTGTCTGGTTCTGTNGG	none
	chr8	47650877	47650900	chr8:47650877-47650900	76	-	0	GCATGCCTGTCTGGTTTGGGCAT	6		PCSK9nicking_sgRNA.bam	PCSK9nicking_sgRNA	PCSK9nicking_sgRNA	PCSK9nicking_sgRNA_PCSK9nicking_sgRNA_chr8:47650877-47650900_76	GCATGGCTGTCTGGTTCTGTNGG	none
	chr8	86251410	86251433	chr8:86251410-86251433	76	+	0	CAGAAGCTGTCTGGTTCTGTGGC	6		PCSK9nicking_sgRNA.bam	PCSK9nicking_sgRNA	PCSK9nicking_sgRNA	PCSK9nicking_sgRNA_PCSK9nicking_sgRNA_chr8:86251410-86251433_76	GCATGGCTGTCTGGTTCTGTNGG	none
	chr10	105680643	105680665	chr10:105680643-105680665	74	+	0			TCATGGCTGCCTGGAT-TGTAGG	PCSK9nicking_sgRNA.bam	PCSK9nicking_sgRNA	PCSK9nicking_sgRNA	PCSK9nicking_sgRNA_PCSK9nicking_sgRNA_chr10:105680643-105680665_74	GCATGGCTGTCTGGTTCTGTNGG	GCATGGCTGTCTGGTTCTGTNGG
	chr7	91299697	91299721	chr7:91299697-91299721	74	+	0			GGCTGGTTGTCTTGGTTCTGTGGG	PCSK9nicking_sgRNA.bam	PCSK9nicking_sgRNA	PCSK9nicking_sgRNA	PCSK9nicking_sgRNA_PCSK9nicking_sgRNA_chr7:91299697-91299721_74	GCATGGCTGTCTGGTTCTGTNGG	GCATGGCTGTCT-GGTTCTGTNGG
	chr15	76586193	76586216	chr15:76586193-76586216	72	+	0	CCATGTGTGTCTGGTTCCTGTGG	6	CCATGTGTGTCTGGTTCCTGTGGG	PCSK9nicking_sgRNA.bam	PCSK9nicking_sgRNA	PCSK9nicking_sgRNA	PCSK9nicking_sgRNA_PCSK9nicking_sgRNA_chr15:76586193-76586216_72	GCATGGCTGTCTGGTTCTGTNGG	GCATGGCTGTCTGGTTC-TGTNGG
	chr17	8950554	8950577	chr17:8950554-8950577	72	+	0	ACCAGGCTGTCTGGCTCTGTGAG	5	CCA-GGCTGTCTGGCTCTGTGAG	PCSK9nicking_sgRNA.bam	PCSK9nicking_sgRNA	PCSK9nicking_sgRNA	PCSK9nicking_sgRNA_PCSK9nicking_sgRNA_chr17:8950554-8950577_72	GCATGGCTGTCTGGTTCTGTNGG	GCATGGCTGTCTGGTTCTGTNGG
	chr1	75986992	75987015	chr1:75986992-75987015	72	+	0	AGCCTGCTGTCTGGTTTTGTGGG	6	GCCTG-CTGTCTGGTTTTGTGGG	PCSK9nicking_sgRNA.bam	PCSK9nicking_sgRNA	PCSK9nicking_sgRNA	PCSK9nicking_sgRNA_PCSK9nicking_sgRNA_chr1:75986992-75987015_72	GCATGGCTGTCTGGTTCTGTNGG	GCATGGCTGTCTGGTTCTGTNGG
	chr10	13368941	13368963	chr10:13368941-13368963	70	-	0			GAATGGCTA-CTGGATCTGTAGG	PCSK9nicking_sgRNA.bam	PCSK9nicking_sgRNA	PCSK9nicking_sgRNA	PCSK9nicking_sgRNA_PCSK9nicking_sgRNA_chr10:13368941-13368963_70	GCATGGCTGTCTGGTTCTGTNGG	GCATGGCTGTCTGGTTCTGTNGG
	chr11	119307880	119307903	chr11:119307880-119307903	70	-	0	GGCATGCTGACTGGTTCTGGTGG	6	GCATG-CTGACTGGTTCTGGTGG	PCSK9nicking_sgRNA.bam	PCSK9nicking_sgRNA	PCSK9nicking_sgRNA	PCSK9nicking_sgRNA_PCSK9nicking_sgRNA_chr11:119307880-119307903_70	GCATGGCTGTCTGGTTCTGTNGG	GCATGGCTGTCTGGTTCTGTNGG
	chr11	55651071	55651094	chr11:55651071-55651094	68	+	0	TCTAGACTGTCTAGTTATGTAGG	6		PCSK9nicking_sgRNA.bam	PCSK9nicking_sgRNA	PCSK9nicking_sgRNA	PCSK9nicking_sgRNA_PCSK9nicking_sgRNA_chr11:55651071-55651094_68	GCATGGCTGTCTGGTTCTGTNGG	none
	chr4	150101773	150101796	chr4:150101773-150101796	68	+	0	GCATGTATGTCTGTTTCCGTGGG	4		PCSK9nicking_sgRNA.bam	PCSK9nicking_sgRNA	PCSK9nicking_sgRNA	PCSK9nicking_sgRNA_PCSK9nicking_sgRNA_chr4:150101773-150101796_68	GCATGGCTGTCTGGTTCTGTNGG	none
	chr6	56644530	56644553	chr6:56644530-56644553	68	-	0	ACATGGCTGACTGGCTCTCTTGG	4		PCSK9nicking_sgRNA.bam	PCSK9nicking_sgRNA	PCSK9nicking_sgRNA	PCSK9nicking_sgRNA_PCSK9nicking_sgRNA_chr6:56644530-56644553_68	GCATGGCTGTCTGGTTCTGTNGG	none
	chr15	34930582	34930605	chr15:34930582-34930605	66	-	0	ATGTGACTGTCTAGCTCTGTAGG	6		PCSK9nicking_sgRNA.bam	PCSK9nicking_sgRNA	PCSK9nicking_sgRNA	PCSK9nicking_sgRNA_PCSK9nicking_sgRNA_chr15:34930582-34930605_66	GCATGGCTGTCTGGTTCTGTNGG	none
	chr16	81912217	81912241	chr16:81912217-81912241	66	+	0			GCATGGGCTTCTGGATTCTGTTGG	PCSK9nicking_sgRNA.bam	PCSK9nicking_sgRNA	PCSK9nicking_sgRNA	PCSK9nicking_sgRNA_PCSK9nicking_sgRNA_chr16:81912217-81912241_66	GCATGGCTGTCTGGTTCTGTNGG	GCATGGCTGTCTGG-TTCTGTNGG
	chr18	34713402	34713425	chr18:34713402-34713425	66	-	0	GGTTGGCTGAATGGTTCTGTGGG	4		PCSK9nicking_sgRNA.bam	PCSK9nicking_sgRNA	PCSK9nicking_sgRNA	PCSK9nicking_sgRNA_PCSK9nicking_sgRNA_chr18:34713402-34713425_66	GCATGGCTGTCTGGTTCTGTNGG	none
	chr7	107557284	107557307	chr7:107557284-107557307	66	+	0	GTCTTACTGTCTAGTTCTGGTGG	6		PCSK9nicking_sgRNA.bam	PCSK9nicking_sgRNA	PCSK9nicking_sgRNA	PCSK9nicking_sgRNA_PCSK9nicking_sgRNA_chr7:107557284-107557307_66	GCATGGCTGTCTGGTTCTGTNGG	none
	chr8	3510806	3510830	chr8:3510806-3510830	66	-	0			TCATAGCTGGCTAGGTTCTGTGGG	PCSK9nicking_sgRNA.bam	PCSK9nicking_sgRNA	PCSK9nicking_sgRNA	PCSK9nicking_sgRNA_PCSK9nicking_sgRNA_chr8:3510806-3510830_66	GCATGGCTGTCTGGTTCTGTNGG	GCATGGCTGTCT-GGTTCTGTNGG
	chr11	18787848	18787871	chr11:18787848-18787871	64	+	0	GCCATGCTGCCTGGTTCTGGTGG	5	CCATG-CTGCCTGGTTCTGGTGG	PCSK9nicking_sgRNA.bam	PCSK9nicking_sgRNA	PCSK9nicking_sgRNA	PCSK9nicking_sgRNA_PCSK9nicking_sgRNA_chr11:18787848-18787871_64	GCATGGCTGTCTGGTTCTGTNGG	GCATGGCTGTCTGGTTCTGTNGG
	chr11	52540660	52540683	chr11:52540660-52540683	64	+	0	GTATGGCTGCCTGGTCCTGGGGG	4		PCSK9nicking_sgRNA.bam	PCSK9nicking_sgRNA	PCSK9nicking_sgRNA	PCSK9nicking_sgRNA_PCSK9nicking_sgRNA_chr11:52540660-52540683_64	GCATGGCTGTCTGGTTCTGTNGG	none
	chr13	76870938	76870961	chr13:76870938-76870961	64	+	0	TCGTGCCTGTCTGGTTCTGAAGG	4		PCSK9nicking_sgRNA.bam	PCSK9nicking_sgRNA	PCSK9nicking_sgRNA	PCSK9nicking_sgRNA_PCSK9nicking_sgRNA_chr13:76870938-76870961_64	GCATGGCTGTCTGGTTCTGTNGG	none
	chr12	51775882	51775905	chr12:51775882-51775905	62	+	0	GAATGGTGGTCTGGTTCTGTAAG	4		PCSK9nicking_sgRNA.bam	PCSK9nicking_sgRNA	PCSK9nicking_sgRNA	PCSK9nicking_sgRNA_PCSK9nicking_sgRNA_chr12:51775882-51775905_62	GCATGGCTGTCTGGTTCTGTNGG	none
	chr17	30273900	30273923	chr17:30273900-30273923	62	+	0	TGATGGCTGCCCAGTTCTGTGGA	6		PCSK9nicking_sgRNA.bam	PCSK9nicking_sgRNA	PCSK9nicking_sgRNA	PCSK9nicking_sgRNA_PCSK9nicking_sgRNA_chr17:30273900-30273923_62	GCATGGCTGTCTGGTTCTGTNGG	none
	chr5	122009325	122009348	chr5:122009325-122009348	62	-	0	GCAGGGCTGCCTGGTCCTGAGGG	4		PCSK9nicking_sgRNA.bam	PCSK9nicking_sgRNA	PCSK9nicking_sgRNA	PCSK9nicking_sgRNA_PCSK9nicking_sgRNA_chr5:122009325-122009348_62	GCATGGCTGTCTGGTTCTGTNGG	none
	chr9	119241076	119241098	chr9:119241076-119241098	62	-	0			ACATGTCTGT-TGCTTCTGTTGG	PCSK9nicking_sgRNA.bam	PCSK9nicking_sgRNA	PCSK9nicking_sgRNA	PCSK9nicking_sgRNA_PCSK9nicking_sgRNA_chr9:119241076-119241098_62	GCATGGCTGTCTGGTTCTGTNGG	GCATGGCTGTCTGGTTCTGTNGG
	chr11	11968317	11968340	chr11:11968317-11968340	60	-	0	ACAGCCCTGTCTGGTTCTGTAGA	5		PCSK9nicking_sgRNA.bam	PCSK9nicking_sgRNA	PCSK9nicking_sgRNA	PCSK9nicking_sgRNA_PCSK9nicking_sgRNA_chr11:11968317-11968340_60	GCATGGCTGTCTGGTTCTGTNGG	none
	chr11	45942700	45942723	chr11:45942700-45942723	60	-	0	TAGTGACTGTCTGGCTCTGTAAG	6		PCSK9nicking_sgRNA.bam	PCSK9nicking_sgRNA	PCSK9nicking_sgRNA	PCSK9nicking_sgRNA_PCSK9nicking_sgRNA_chr11:45942700-45942723_60	GCATGGCTGTCTGGTTCTGTNGG	none
	chr13	115536039	115536062	chr13:115536039-115536062	60	+	0	CTCTGGCCATCTGGTTCTTTCGG	6		PCSK9nicking_sgRNA.bam	PCSK9nicking_sgRNA	PCSK9nicking_sgRNA	PCSK9nicking_sgRNA_PCSK9nicking_sgRNA_chr13:115536039-115536062_60	GCATGGCTGTCTGGTTCTGTNGG	none
	chr14	50370868	50370891	chr14:50370868-50370891	60	-	0	ACTGGGCTGTCTGGTTCTCAGGG	5		PCSK9nicking_sgRNA.bam	PCSK9nicking_sgRNA	PCSK9nicking_sgRNA	PCSK9nicking_sgRNA_PCSK9nicking_sgRNA_chr14:50370868-50370891_60	GCATGGCTGTCTGGTTCTGTNGG	none
	chr1	15761304	15761327	chr1:15761304-15761327	60	-	0	CAGAAGCTGTCTGGTTCTGTGGC	6		PCSK9nicking_sgRNA.bam	PCSK9nicking_sgRNA	PCSK9nicking_sgRNA	PCSK9nicking_sgRNA_PCSK9nicking_sgRNA_chr1:15761304-15761327_60	GCATGGCTGTCTGGTTCTGTNGG	none
	chr2	24667666	24667689	chr2:24667666-24667689	60	-	0	GGCTAGCTGTTTGGTTCTGTGGA	5	GC-TAGCTGTTTGGTTCTGTGGA	PCSK9nicking_sgRNA.bam	PCSK9nicking_sgRNA	PCSK9nicking_sgRNA	PCSK9nicking_sgRNA_PCSK9nicking_sgRNA_chr2:24667666-24667689_60	GCATGGCTGTCTGGTTCTGTNGG	GCATGGCTGTCTGGTTCTGTNGG
	chr4	6704908	6704931	chr4:6704908-6704931	60	-	0	GCTGGGCTGTCTAGTCCTGTGAG	5		PCSK9nicking_sgRNA.bam	PCSK9nicking_sgRNA	PCSK9nicking_sgRNA	PCSK9nicking_sgRNA_PCSK9nicking_sgRNA_chr4:6704908-6704931_60	GCATGGCTGTCTGGTTCTGTNGG	none
	chrX	79191879	79191902	chrX:79191879-79191902	60	-	0	TTATGGCCATCTGTTTCTTTAGG	6		PCSK9nicking_sgRNA.bam	PCSK9nicking_sgRNA	PCSK9nicking_sgRNA	PCSK9nicking_sgRNA_PCSK9nicking_sgRNA_chrX:79191879-79191902_60	GCATGGCTGTCTGGTTCTGTNGG	none
	chr10	22588293	22588316	chr10:22588293-22588316	58	+	0	AAATGACTGTGTGGTTCTATGGG	5		PCSK9nicking_sgRNA.bam	PCSK9nicking_sgRNA	PCSK9nicking_sgRNA	PCSK9nicking_sgRNA_PCSK9nicking_sgRNA_chr10:22588293-22588316_58	GCATGGCTGTCTGGTTCTGTNGG	none
	chr11	97530367	97530390	chr11:97530367-97530390	58	-	0	TCATGACTGTCTGGTCCTGGGCT	6		PCSK9nicking_sgRNA.bam	PCSK9nicking_sgRNA	PCSK9nicking_sgRNA	PCSK9nicking_sgRNA_PCSK9nicking_sgRNA_chr11:97530367-97530390_58	GCATGGCTGTCTGGTTCTGTNGG	none
	chr13	34369852	34369875	chr13:34369852-34369875	58	+	0	TCCTTGCTGTCAGATTCTGTGGG	5		PCSK9nicking_sgRNA.bam	PCSK9nicking_sgRNA	PCSK9nicking_sgRNA	PCSK9nicking_sgRNA_PCSK9nicking_sgRNA_chr13:34369852-34369875_58	GCATGGCTGTCTGGTTCTGTNGG	none
	chr2	12490890	12490913	chr2:12490890-12490913	58	+	0	AGAAAGGTGTCTGGTTCTGTAAG	6	GAAAGG-TGTCTGGTTCTGTAAG	PCSK9nicking_sgRNA.bam	PCSK9nicking_sgRNA	PCSK9nicking_sgRNA	PCSK9nicking_sgRNA_PCSK9nicking_sgRNA_chr2:12490890-12490913_58	GCATGGCTGTCTGGTTCTGTNGG	GCATGGCTGTCTGGTTCTGTNGG
	chr5	16870839	16870862	chr5:16870839-16870862	58	-	0	GTGTTCCTGTCTGGTTCTGTCAG	5		PCSK9nicking_sgRNA.bam	PCSK9nicking_sgRNA	PCSK9nicking_sgRNA	PCSK9nicking_sgRNA_PCSK9nicking_sgRNA_chr5:16870839-16870862_58	GCATGGCTGTCTGGTTCTGTNGG	none
	chr2	131721643	131721665	chr2:131721643-131721665	56	-	0			ACATGACTG-CTTGTTCTGTGGG	PCSK9nicking_sgRNA.bam	PCSK9nicking_sgRNA	PCSK9nicking_sgRNA	PCSK9nicking_sgRNA_PCSK9nicking_sgRNA_chr2:131721643-131721665_56	GCATGGCTGTCTGGTTCTGTNGG	GCATGGCTGTCTGGTTCTGTNGG
	chr2	144195041	144195063	chr2:144195041-144195063	56	+	0			CCATGGCTA-CTTGTTCTGTAGG	PCSK9nicking_sgRNA.bam	PCSK9nicking_sgRNA	PCSK9nicking_sgRNA	PCSK9nicking_sgRNA_PCSK9nicking_sgRNA_chr2:144195041-144195063_56	GCATGGCTGTCTGGTTCTGTNGG	GCATGGCTGTCTGGTTCTGTNGG
	chr5	112908800	112908822	chr5:112908800-112908822	56	-	0			GCATGGCTG-CTGATTCCGTTGG	PCSK9nicking_sgRNA.bam	PCSK9nicking_sgRNA	PCSK9nicking_sgRNA	PCSK9nicking_sgRNA_PCSK9nicking_sgRNA_chr5:112908800-112908822_56	GCATGGCTGTCTGGTTCTGTNGG	GCATGGCTGTCTGGTTCTGTNGG
	chr13	35338702	35338725	chr13:35338702-35338725	54	-	0	ACATTGTTGTCTAGTTCTGTGGA	5		PCSK9nicking_sgRNA.bam	PCSK9nicking_sgRNA	PCSK9nicking_sgRNA	PCSK9nicking_sgRNA_PCSK9nicking_sgRNA_chr13:35338702-35338725_54	GCATGGCTGTCTGGTTCTGTNGG	none
	chr2	166337365	166337388	chr2:166337365-166337388	54	-	0	CGATGGCTGTCTGGTTCTGCACG	4	G-ATGGCTGTCTGGTTCTGCACG	PCSK9nicking_sgRNA.bam	PCSK9nicking_sgRNA	PCSK9nicking_sgRNA	PCSK9nicking_sgRNA_PCSK9nicking_sgRNA_chr2:166337365-166337388_54	GCATGGCTGTCTGGTTCTGTNGG	GCATGGCTGTCTGGTTCTGTNGG
	chr4	47624724	47624747	chr4:47624724-47624747	54	-	0	AGATGGTTGTGAGGTTCTGTGGG	5	G-ATGGTTGTGAGGTTCTGTGGG	PCSK9nicking_sgRNA.bam	PCSK9nicking_sgRNA	PCSK9nicking_sgRNA	PCSK9nicking_sgRNA_PCSK9nicking_sgRNA_chr4:47624724-47624747_54	GCATGGCTGTCTGGTTCTGTNGG	GCATGGCTGTCTGGTTCTGTNGG
	chr5	111257347	111257369	chr5:111257347-111257369	54	-	0			GCATGGCTTT-TGGTTCTGTGGA	PCSK9nicking_sgRNA.bam	PCSK9nicking_sgRNA	PCSK9nicking_sgRNA	PCSK9nicking_sgRNA_PCSK9nicking_sgRNA_chr5:111257347-111257369_54	GCATGGCTGTCTGGTTCTGTNGG	GCATGGCTGTCTGGTTCTGTNGG
	chr5	88114444	88114467	chr5:88114444-88114467	54	-	0	ACATGACATTCTGGTTATGTAGG	5		PCSK9nicking_sgRNA.bam	PCSK9nicking_sgRNA	PCSK9nicking_sgRNA	PCSK9nicking_sgRNA_PCSK9nicking_sgRNA_chr5:88114444-88114467_54	GCATGGCTGTCTGGTTCTGTNGG	none
	chr2	162520922	162520945	chr2:162520922-162520945	50	+	0	AAAAGGCTGCCTGGTTCTGTTGA	5		PCSK9nicking_sgRNA.bam	PCSK9nicking_sgRNA	PCSK9nicking_sgRNA	PCSK9nicking_sgRNA_PCSK9nicking_sgRNA_chr2:162520922-162520945_50	GCATGGCTGTCTGGTTCTGTNGG	none
	chr3	121702652	121702674	chr3:121702652-121702674	50	+	0			ACATGG-TGTCTGCTTCTGAAGG	PCSK9nicking_sgRNA.bam	PCSK9nicking_sgRNA	PCSK9nicking_sgRNA	PCSK9nicking_sgRNA_PCSK9nicking_sgRNA_chr3:121702652-121702674_50	GCATGGCTGTCTGGTTCTGTNGG	GCATGGCTGTCTGGTTCTGTNGG
	chr8	123426830	123426853	chr8:123426830-123426853	50	+	0	GCATGGCAGCCTGGAGTTGTTGG	5		PCSK9nicking_sgRNA.bam	PCSK9nicking_sgRNA	PCSK9nicking_sgRNA	PCSK9nicking_sgRNA_PCSK9nicking_sgRNA_chr8:123426830-123426853_50	GCATGGCTGTCTGGTTCTGTNGG	none
	chr8	22771298	22771321	chr8:22771298-22771321	50	+	0	TTACCTCTGTCTGTTTCTGTTGG	6		PCSK9nicking_sgRNA.bam	PCSK9nicking_sgRNA	PCSK9nicking_sgRNA	PCSK9nicking_sgRNA_PCSK9nicking_sgRNA_chr8:22771298-22771321_50	GCATGGCTGTCTGGTTCTGTNGG	none
	chrX	91354410	91354433	chrX:91354410-91354433	50	+	0	GAATGGCAGTCTGGTTCTTGGTC	6	GAATGGCAGTCTGGTTCT-TGGT	PCSK9nicking_sgRNA.bam	PCSK9nicking_sgRNA	PCSK9nicking_sgRNA	PCSK9nicking_sgRNA_PCSK9nicking_sgRNA_chrX:91354410-91354433_50	GCATGGCTGTCTGGTTCTGTNGG	GCATGGCTGTCTGGTTCTGTNGG
	chr13	21997838	21997861	chr13:21997838-21997861	48	+	0	GGGGGGCTGCCTGGTTCTGTGTG	5		PCSK9nicking_sgRNA.bam	PCSK9nicking_sgRNA	PCSK9nicking_sgRNA	PCSK9nicking_sgRNA_PCSK9nicking_sgRNA_chr13:21997838-21997861_48	GCATGGCTGTCTGGTTCTGTNGG	none
	chr13	92513304	92513327	chr13:92513304-92513327	48	-	0	GTATGTCTGTCTGTCTCTGTGGG	4		PCSK9nicking_sgRNA.bam	PCSK9nicking_sgRNA	PCSK9nicking_sgRNA	PCSK9nicking_sgRNA_PCSK9nicking_sgRNA_chr13:92513304-92513327_48	GCATGGCTGTCTGGTTCTGTNGG	none
	chr17	42940674	42940697	chr17:42940674-42940697	48	-	0	TCCTGGCTGTCTGGTTTTTTTGG	4		PCSK9nicking_sgRNA.bam	PCSK9nicking_sgRNA	PCSK9nicking_sgRNA	PCSK9nicking_sgRNA_PCSK9nicking_sgRNA_chr17:42940674-42940697_48	GCATGGCTGTCTGGTTCTGTNGG	none
	chr19	52574646	52574669	chr19:52574646-52574669	48	+	0	CAATGGCTGTTTGATTCTGTAGA	5	GCAATGGCTGTTTGATTCTGTAGA	PCSK9nicking_sgRNA.bam	PCSK9nicking_sgRNA	PCSK9nicking_sgRNA	PCSK9nicking_sgRNA_PCSK9nicking_sgRNA_chr19:52574646-52574669_48	GCATGGCTGTCTGGTTCTGTNGG	GCA-TGGCTGTCTGGTTCTGTNGG
	chr7	129785032	129785055	chr7:129785032-129785055	48	-	0	CAGACTCTGTCTGGTTCTGTGGG	6		PCSK9nicking_sgRNA.bam	PCSK9nicking_sgRNA	PCSK9nicking_sgRNA	PCSK9nicking_sgRNA_PCSK9nicking_sgRNA_chr7:129785032-129785055_48	GCATGGCTGTCTGGTTCTGTNGG	none
	chr8	71642889	71642912	chr8:71642889-71642912	48	-	0	GTCTGTCTGTCTGGTTGTGTGGG	4		PCSK9nicking_sgRNA.bam	PCSK9nicking_sgRNA	PCSK9nicking_sgRNA	PCSK9nicking_sgRNA_PCSK9nicking_sgRNA_chr8:71642889-71642912_48	GCATGGCTGTCTGGTTCTGTNGG	none
	chrX	167727833	167727856	chrX:167727833-167727856	48	-	0	TAATGGCTTTCAGGTACTGTTGG	5		PCSK9nicking_sgRNA.bam	PCSK9nicking_sgRNA	PCSK9nicking_sgRNA	PCSK9nicking_sgRNA_PCSK9nicking_sgRNA_chrX:167727833-167727856_48	GCATGGCTGTCTGGTTCTGTNGG	none
	chr15	38258798	38258821	chr15:38258798-38258821	46	+	0	AGTTGGCTACCTGGTTTTGTAGG	6		PCSK9nicking_sgRNA.bam	PCSK9nicking_sgRNA	PCSK9nicking_sgRNA	PCSK9nicking_sgRNA_PCSK9nicking_sgRNA_chr15:38258798-38258821_46	GCATGGCTGTCTGGTTCTGTNGG	none
	chr15	70981746	70981768	chr15:70981746-70981768	46	+	0			ACAGGGCTG-CTGGTTCTGTGAG	PCSK9nicking_sgRNA.bam	PCSK9nicking_sgRNA	PCSK9nicking_sgRNA	PCSK9nicking_sgRNA_PCSK9nicking_sgRNA_chr15:70981746-70981768_46	GCATGGCTGTCTGGTTCTGTNGG	GCATGGCTGTCTGGTTCTGTNGG
	chr15	8238882	8238905	chr15:8238882-8238905	46	-	0	TCATGTGTGTCTGGATCTGTTGG	4		PCSK9nicking_sgRNA.bam	PCSK9nicking_sgRNA	PCSK9nicking_sgRNA	PCSK9nicking_sgRNA_PCSK9nicking_sgRNA_chr15:8238882-8238905_46	GCATGGCTGTCTGGTTCTGTNGG	none
	chr16	22852737	22852760	chr16:22852737-22852760	46	-	0	GTCTTTCTGTCTAGTTCTGTGGG	5		PCSK9nicking_sgRNA.bam	PCSK9nicking_sgRNA	PCSK9nicking_sgRNA	PCSK9nicking_sgRNA_PCSK9nicking_sgRNA_chr16:22852737-22852760_46	GCATGGCTGTCTGGTTCTGTNGG	none
	chr18	12413470	12413493	chr18:12413470-12413493	46	+	0	ACATGGCTGACTGGTGTTGGAGT	6		PCSK9nicking_sgRNA.bam	PCSK9nicking_sgRNA	PCSK9nicking_sgRNA	PCSK9nicking_sgRNA_PCSK9nicking_sgRNA_chr18:12413470-12413493_46	GCATGGCTGTCTGGTTCTGTNGG	none
	chr1	183949813	183949836	chr1:183949813-183949836	46	+	0	AGTTAGGTGTCTGGTTATGTGGG	6		PCSK9nicking_sgRNA.bam	PCSK9nicking_sgRNA	PCSK9nicking_sgRNA	PCSK9nicking_sgRNA_PCSK9nicking_sgRNA_chr1:183949813-183949836_46	GCATGGCTGTCTGGTTCTGTNGG	none
	chr5	117569413	117569436	chr5:117569413-117569436	44	+	0	GCATGGCCATCTGCTTCTGGTGG	4		PCSK9nicking_sgRNA.bam	PCSK9nicking_sgRNA	PCSK9nicking_sgRNA	PCSK9nicking_sgRNA_PCSK9nicking_sgRNA_chr5:117569413-117569436_44	GCATGGCTGTCTGGTTCTGTNGG	none
	chr5	16505392	16505415	chr5:16505392-16505415	44	+	0	TCATGGCCAGCTGGTTCTGTTGC	5		PCSK9nicking_sgRNA.bam	PCSK9nicking_sgRNA	PCSK9nicking_sgRNA	PCSK9nicking_sgRNA_PCSK9nicking_sgRNA_chr5:16505392-16505415_44	GCATGGCTGTCTGGTTCTGTNGG	none
	chr5	5322563	5322586	chr5:5322563-5322586	44	+	0	GCATTGCTGCCTGGTTATTTGGG	4		PCSK9nicking_sgRNA.bam	PCSK9nicking_sgRNA	PCSK9nicking_sgRNA	PCSK9nicking_sgRNA_PCSK9nicking_sgRNA_chr5:5322563-5322586_44	GCATGGCTGTCTGGTTCTGTNGG	none
	chr7	138386908	138386931	chr7:138386908-138386931	44	+	0	GTCTGGCTGTGGGGTTCTGTATC	6		PCSK9nicking_sgRNA.bam	PCSK9nicking_sgRNA	PCSK9nicking_sgRNA	PCSK9nicking_sgRNA_PCSK9nicking_sgRNA_chr7:138386908-138386931_44	GCATGGCTGTCTGGTTCTGTNGG	none
	chr10	130302788	130302811	chr10:130302788-130302811	42	-	0	CAGAAGCTGTCTGGTTCTGTGGT	6		PCSK9nicking_sgRNA.bam	PCSK9nicking_sgRNA	PCSK9nicking_sgRNA	PCSK9nicking_sgRNA_PCSK9nicking_sgRNA_chr10:130302788-130302811_42	GCATGGCTGTCTGGTTCTGTNGG	none
	chr12	8115914	8115937	chr12:8115914-8115937	42	+	0	TCAGGGCTATCTGGTTCTTGGGC	6	TCAGGGCTATCTGGTTCT-TGGG	PCSK9nicking_sgRNA.bam	PCSK9nicking_sgRNA	PCSK9nicking_sgRNA	PCSK9nicking_sgRNA_PCSK9nicking_sgRNA_chr12:8115914-8115937_42	GCATGGCTGTCTGGTTCTGTNGG	GCATGGCTGTCTGGTTCTGTNGG
	chr15	100666937	100666960	chr15:100666937-100666960	42	-	0	GTATGGCCTTCTGGTTCTGTTTG	4		PCSK9nicking_sgRNA.bam	PCSK9nicking_sgRNA	PCSK9nicking_sgRNA	PCSK9nicking_sgRNA_PCSK9nicking_sgRNA_chr15:100666937-100666960_42	GCATGGCTGTCTGGTTCTGTNGG	none
	chr16	92550393	92550415	chr16:92550393-92550415	42	+	0			GCACT-CTGTCTGGTTCTGTATG	PCSK9nicking_sgRNA.bam	PCSK9nicking_sgRNA	PCSK9nicking_sgRNA	PCSK9nicking_sgRNA_PCSK9nicking_sgRNA_chr16:92550393-92550415_42	GCATGGCTGTCTGGTTCTGTNGG	GCATGGCTGTCTGGTTCTGTNGG
	chr1	47930244	47930267	chr1:47930244-47930267	42	-	0	GCATGCCTATCTGTTTATGTTGG	4		PCSK9nicking_sgRNA.bam	PCSK9nicking_sgRNA	PCSK9nicking_sgRNA	PCSK9nicking_sgRNA_PCSK9nicking_sgRNA_chr1:47930244-47930267_42	GCATGGCTGTCTGGTTCTGTNGG	none
	chr1	96146745	96146768	chr1:96146745-96146768	42	+	0	GCATGTCTGTTTGGTTCTATAAG	4		PCSK9nicking_sgRNA.bam	PCSK9nicking_sgRNA	PCSK9nicking_sgRNA	PCSK9nicking_sgRNA_PCSK9nicking_sgRNA_chr1:96146745-96146768_42	GCATGGCTGTCTGGTTCTGTNGG	none
	chr3	41374689	41374712	chr3:41374689-41374712	42	+	0	CTCAGGCTGTCAGTTTCTGTTGG	6	TCA-GGCTGTCAGTTTCTGTTGG	PCSK9nicking_sgRNA.bam	PCSK9nicking_sgRNA	PCSK9nicking_sgRNA	PCSK9nicking_sgRNA_PCSK9nicking_sgRNA_chr3:41374689-41374712_42	GCATGGCTGTCTGGTTCTGTNGG	GCATGGCTGTCTGGTTCTGTNGG
	chr5	133517283	133517306	chr5:133517283-133517306	42	-	0	ATGTGGCTGTCAGTTTCTATTGG	6		PCSK9nicking_sgRNA.bam	PCSK9nicking_sgRNA	PCSK9nicking_sgRNA	PCSK9nicking_sgRNA_PCSK9nicking_sgRNA_chr5:133517283-133517306_42	GCATGGCTGTCTGGTTCTGTNGG	none
	chr5	51442889	51442912	chr5:51442889-51442912	42	+	0	TGATGGCTGACAGGTTCTTTTGG	5	G-ATGGCTGACAGGTTCTTTTGG	PCSK9nicking_sgRNA.bam	PCSK9nicking_sgRNA	PCSK9nicking_sgRNA	PCSK9nicking_sgRNA_PCSK9nicking_sgRNA_chr5:51442889-51442912_42	GCATGGCTGTCTGGTTCTGTNGG	GCATGGCTGTCTGGTTCTGTNGG
	chr6	114665109	114665131	chr6:114665109-114665131	42	-	0			GCACAGCTCTC-GGTTCTGTAGG	PCSK9nicking_sgRNA.bam	PCSK9nicking_sgRNA	PCSK9nicking_sgRNA	PCSK9nicking_sgRNA_PCSK9nicking_sgRNA_chr6:114665109-114665131_42	GCATGGCTGTCTGGTTCTGTNGG	GCATGGCTGTCTGGTTCTGTNGG
	chr7	19316826	19316849	chr7:19316826-19316849	42	-	0	GAGTGGCTGTCTGGCTGTGTGGG	4		PCSK9nicking_sgRNA.bam	PCSK9nicking_sgRNA	PCSK9nicking_sgRNA	PCSK9nicking_sgRNA_PCSK9nicking_sgRNA_chr7:19316826-19316849_42	GCATGGCTGTCTGGTTCTGTNGG	none
	chr7	68360862	68360885	chr7:68360862-68360885	42	+	0	AAATGGTTGTTTGGTACTGTAGG	5		PCSK9nicking_sgRNA.bam	PCSK9nicking_sgRNA	PCSK9nicking_sgRNA	PCSK9nicking_sgRNA_PCSK9nicking_sgRNA_chr7:68360862-68360885_42	GCATGGCTGTCTGGTTCTGTNGG	none
	chr13	99103524	99103547	chr13:99103524-99103547	40	-	0	GCATGGGGTTTGGGTTCTGTTGG	5		PCSK9nicking_sgRNA.bam	PCSK9nicking_sgRNA	PCSK9nicking_sgRNA	PCSK9nicking_sgRNA_PCSK9nicking_sgRNA_chr13:99103524-99103547_40	GCATGGCTGTCTGGTTCTGTNGG	none
	chr15	51928215	51928237	chr15:51928215-51928237	40	+	0			TCATGGGT-TCTGGTTCTGTGGG	PCSK9nicking_sgRNA.bam	PCSK9nicking_sgRNA	PCSK9nicking_sgRNA	PCSK9nicking_sgRNA_PCSK9nicking_sgRNA_chr15:51928215-51928237_40	GCATGGCTGTCTGGTTCTGTNGG	GCATGGCTGTCTGGTTCTGTNGG
	chr15	97873449	97873472	chr15:97873449-97873472	40	+	0	CCTGGGCAGTCTGGTTCTGGGGT	6		PCSK9nicking_sgRNA.bam	PCSK9nicking_sgRNA	PCSK9nicking_sgRNA	PCSK9nicking_sgRNA_PCSK9nicking_sgRNA_chr15:97873449-97873472_40	GCATGGCTGTCTGGTTCTGTNGG	none
	chr18	59501643	59501666	chr18:59501643-59501666	40	-	0	TTATGGCTATCTCTTTCTGTAGG	5		PCSK9nicking_sgRNA.bam	PCSK9nicking_sgRNA	PCSK9nicking_sgRNA	PCSK9nicking_sgRNA_PCSK9nicking_sgRNA_chr18:59501643-59501666_40	GCATGGCTGTCTGGTTCTGTNGG	none
	chr2	31697384	31697407	chr2:31697384-31697407	40	-	0	GCATGTCTGCCTGGTACTCTTGG	4		PCSK9nicking_sgRNA.bam	PCSK9nicking_sgRNA	PCSK9nicking_sgRNA	PCSK9nicking_sgRNA_PCSK9nicking_sgRNA_chr2:31697384-31697407_40	GCATGGCTGTCTGGTTCTGTNGG	none
	chr2	48605076	48605099	chr2:48605076-48605099	40	+	0	AGATGCCTGTCTGGTTCACTGGG	5	G-ATGCCTGTCTGGTTCACTGGG	PCSK9nicking_sgRNA.bam	PCSK9nicking_sgRNA	PCSK9nicking_sgRNA	PCSK9nicking_sgRNA_PCSK9nicking_sgRNA_chr2:48605076-48605099_40	GCATGGCTGTCTGGTTCTGTNGG	GCATGGCTGTCTGGTTCTGTNGG
	chr5	3363476	3363498	chr5:3363476-3363498	40	+	0			GCATG-CTGTCTGGTACTGAGGG	PCSK9nicking_sgRNA.bam	PCSK9nicking_sgRNA	PCSK9nicking_sgRNA	PCSK9nicking_sgRNA_PCSK9nicking_sgRNA_chr5:3363476-3363498_40	GCATGGCTGTCTGGTTCTGTNGG	GCATGGCTGTCTGGTTCTGTNGG
	chr8	85957820	85957843	chr8:85957820-85957843	40	-	0	GCTTGGCTTTCTGGAACTGTTGG	4		PCSK9nicking_sgRNA.bam	PCSK9nicking_sgRNA	PCSK9nicking_sgRNA	PCSK9nicking_sgRNA_PCSK9nicking_sgRNA_chr8:85957820-85957843_40	GCATGGCTGTCTGGTTCTGTNGG	none
	chrX	97574754	97574777	chrX:97574754-97574777	40	+	0	TTATGGCCATCTGTTTCTTTAGG	6		PCSK9nicking_sgRNA.bam	PCSK9nicking_sgRNA	PCSK9nicking_sgRNA	PCSK9nicking_sgRNA_PCSK9nicking_sgRNA_chrX:97574754-97574777_40	GCATGGCTGTCTGGTTCTGTNGG	none
	chr5	96318855	96318877	chr5:96318855-96318877	39	+	0			CCATGGCTCTCTG-TTCTGTTTG	PCSK9nicking_sgRNA.bam	PCSK9nicking_sgRNA	PCSK9nicking_sgRNA	PCSK9nicking_sgRNA_PCSK9nicking_sgRNA_chr5:96318855-96318877_39	GCATGGCTGTCTGGTTCTGTNGG	GCATGGCTGTCTGGTTCTGTNGG
	chr12	17708381	17708404	chr12:17708381-17708404	38	+	0	AGCTGGCTGTCAGGTTCAGTGAG	6	GC-TGGCTGTCAGGTTCAGTGAG	PCSK9nicking_sgRNA.bam	PCSK9nicking_sgRNA	PCSK9nicking_sgRNA	PCSK9nicking_sgRNA_PCSK9nicking_sgRNA_chr12:17708381-17708404_38	GCATGGCTGTCTGGTTCTGTNGG	GCATGGCTGTCTGGTTCTGTNGG
	chr17	19870440	19870463	chr17:19870440-19870463	38	-	0	TCATGGATGTCTGATACTGTGAG	5		PCSK9nicking_sgRNA.bam	PCSK9nicking_sgRNA	PCSK9nicking_sgRNA	PCSK9nicking_sgRNA_PCSK9nicking_sgRNA_chr17:19870440-19870463_38	GCATGGCTGTCTGGTTCTGTNGG	none
	chr18	41924437	41924460	chr18:41924437-41924460	38	-	0	GCATGGCCAGCTGGTTCTGTTGC	4		PCSK9nicking_sgRNA.bam	PCSK9nicking_sgRNA	PCSK9nicking_sgRNA	PCSK9nicking_sgRNA_PCSK9nicking_sgRNA_chr18:41924437-41924460_38	GCATGGCTGTCTGGTTCTGTNGG	none
	chr1	149010098	149010121	chr1:149010098-149010121	38	+	0	GCTTGGCTGTCAGGTTCTCAAGG	4		PCSK9nicking_sgRNA.bam	PCSK9nicking_sgRNA	PCSK9nicking_sgRNA	PCSK9nicking_sgRNA_PCSK9nicking_sgRNA_chr1:149010098-149010121_38	GCATGGCTGTCTGGTTCTGTNGG	none
	chr1	15966019	15966042	chr1:15966019-15966042	38	+	0	TCATGTGTGTCTGGATCTGTTGG	4		PCSK9nicking_sgRNA.bam	PCSK9nicking_sgRNA	PCSK9nicking_sgRNA	PCSK9nicking_sgRNA_PCSK9nicking_sgRNA_chr1:15966019-15966042_38	GCATGGCTGTCTGGTTCTGTNGG	none
	chr2	106985894	106985917	chr2:106985894-106985917	38	+	0	GATAAGCTGTCTGGTTCCTTAGG	6		PCSK9nicking_sgRNA.bam	PCSK9nicking_sgRNA	PCSK9nicking_sgRNA	PCSK9nicking_sgRNA_PCSK9nicking_sgRNA_chr2:106985894-106985917_38	GCATGGCTGTCTGGTTCTGTNGG	none
	chr2	48225444	48225468	chr2:48225444-48225468	38	+	0			GAATGGCTATCTAGGTTCTGGTGG	PCSK9nicking_sgRNA.bam	PCSK9nicking_sgRNA	PCSK9nicking_sgRNA	PCSK9nicking_sgRNA_PCSK9nicking_sgRNA_chr2:48225444-48225468_38	GCATGGCTGTCTGGTTCTGTNGG	GCATGGCTGTCT-GGTTCTGTNGG
	chr6	79745340	79745363	chr6:79745340-79745363	38	+	0	TCTGACCTGTCTGGTTCTGTGTG	6		PCSK9nicking_sgRNA.bam	PCSK9nicking_sgRNA	PCSK9nicking_sgRNA	PCSK9nicking_sgRNA_PCSK9nicking_sgRNA_chr6:79745340-79745363_38	GCATGGCTGTCTGGTTCTGTNGG	none
	chr8	125450184	125450207	chr8:125450184-125450207	38	-	0	GGGTGGCTGGCTGGTTCTGGGGT	5	GGGTGGCTGGCTGGTTCTG-GGG	PCSK9nicking_sgRNA.bam	PCSK9nicking_sgRNA	PCSK9nicking_sgRNA	PCSK9nicking_sgRNA_PCSK9nicking_sgRNA_chr8:125450184-125450207_38	GCATGGCTGTCTGGTTCTGTNGG	GCATGGCTGTCTGGTTCTGTNGG
	chr8	90357759	90357781	chr8:90357759-90357781	38	-	0			GCATGGCT-TCTGGTTCTGGGAG	PCSK9nicking_sgRNA.bam	PCSK9nicking_sgRNA	PCSK9nicking_sgRNA	PCSK9nicking_sgRNA_PCSK9nicking_sgRNA_chr8:90357759-90357781_38	GCATGGCTGTCTGGTTCTGTNGG	GCATGGCTGTCTGGTTCTGTNGG
	chr9	57402948	57402971	chr9:57402948-57402971	38	-	0	GCATGCCCTTCTGGTTGTGTGGG	4		PCSK9nicking_sgRNA.bam	PCSK9nicking_sgRNA	PCSK9nicking_sgRNA	PCSK9nicking_sgRNA_PCSK9nicking_sgRNA_chr9:57402948-57402971_38	GCATGGCTGTCTGGTTCTGTNGG	none
	chr9	108627438	108627461	chr9:108627438-108627461	37	-	0	ATACTGCTGTCTACTTCTGTAGG	6		PCSK9nicking_sgRNA.bam	PCSK9nicking_sgRNA	PCSK9nicking_sgRNA	PCSK9nicking_sgRNA_PCSK9nicking_sgRNA_chr9:108627438-108627461_37	GCATGGCTGTCTGGTTCTGTNGG	none
	chr10	37082059	37082081	chr10:37082059-37082081	36	+	0			GCATGTCTG-CAGGTTCTGTGGG	PCSK9nicking_sgRNA.bam	PCSK9nicking_sgRNA	PCSK9nicking_sgRNA	PCSK9nicking_sgRNA_PCSK9nicking_sgRNA_chr10:37082059-37082081_36	GCATGGCTGTCTGGTTCTGTNGG	GCATGGCTGTCTGGTTCTGTNGG
	chr11	100267266	100267289	chr11:100267266-100267289	36	+	0	TTGTGGCTGCCAGGATCTGTGGG	6		PCSK9nicking_sgRNA.bam	PCSK9nicking_sgRNA	PCSK9nicking_sgRNA	PCSK9nicking_sgRNA_PCSK9nicking_sgRNA_chr11:100267266-100267289_36	GCATGGCTGTCTGGTTCTGTNGG	none
	chr18	81872094	81872117	chr18:81872094-81872117	36	+	0	CTTCCTCTGTCTGGTTCTGTTGG	6		PCSK9nicking_sgRNA.bam	PCSK9nicking_sgRNA	PCSK9nicking_sgRNA	PCSK9nicking_sgRNA_PCSK9nicking_sgRNA_chr18:81872094-81872117_36	GCATGGCTGTCTGGTTCTGTNGG	none
	chr1	121945681	121945704	chr1:121945681-121945704	36	+	0	AGAGCACTGTCTAGTTCTGTAGG	6		PCSK9nicking_sgRNA.bam	PCSK9nicking_sgRNA	PCSK9nicking_sgRNA	PCSK9nicking_sgRNA_PCSK9nicking_sgRNA_chr1:121945681-121945704_36	GCATGGCTGTCTGGTTCTGTNGG	none
	chr3	16302361	16302384	chr3:16302361-16302384	36	-	0	GGTCTACTGTCAGGTTCTGTTGG	6		PCSK9nicking_sgRNA.bam	PCSK9nicking_sgRNA	PCSK9nicking_sgRNA	PCSK9nicking_sgRNA_PCSK9nicking_sgRNA_chr3:16302361-16302384_36	GCATGGCTGTCTGGTTCTGTNGG	none
	chr10	7062342	7062365	chr10:7062342-7062365	34	-	0	CTAGGGCTGTCAGGTTCCTTGGG	6		PCSK9nicking_sgRNA.bam	PCSK9nicking_sgRNA	PCSK9nicking_sgRNA	PCSK9nicking_sgRNA_PCSK9nicking_sgRNA_chr10:7062342-7062365_34	GCATGGCTGTCTGGTTCTGTNGG	none
	chr11	35992632	35992655	chr11:35992632-35992655	34	+	0	TCATGCTTGTCTGGTTCTGTTGC	4		PCSK9nicking_sgRNA.bam	PCSK9nicking_sgRNA	PCSK9nicking_sgRNA	PCSK9nicking_sgRNA_PCSK9nicking_sgRNA_chr11:35992632-35992655_34	GCATGGCTGTCTGGTTCTGTNGG	none
	chr12	21304286	21304309	chr12:21304286-21304309	34	+	0	TTGGTGCTGTCTGGTTCTGTCTG	6		PCSK9nicking_sgRNA.bam	PCSK9nicking_sgRNA	PCSK9nicking_sgRNA	PCSK9nicking_sgRNA_PCSK9nicking_sgRNA_chr12:21304286-21304309_34	GCATGGCTGTCTGGTTCTGTNGG	none
	chr12	77376235	77376258	chr12:77376235-77376258	34	-	0	TACTGGCTATTTGGTTCTGTGAG	6		PCSK9nicking_sgRNA.bam	PCSK9nicking_sgRNA	PCSK9nicking_sgRNA	PCSK9nicking_sgRNA_PCSK9nicking_sgRNA_chr12:77376235-77376258_34	GCATGGCTGTCTGGTTCTGTNGG	none
	chr13	80041790	80041813	chr13:80041790-80041813	34	+	0	CAGAAGCTGTCTGGTTCTGTGGT	6		PCSK9nicking_sgRNA.bam	PCSK9nicking_sgRNA	PCSK9nicking_sgRNA	PCSK9nicking_sgRNA_PCSK9nicking_sgRNA_chr13:80041790-80041813_34	GCATGGCTGTCTGGTTCTGTNGG	none
	chr14	48983312	48983334	chr14:48983312-48983334	34	-	0			GCATGGCTATCTGGA-CTGTTGG	PCSK9nicking_sgRNA.bam	PCSK9nicking_sgRNA	PCSK9nicking_sgRNA	PCSK9nicking_sgRNA_PCSK9nicking_sgRNA_chr14:48983312-48983334_34	GCATGGCTGTCTGGTTCTGTNGG	GCATGGCTGTCTGGTTCTGTNGG
	chr1	128589601	128589624	chr1:128589601-128589624	34	-	0	CCATGGCTGACTGGTACTTTGGG	4		PCSK9nicking_sgRNA.bam	PCSK9nicking_sgRNA	PCSK9nicking_sgRNA	PCSK9nicking_sgRNA_PCSK9nicking_sgRNA_chr1:128589601-128589624_34	GCATGGCTGTCTGGTTCTGTNGG	none
	chr2	181320893	181320916	chr2:181320893-181320916	34	-	0	TGCAGGCTGTCTGGGTCTGTGAG	6	GCA-GGCTGTCTGGGTCTGTGAG	PCSK9nicking_sgRNA.bam	PCSK9nicking_sgRNA	PCSK9nicking_sgRNA	PCSK9nicking_sgRNA_PCSK9nicking_sgRNA_chr2:181320893-181320916_34	GCATGGCTGTCTGGTTCTGTNGG	GCATGGCTGTCTGGTTCTGTNGG
	chr3	105152644	105152666	chr3:105152644-105152666	34	+	0			TAATGGCTG-CTGGTTCTGGTGG	PCSK9nicking_sgRNA.bam	PCSK9nicking_sgRNA	PCSK9nicking_sgRNA	PCSK9nicking_sgRNA_PCSK9nicking_sgRNA_chr3:105152644-105152666_34	GCATGGCTGTCTGGTTCTGTNGG	GCATGGCTGTCTGGTTCTGTNGG
	chr3	27652748	27652771	chr3:27652748-27652771	34	-	0	GTAAAAGTGTCTGGTTCTGTCAG	6		PCSK9nicking_sgRNA.bam	PCSK9nicking_sgRNA	PCSK9nicking_sgRNA	PCSK9nicking_sgRNA_PCSK9nicking_sgRNA_chr3:27652748-27652771_34	GCATGGCTGTCTGGTTCTGTNGG	none
	chr3	98086038	98086061	chr3:98086038-98086061	34	-	0	GCAGAGCTGCCTAGTTCTGGGGG	5		PCSK9nicking_sgRNA.bam	PCSK9nicking_sgRNA	PCSK9nicking_sgRNA	PCSK9nicking_sgRNA_PCSK9nicking_sgRNA_chr3:98086038-98086061_34	GCATGGCTGTCTGGTTCTGTNGG	none
	chr6	106365382	106365405	chr6:106365382-106365405	34	+	0	CAGAGGCTGTCCGGTTCTGTGGT	6		PCSK9nicking_sgRNA.bam	PCSK9nicking_sgRNA	PCSK9nicking_sgRNA	PCSK9nicking_sgRNA_PCSK9nicking_sgRNA_chr6:106365382-106365405_34	GCATGGCTGTCTGGTTCTGTNGG	none
	chr7	99659131	99659154	chr7:99659131-99659154	34	-	0	GGGGTGCCGTCTGGTTCTGTGAG	6		PCSK9nicking_sgRNA.bam	PCSK9nicking_sgRNA	PCSK9nicking_sgRNA	PCSK9nicking_sgRNA_PCSK9nicking_sgRNA_chr7:99659131-99659154_34	GCATGGCTGTCTGGTTCTGTNGG	none
	chr8	102846663	102846686	chr8:102846663-102846686	34	-	0	ACCTGTCTGTCTGGTTCTGTCTG	4		PCSK9nicking_sgRNA.bam	PCSK9nicking_sgRNA	PCSK9nicking_sgRNA	PCSK9nicking_sgRNA_PCSK9nicking_sgRNA_chr8:102846663-102846686_34	GCATGGCTGTCTGGTTCTGTNGG	none
	chr8	110248244	110248267	chr8:110248244-110248267	34	-	0	TCATGTCTTTCTGGTTCTTGGGA	6	TCATGTCTTTCTGGTTCT-TGGG	PCSK9nicking_sgRNA.bam	PCSK9nicking_sgRNA	PCSK9nicking_sgRNA	PCSK9nicking_sgRNA_PCSK9nicking_sgRNA_chr8:110248244-110248267_34	GCATGGCTGTCTGGTTCTGTNGG	GCATGGCTGTCTGGTTCTGTNGG
	chr9	101940251	101940273	chr9:101940251-101940273	34	-	0			GCATAGAGGTCTG-TTCTGTGGG	PCSK9nicking_sgRNA.bam	PCSK9nicking_sgRNA	PCSK9nicking_sgRNA	PCSK9nicking_sgRNA_PCSK9nicking_sgRNA_chr9:101940251-101940273_34	GCATGGCTGTCTGGTTCTGTNGG	GCATGGCTGTCTGGTTCTGTNGG
	chr10	17318454	17318476	chr10:17318454-17318476	32	+	0			GTATGGCTG-CTGGTTCTGTTGA	PCSK9nicking_sgRNA.bam	PCSK9nicking_sgRNA	PCSK9nicking_sgRNA	PCSK9nicking_sgRNA_PCSK9nicking_sgRNA_chr10:17318454-17318476_32	GCATGGCTGTCTGGTTCTGTNGG	GCATGGCTGTCTGGTTCTGTNGG
	chr11	119237679	119237702	chr11:119237679-119237702	32	-	0	CTCAGTCTGTCTGTTTCTGTGGG	6	TCA-GTCTGTCTGTTTCTGTGGG	PCSK9nicking_sgRNA.bam	PCSK9nicking_sgRNA	PCSK9nicking_sgRNA	PCSK9nicking_sgRNA_PCSK9nicking_sgRNA_chr11:119237679-119237702_32	GCATGGCTGTCTGGTTCTGTNGG	GCATGGCTGTCTGGTTCTGTNGG
	chr14	15677950	15677973	chr14:15677950-15677973	32	+	0	CCATGGCAGGCTGGTTTTGTGGG	4		PCSK9nicking_sgRNA.bam	PCSK9nicking_sgRNA	PCSK9nicking_sgRNA	PCSK9nicking_sgRNA_PCSK9nicking_sgRNA_chr14:15677950-15677973_32	GCATGGCTGTCTGGTTCTGTNGG	none
	chr16	47004469	47004492	chr16:47004469-47004492	32	+	0	AAATGGCTTACTGGTTCTGAGGT	6		PCSK9nicking_sgRNA.bam	PCSK9nicking_sgRNA	PCSK9nicking_sgRNA	PCSK9nicking_sgRNA_PCSK9nicking_sgRNA_chr16:47004469-47004492_32	GCATGGCTGTCTGGTTCTGTNGG	none
	chr19	45129931	45129954	chr19:45129931-45129954	32	+	0	CATTTGCTGTCTGATTCTGGTGG	6	GCATTTGCTGTCTGATTCTGGTGG	PCSK9nicking_sgRNA.bam	PCSK9nicking_sgRNA	PCSK9nicking_sgRNA	PCSK9nicking_sgRNA_PCSK9nicking_sgRNA_chr19:45129931-45129954_32	GCATGGCTGTCTGGTTCTGTNGG	GCATG-GCTGTCTGGTTCTGTNGG
	chr5	24821557	24821580	chr5:24821557-24821580	32	-	0	GTTGGCATGTCTGGTTCTGTGGG	5	GGTTGGCATGTCTGGTTCTGTGGG	PCSK9nicking_sgRNA.bam	PCSK9nicking_sgRNA	PCSK9nicking_sgRNA	PCSK9nicking_sgRNA_PCSK9nicking_sgRNA_chr5:24821557-24821580_32	GCATGGCTGTCTGGTTCTGTNGG	GCATGGC-TGTCTGGTTCTGTNGG
	chr5	35021758	35021781	chr5:35021758-35021781	32	-	0	CTGTAGCTGTCATGTTCTGTAGG	6		PCSK9nicking_sgRNA.bam	PCSK9nicking_sgRNA	PCSK9nicking_sgRNA	PCSK9nicking_sgRNA_PCSK9nicking_sgRNA_chr5:35021758-35021781_32	GCATGGCTGTCTGGTTCTGTNGG	none
	chr8	81149916	81149939	chr8:81149916-81149939	32	-	0	GTATGGCCATCTCTTTCTGTAGG	5		PCSK9nicking_sgRNA.bam	PCSK9nicking_sgRNA	PCSK9nicking_sgRNA	PCSK9nicking_sgRNA_PCSK9nicking_sgRNA_chr8:81149916-81149939_32	GCATGGCTGTCTGGTTCTGTNGG	none
	chrX	19340813	19340836	chrX:19340813-19340836	32	-	0	ATATGCCTGTCTGGTTATCTGGG	5		PCSK9nicking_sgRNA.bam	PCSK9nicking_sgRNA	PCSK9nicking_sgRNA	PCSK9nicking_sgRNA_PCSK9nicking_sgRNA_chrX:19340813-19340836_32	GCATGGCTGTCTGGTTCTGTNGG	none
	chr10	73391830	73391853	chr10:73391830-73391853	30	-	0	GCTTGGCAGTCTGTTCTGGTAGG	6		PCSK9nicking_sgRNA.bam	PCSK9nicking_sgRNA	PCSK9nicking_sgRNA	PCSK9nicking_sgRNA_PCSK9nicking_sgRNA_chr10:73391830-73391853_30	GCATGGCTGTCTGGTTCTGTNGG	none
	chr11	109354591	109354613	chr11:109354591-109354613	30	-	0			GCTTTCCTGTCTG-TTCTGTGGG	PCSK9nicking_sgRNA.bam	PCSK9nicking_sgRNA	PCSK9nicking_sgRNA	PCSK9nicking_sgRNA_PCSK9nicking_sgRNA_chr11:109354591-109354613_30	GCATGGCTGTCTGGTTCTGTNGG	GCATGGCTGTCTGGTTCTGTNGG
	chr12	82806923	82806946	chr12:82806923-82806946	30	+	0	AGTTGGCTGGCTGCTTCTGTGGG	5	GT-TGGCTGGCTGCTTCTGTGGG	PCSK9nicking_sgRNA.bam	PCSK9nicking_sgRNA	PCSK9nicking_sgRNA	PCSK9nicking_sgRNA_PCSK9nicking_sgRNA_chr12:82806923-82806946_30	GCATGGCTGTCTGGTTCTGTNGG	GCATGGCTGTCTGGTTCTGTNGG
	chr14	82474935	82474958	chr14:82474935-82474958	30	+	0	CAGAAGCTGTCTGGTTCTGTGGT	6		PCSK9nicking_sgRNA.bam	PCSK9nicking_sgRNA	PCSK9nicking_sgRNA	PCSK9nicking_sgRNA_PCSK9nicking_sgRNA_chr14:82474935-82474958_30	GCATGGCTGTCTGGTTCTGTNGG	none
	chr17	45846036	45846058	chr17:45846036-45846058	30	+	0			GCATGGCTGT-TAGTTGTGTGGG	PCSK9nicking_sgRNA.bam	PCSK9nicking_sgRNA	PCSK9nicking_sgRNA	PCSK9nicking_sgRNA_PCSK9nicking_sgRNA_chr17:45846036-45846058_30	GCATGGCTGTCTGGTTCTGTNGG	GCATGGCTGTCTGGTTCTGTNGG
	chr1	127676214	127676237	chr1:127676214-127676237	30	+	0	CTAAGGCTATCGGGTTCTGTGGG	5		PCSK9nicking_sgRNA.bam	PCSK9nicking_sgRNA	PCSK9nicking_sgRNA	PCSK9nicking_sgRNA_PCSK9nicking_sgRNA_chr1:127676214-127676237_30	GCATGGCTGTCTGGTTCTGTNGG	none
	chr2	36739829	36739852	chr2:36739829-36739852	30	-	0	TCATGGTTATCTGTTTCTTTAGG	5		PCSK9nicking_sgRNA.bam	PCSK9nicking_sgRNA	PCSK9nicking_sgRNA	PCSK9nicking_sgRNA_PCSK9nicking_sgRNA_chr2:36739829-36739852_30	GCATGGCTGTCTGGTTCTGTNGG	none
	chr3	147808116	147808139	chr3:147808116-147808139	30	+	0	AAGAGGATGTCTGTTTCTGTAGG	6		PCSK9nicking_sgRNA.bam	PCSK9nicking_sgRNA	PCSK9nicking_sgRNA	PCSK9nicking_sgRNA_PCSK9nicking_sgRNA_chr3:147808116-147808139_30	GCATGGCTGTCTGGTTCTGTNGG	none
	chr5	23501571	23501594	chr5:23501571-23501594	30	-	0	CAGTGGCTATCTGGTTTTGTGAG	6		PCSK9nicking_sgRNA.bam	PCSK9nicking_sgRNA	PCSK9nicking_sgRNA	PCSK9nicking_sgRNA_PCSK9nicking_sgRNA_chr5:23501571-23501594_30	GCATGGCTGTCTGGTTCTGTNGG	none
	chr5	98845762	98845785	chr5:98845762-98845785	30	-	0	GTCTTTCTGTCCAGTTCTGTAGG	6		PCSK9nicking_sgRNA.bam	PCSK9nicking_sgRNA	PCSK9nicking_sgRNA	PCSK9nicking_sgRNA_PCSK9nicking_sgRNA_chr5:98845762-98845785_30	GCATGGCTGTCTGGTTCTGTNGG	none
	chr8	112639877	112639901	chr8:112639877-112639901	30	-	0			GCATGGCAGATCTAGTGCTGTGGG	PCSK9nicking_sgRNA.bam	PCSK9nicking_sgRNA	PCSK9nicking_sgRNA	PCSK9nicking_sgRNA_PCSK9nicking_sgRNA_chr8:112639877-112639901_30	GCATGGCTGTCTGGTTCTGTNGG	GCATGGCTG-TCTGGTTCTGTNGG
	chrX	89037503	89037526	chrX:89037503-89037526	30	-	0	ATATGGCAGTCTGGCTCAGTGGG	5		PCSK9nicking_sgRNA.bam	PCSK9nicking_sgRNA	PCSK9nicking_sgRNA	PCSK9nicking_sgRNA_PCSK9nicking_sgRNA_chrX:89037503-89037526_30	GCATGGCTGTCTGGTTCTGTNGG	none
	chr10	61079425	61079448	chr10:61079425-61079448	28	-	0	CCATGACTGTCTGCTTCTGTCTG	4		PCSK9nicking_sgRNA.bam	PCSK9nicking_sgRNA	PCSK9nicking_sgRNA	PCSK9nicking_sgRNA_PCSK9nicking_sgRNA_chr10:61079425-61079448_28	GCATGGCTGTCTGGTTCTGTNGG	none
	chr12	44338882	44338905	chr12:44338882-44338905	28	+	0	GTTGGGCTTTCTGGTTCTGGTGG	5		PCSK9nicking_sgRNA.bam	PCSK9nicking_sgRNA	PCSK9nicking_sgRNA	PCSK9nicking_sgRNA_PCSK9nicking_sgRNA_chr12:44338882-44338905_28	GCATGGCTGTCTGGTTCTGTNGG	none
	chr14	64555450	64555473	chr14:64555450-64555473	28	-	0	GAATTGCTGTCTAGTTCTGTGGC	4		PCSK9nicking_sgRNA.bam	PCSK9nicking_sgRNA	PCSK9nicking_sgRNA	PCSK9nicking_sgRNA_PCSK9nicking_sgRNA_chr14:64555450-64555473_28	GCATGGCTGTCTGGTTCTGTNGG	none
	chr16	95690352	95690375	chr16:95690352-95690375	28	+	0	TCACATCTGTCTGGTACTGTGAG	6		PCSK9nicking_sgRNA.bam	PCSK9nicking_sgRNA	PCSK9nicking_sgRNA	PCSK9nicking_sgRNA_PCSK9nicking_sgRNA_chr16:95690352-95690375_28	GCATGGCTGTCTGGTTCTGTNGG	none
	chr17	74022250	74022273	chr17:74022250-74022273	28	+	0	CCTTGGCAGTCTGGTTTTGTAAG	5		PCSK9nicking_sgRNA.bam	PCSK9nicking_sgRNA	PCSK9nicking_sgRNA	PCSK9nicking_sgRNA_PCSK9nicking_sgRNA_chr17:74022250-74022273_28	GCATGGCTGTCTGGTTCTGTNGG	none
	chr1	97653377	97653400	chr1:97653377-97653400	28	-	0	GCATAGCTCTCTGTATCTGTCGG	4		PCSK9nicking_sgRNA.bam	PCSK9nicking_sgRNA	PCSK9nicking_sgRNA	PCSK9nicking_sgRNA_PCSK9nicking_sgRNA_chr1:97653377-97653400_28	GCATGGCTGTCTGGTTCTGTNGG	none
	chr2	173606928	173606951	chr2:173606928-173606951	28	-	0	AGAATGTTGTCTGGTTCTGTGGG	5	GAATGT-TGTCTGGTTCTGTGGG	PCSK9nicking_sgRNA.bam	PCSK9nicking_sgRNA	PCSK9nicking_sgRNA	PCSK9nicking_sgRNA_PCSK9nicking_sgRNA_chr2:173606928-173606951_28	GCATGGCTGTCTGGTTCTGTNGG	GCATGGCTGTCTGGTTCTGTNGG
	chr5	29314360	29314383	chr5:29314360-29314383	28	-	0	GTTACACTGTCTGGTTTTGTTGG	6		PCSK9nicking_sgRNA.bam	PCSK9nicking_sgRNA	PCSK9nicking_sgRNA	PCSK9nicking_sgRNA_PCSK9nicking_sgRNA_chr5:29314360-29314383_28	GCATGGCTGTCTGGTTCTGTNGG	none
	chr5	86012658	86012680	chr5:86012658-86012680	28	-	0			GTATGGGTGTCTGGTT-TATAGG	PCSK9nicking_sgRNA.bam	PCSK9nicking_sgRNA	PCSK9nicking_sgRNA	PCSK9nicking_sgRNA_PCSK9nicking_sgRNA_chr5:86012658-86012680_28	GCATGGCTGTCTGGTTCTGTNGG	GCATGGCTGTCTGGTTCTGTNGG
	chr7	134023733	134023756	chr7:134023733-134023756	28	+	0	TTCAGGCTGTCTGGCGCTGTCGG	6	TCA-GGCTGTCTGGCGCTGTCGG	PCSK9nicking_sgRNA.bam	PCSK9nicking_sgRNA	PCSK9nicking_sgRNA	PCSK9nicking_sgRNA_PCSK9nicking_sgRNA_chr7:134023733-134023756_28	GCATGGCTGTCTGGTTCTGTNGG	GCATGGCTGTCTGGTTCTGTNGG
	chr8	79993162	79993185	chr8:79993162-79993185	28	+	0	AGATGTCAGTCTGGTTCTGTAGC	5	G-ATGTCAGTCTGGTTCTGTAGC	PCSK9nicking_sgRNA.bam	PCSK9nicking_sgRNA	PCSK9nicking_sgRNA	PCSK9nicking_sgRNA_PCSK9nicking_sgRNA_chr8:79993162-79993185_28	GCATGGCTGTCTGGTTCTGTNGG	GCATGGCTGTCTGGTTCTGTNGG
	chr9	34742875	34742898	chr9:34742875-34742898	28	+	0	GCATGACCATCTTGTTCTGTAAG	5		PCSK9nicking_sgRNA.bam	PCSK9nicking_sgRNA	PCSK9nicking_sgRNA	PCSK9nicking_sgRNA_PCSK9nicking_sgRNA_chr9:34742875-34742898_28	GCATGGCTGTCTGGTTCTGTNGG	none
	chr10	115650536	115650559	chr10:115650536-115650559	26	-	0	GGTTAACTGTCTGGATCTGTGAG	6		PCSK9nicking_sgRNA.bam	PCSK9nicking_sgRNA	PCSK9nicking_sgRNA	PCSK9nicking_sgRNA_PCSK9nicking_sgRNA_chr10:115650536-115650559_26	GCATGGCTGTCTGGTTCTGTNGG	none
	chr10	40570575	40570598	chr10:40570575-40570598	26	+	0	GCTGAGGTGTCTGTTTCTGTCGG	5		PCSK9nicking_sgRNA.bam	PCSK9nicking_sgRNA	PCSK9nicking_sgRNA	PCSK9nicking_sgRNA_PCSK9nicking_sgRNA_chr10:40570575-40570598_26	GCATGGCTGTCTGGTTCTGTNGG	none
	chr11	68341245	68341269	chr11:68341245-68341269	26	+	0			GTGTGGCTGCCCTGGTTCTGTTGG	PCSK9nicking_sgRNA.bam	PCSK9nicking_sgRNA	PCSK9nicking_sgRNA	PCSK9nicking_sgRNA_PCSK9nicking_sgRNA_chr11:68341245-68341269_26	GCATGGCTGTCTGGTTCTGTNGG	GCATGGCTGTC-TGGTTCTGTNGG
	chr11	98037176	98037199	chr11:98037176-98037199	26	+	0	CCCTAGCTGTCTGCTTCTGGTGG	5		PCSK9nicking_sgRNA.bam	PCSK9nicking_sgRNA	PCSK9nicking_sgRNA	PCSK9nicking_sgRNA_PCSK9nicking_sgRNA_chr11:98037176-98037199_26	GCATGGCTGTCTGGTTCTGTNGG	none
	chr13	44028852	44028875	chr13:44028852-44028875	26	-	0	ATATGGCTGTCTAGTTTTGTCGA	5		PCSK9nicking_sgRNA.bam	PCSK9nicking_sgRNA	PCSK9nicking_sgRNA	PCSK9nicking_sgRNA_PCSK9nicking_sgRNA_chr13:44028852-44028875_26	GCATGGCTGTCTGGTTCTGTNGG	none
	chr14	20863749	20863772	chr14:20863749-20863772	26	+	0	TGAGGGATGTCTGGTTCTCTGGG	5	G-AGGGATGTCTGGTTCTCTGGG	PCSK9nicking_sgRNA.bam	PCSK9nicking_sgRNA	PCSK9nicking_sgRNA	PCSK9nicking_sgRNA_PCSK9nicking_sgRNA_chr14:20863749-20863772_26	GCATGGCTGTCTGGTTCTGTNGG	GCATGGCTGTCTGGTTCTGTNGG
	chr14	33784941	33784964	chr14:33784941-33784964	26	+	0	ACAAGACTGTCTGGTTGTGGGGC	6		PCSK9nicking_sgRNA.bam	PCSK9nicking_sgRNA	PCSK9nicking_sgRNA	PCSK9nicking_sgRNA_PCSK9nicking_sgRNA_chr14:33784941-33784964_26	GCATGGCTGTCTGGTTCTGTNGG	none
	chr17	26913279	26913301	chr17:26913279-26913301	26	-	0			GTATGGCTG-CTGGTTCTGTTGA	PCSK9nicking_sgRNA.bam	PCSK9nicking_sgRNA	PCSK9nicking_sgRNA	PCSK9nicking_sgRNA_PCSK9nicking_sgRNA_chr17:26913279-26913301_26	GCATGGCTGTCTGGTTCTGTNGG	GCATGGCTGTCTGGTTCTGTNGG
	chr18	47901513	47901536	chr18:47901513-47901536	26	-	0	GTAGAGCTGTCAGGTTTTGTGGG	5		PCSK9nicking_sgRNA.bam	PCSK9nicking_sgRNA	PCSK9nicking_sgRNA	PCSK9nicking_sgRNA_PCSK9nicking_sgRNA_chr18:47901513-47901536_26	GCATGGCTGTCTGGTTCTGTNGG	none
	chr18	69730755	69730778	chr18:69730755-69730778	26	-	0	TCAGGGCTACCTGATTCTGTAGG	5		PCSK9nicking_sgRNA.bam	PCSK9nicking_sgRNA	PCSK9nicking_sgRNA	PCSK9nicking_sgRNA_PCSK9nicking_sgRNA_chr18:69730755-69730778_26	GCATGGCTGTCTGGTTCTGTNGG	none
	chr19	61069074	61069097	chr19:61069074-61069097	26	-	0	GCATGTCTTTCTGGTTCTGTAGT	3		PCSK9nicking_sgRNA.bam	PCSK9nicking_sgRNA	PCSK9nicking_sgRNA	PCSK9nicking_sgRNA_PCSK9nicking_sgRNA_chr19:61069074-61069097_26	GCATGGCTGTCTGGTTCTGTNGG	none
	chr1	118449808	118449831	chr1:118449808-118449831	26	-	0	GGAAGACTGTCTGGTTCTGTTTG	4		PCSK9nicking_sgRNA.bam	PCSK9nicking_sgRNA	PCSK9nicking_sgRNA	PCSK9nicking_sgRNA_PCSK9nicking_sgRNA_chr1:118449808-118449831_26	GCATGGCTGTCTGGTTCTGTNGG	none
	chr1	30542447	30542470	chr1:30542447-30542470	26	-	0	CAGAAGCTGTCTGGTTCTGTGGT	6		PCSK9nicking_sgRNA.bam	PCSK9nicking_sgRNA	PCSK9nicking_sgRNA	PCSK9nicking_sgRNA_PCSK9nicking_sgRNA_chr1:30542447-30542470_26	GCATGGCTGTCTGGTTCTGTNGG	none
	chr2	138236666	138236689	chr2:138236666-138236689	26	-	0	GCATGTGTGTCTGTTTCTGTGAG	4		PCSK9nicking_sgRNA.bam	PCSK9nicking_sgRNA	PCSK9nicking_sgRNA	PCSK9nicking_sgRNA_PCSK9nicking_sgRNA_chr2:138236666-138236689_26	GCATGGCTGTCTGGTTCTGTNGG	none
	chr2	167605001	167605024	chr2:167605001-167605024	26	-	0	GGTGAGGTGTCTGTTTCTGTGGG	6		PCSK9nicking_sgRNA.bam	PCSK9nicking_sgRNA	PCSK9nicking_sgRNA	PCSK9nicking_sgRNA_PCSK9nicking_sgRNA_chr2:167605001-167605024_26	GCATGGCTGTCTGGTTCTGTNGG	none
	chr2	180342472	180342495	chr2:180342472-180342495	26	+	0	GCAGGGCTGTCTGGTGCCCTGGG	4		PCSK9nicking_sgRNA.bam	PCSK9nicking_sgRNA	PCSK9nicking_sgRNA	PCSK9nicking_sgRNA_PCSK9nicking_sgRNA_chr2:180342472-180342495_26	GCATGGCTGTCTGGTTCTGTNGG	none
	chr2	26548708	26548731	chr2:26548708-26548731	26	+	0	GCAGGGCAGTTAGGTTCTGTGAG	5		PCSK9nicking_sgRNA.bam	PCSK9nicking_sgRNA	PCSK9nicking_sgRNA	PCSK9nicking_sgRNA_PCSK9nicking_sgRNA_chr2:26548708-26548731_26	GCATGGCTGTCTGGTTCTGTNGG	none
	chr3	54833069	54833092	chr3:54833069-54833092	26	-	0	GGCTGGCTTACTGGTTCTGTTGG	4	GC-TGGCTTACTGGTTCTGTTGG	PCSK9nicking_sgRNA.bam	PCSK9nicking_sgRNA	PCSK9nicking_sgRNA	PCSK9nicking_sgRNA_PCSK9nicking_sgRNA_chr3:54833069-54833092_26	GCATGGCTGTCTGGTTCTGTNGG	GCATGGCTGTCTGGTTCTGTNGG
	chr4	54821158	54821181	chr4:54821158-54821181	26	-	0	CAGAAGCTGTCTGGTTCTGTGGT	6		PCSK9nicking_sgRNA.bam	PCSK9nicking_sgRNA	PCSK9nicking_sgRNA	PCSK9nicking_sgRNA_PCSK9nicking_sgRNA_chr4:54821158-54821181_26	GCATGGCTGTCTGGTTCTGTNGG	none
	chr8	10711732	10711755	chr8:10711732-10711755	26	+	0	GTCTGTCTGTCTGGTTCTTGGGC	6	GTCTGTCTGTCTGGTTCT-TGGG	PCSK9nicking_sgRNA.bam	PCSK9nicking_sgRNA	PCSK9nicking_sgRNA	PCSK9nicking_sgRNA_PCSK9nicking_sgRNA_chr8:10711732-10711755_26	GCATGGCTGTCTGGTTCTGTNGG	GCATGGCTGTCTGGTTCTGTNGG
	chr8	124301070	124301092	chr8:124301070-124301092	26	+	0			GCATGG-TCTCTCTTTCTGTGGG	PCSK9nicking_sgRNA.bam	PCSK9nicking_sgRNA	PCSK9nicking_sgRNA	PCSK9nicking_sgRNA_PCSK9nicking_sgRNA_chr8:124301070-124301092_26	GCATGGCTGTCTGGTTCTGTNGG	GCATGGCTGTCTGGTTCTGTNGG
	chr8	49120791	49120814	chr8:49120791-49120814	26	-	0	TCATGGGTGTCTGTTTCTTTAGG	4		PCSK9nicking_sgRNA.bam	PCSK9nicking_sgRNA	PCSK9nicking_sgRNA	PCSK9nicking_sgRNA_PCSK9nicking_sgRNA_chr8:49120791-49120814_26	GCATGGCTGTCTGGTTCTGTNGG	none
	chr8	93174375	93174398	chr8:93174375-93174398	26	+	0	AGATGGATGTCTGGTTCTGAAAG	5	G-ATGGATGTCTGGTTCTGAAAG	PCSK9nicking_sgRNA.bam	PCSK9nicking_sgRNA	PCSK9nicking_sgRNA	PCSK9nicking_sgRNA_PCSK9nicking_sgRNA_chr8:93174375-93174398_26	GCATGGCTGTCTGGTTCTGTNGG	GCATGGCTGTCTGGTTCTGTNGG
	chr12	33064680	33064702	chr12:33064680-33064702	24	-	0			GTCTGGCTGTCTGCTT-TGTGGG	PCSK9nicking_sgRNA.bam	PCSK9nicking_sgRNA	PCSK9nicking_sgRNA	PCSK9nicking_sgRNA_PCSK9nicking_sgRNA_chr12:33064680-33064702_24	GCATGGCTGTCTGGTTCTGTNGG	GCATGGCTGTCTGGTTCTGTNGG
	chr14	10757052	10757075	chr14:10757052-10757075	24	-	0	TTACAACTGTCTGGTTCTGTCGC	6		PCSK9nicking_sgRNA.bam	PCSK9nicking_sgRNA	PCSK9nicking_sgRNA	PCSK9nicking_sgRNA_PCSK9nicking_sgRNA_chr14:10757052-10757075_24	GCATGGCTGTCTGGTTCTGTNGG	none
	chr15	3543219	3543242	chr15:3543219-3543242	24	+	0	ACATGGCAGGCTGATTCTTTGGG	5		PCSK9nicking_sgRNA.bam	PCSK9nicking_sgRNA	PCSK9nicking_sgRNA	PCSK9nicking_sgRNA_PCSK9nicking_sgRNA_chr15:3543219-3543242_24	GCATGGCTGTCTGGTTCTGTNGG	none
	chr15	87902801	87902824	chr15:87902801-87902824	24	+	0	GCCCAGCTGCCTGGTTCTGTGAG	5		PCSK9nicking_sgRNA.bam	PCSK9nicking_sgRNA	PCSK9nicking_sgRNA	PCSK9nicking_sgRNA_PCSK9nicking_sgRNA_chr15:87902801-87902824_24	GCATGGCTGTCTGGTTCTGTNGG	none
	chr17	25854749	25854772	chr17:25854749-25854772	24	+	0	ACAGGGCCGTCGTGTTCTGTGGG	5		PCSK9nicking_sgRNA.bam	PCSK9nicking_sgRNA	PCSK9nicking_sgRNA	PCSK9nicking_sgRNA_PCSK9nicking_sgRNA_chr17:25854749-25854772_24	GCATGGCTGTCTGGTTCTGTNGG	none
	chr18	56622272	56622295	chr18:56622272-56622295	24	+	0	ACATGCATGTCTGGTTCTATGGA	5		PCSK9nicking_sgRNA.bam	PCSK9nicking_sgRNA	PCSK9nicking_sgRNA	PCSK9nicking_sgRNA_PCSK9nicking_sgRNA_chr18:56622272-56622295_24	GCATGGCTGTCTGGTTCTGTNGG	none
	chr18	79954500	79954523	chr18:79954500-79954523	24	-	0	GTAATGACGTCTGGTTCTGTAGG	5	TAATGAC-GTCTGGTTCTGTAGG	PCSK9nicking_sgRNA.bam	PCSK9nicking_sgRNA	PCSK9nicking_sgRNA	PCSK9nicking_sgRNA_PCSK9nicking_sgRNA_chr18:79954500-79954523_24	GCATGGCTGTCTGGTTCTGTNGG	GCATGGCTGTCTGGTTCTGTNGG
	chr1	103746174	103746197	chr1:103746174-103746197	24	+	0	CAGAAGCTGTCTGGTTCTGTGGT	6		PCSK9nicking_sgRNA.bam	PCSK9nicking_sgRNA	PCSK9nicking_sgRNA	PCSK9nicking_sgRNA_PCSK9nicking_sgRNA_chr1:103746174-103746197_24	GCATGGCTGTCTGGTTCTGTNGG	none
	chr1	163196245	163196268	chr1:163196245-163196268	24	-	0	ATGAGGCTGTCTGGTTCGATTGG	6		PCSK9nicking_sgRNA.bam	PCSK9nicking_sgRNA	PCSK9nicking_sgRNA	PCSK9nicking_sgRNA_PCSK9nicking_sgRNA_chr1:163196245-163196268_24	GCATGGCTGTCTGGTTCTGTNGG	none
	chr2	121590094	121590117	chr2:121590094-121590117	24	+	0	ACAGCCCTGTCTGGGACTGTGGG	6		PCSK9nicking_sgRNA.bam	PCSK9nicking_sgRNA	PCSK9nicking_sgRNA	PCSK9nicking_sgRNA_PCSK9nicking_sgRNA_chr2:121590094-121590117_24	GCATGGCTGTCTGGTTCTGTNGG	none
	chr5	115015465	115015488	chr5:115015465-115015488	24	+	0	GCTTGGCTTACTGTTTCTGTAGG	4		PCSK9nicking_sgRNA.bam	PCSK9nicking_sgRNA	PCSK9nicking_sgRNA	PCSK9nicking_sgRNA_PCSK9nicking_sgRNA_chr5:115015465-115015488_24	GCATGGCTGTCTGGTTCTGTNGG	none
	chr5	21959772	21959794	chr5:21959772-21959794	24	-	0			GCATGCTTGTCTC-TTCTGTGGG	PCSK9nicking_sgRNA.bam	PCSK9nicking_sgRNA	PCSK9nicking_sgRNA	PCSK9nicking_sgRNA_PCSK9nicking_sgRNA_chr5:21959772-21959794_24	GCATGGCTGTCTGGTTCTGTNGG	GCATGGCTGTCTGGTTCTGTNGG
	chr5	73032401	73032424	chr5:73032401-73032424	24	+	0	AAATGGCTGACTAGAACTGTGGG	6		PCSK9nicking_sgRNA.bam	PCSK9nicking_sgRNA	PCSK9nicking_sgRNA	PCSK9nicking_sgRNA_PCSK9nicking_sgRNA_chr5:73032401-73032424_24	GCATGGCTGTCTGGTTCTGTNGG	none
	chr5	85472765	85472788	chr5:85472765-85472788	24	+	0	ACAATAGTGTCTGGTTTTGTTGG	6		PCSK9nicking_sgRNA.bam	PCSK9nicking_sgRNA	PCSK9nicking_sgRNA	PCSK9nicking_sgRNA_PCSK9nicking_sgRNA_chr5:85472765-85472788_24	GCATGGCTGTCTGGTTCTGTNGG	none
	chr6	147843785	147843808	chr6:147843785-147843808	24	+	0	TTATGGCCATCTGTTTCTTTTGG	6		PCSK9nicking_sgRNA.bam	PCSK9nicking_sgRNA	PCSK9nicking_sgRNA	PCSK9nicking_sgRNA_PCSK9nicking_sgRNA_chr6:147843785-147843808_24	GCATGGCTGTCTGGTTCTGTNGG	none
	chr7	26795738	26795760	chr7:26795738-26795760	24	+	0			GCATG-CTTTCTGTTTCTGTGGG	PCSK9nicking_sgRNA.bam	PCSK9nicking_sgRNA	PCSK9nicking_sgRNA	PCSK9nicking_sgRNA_PCSK9nicking_sgRNA_chr7:26795738-26795760_24	GCATGGCTGTCTGGTTCTGTNGG	GCATGGCTGTCTGGTTCTGTNGG
	chr7	26830845	26830868	chr7:26830845-26830868	24	+	0	GCATGCATGTCTGGTTGTGGGTG	5		PCSK9nicking_sgRNA.bam	PCSK9nicking_sgRNA	PCSK9nicking_sgRNA	PCSK9nicking_sgRNA_PCSK9nicking_sgRNA_chr7:26830845-26830868_24	GCATGGCTGTCTGGTTCTGTNGG	none
	chr7	62351546	62351568	chr7:62351546-62351568	24	+	0			TCATGG-TGTCTGGTTCAGTAGA	PCSK9nicking_sgRNA.bam	PCSK9nicking_sgRNA	PCSK9nicking_sgRNA	PCSK9nicking_sgRNA_PCSK9nicking_sgRNA_chr7:62351546-62351568_24	GCATGGCTGTCTGGTTCTGTNGG	GCATGGCTGTCTGGTTCTGTNGG
	chr7	88888266	88888289	chr7:88888266-88888289	24	+	0	CAGAAGCTGTCTGGTTCTGTGGT	6		PCSK9nicking_sgRNA.bam	PCSK9nicking_sgRNA	PCSK9nicking_sgRNA	PCSK9nicking_sgRNA_PCSK9nicking_sgRNA_chr7:88888266-88888289_24	GCATGGCTGTCTGGTTCTGTNGG	none
	chr9	75903632	75903655	chr9:75903632-75903655	24	-	0	TCTTTGCTATCTGGTTCTGGTTG	6		PCSK9nicking_sgRNA.bam	PCSK9nicking_sgRNA	PCSK9nicking_sgRNA	PCSK9nicking_sgRNA_PCSK9nicking_sgRNA_chr9:75903632-75903655_24	GCATGGCTGTCTGGTTCTGTNGG	none
	chr11	6001543	6001566	chr11:6001543-6001566	22	+	0	AGATGGCTGCCTGGGTCTGGGGG	5	G-ATGGCTGCCTGGGTCTGGGGG	PCSK9nicking_sgRNA.bam	PCSK9nicking_sgRNA	PCSK9nicking_sgRNA	PCSK9nicking_sgRNA_PCSK9nicking_sgRNA_chr11:6001543-6001566_22	GCATGGCTGTCTGGTTCTGTNGG	GCATGGCTGTCTGGTTCTGTNGG
	chr13	18822938	18822961	chr13:18822938-18822961	22	-	0	AAATGGCACTCTGGTTCTGTAGA	5		PCSK9nicking_sgRNA.bam	PCSK9nicking_sgRNA	PCSK9nicking_sgRNA	PCSK9nicking_sgRNA_PCSK9nicking_sgRNA_chr13:18822938-18822961_22	GCATGGCTGTCTGGTTCTGTNGG	none
	chr13	74239212	74239235	chr13:74239212-74239235	22	-	0	TTATGGCCATCTCGTTCTTTAGG	6		PCSK9nicking_sgRNA.bam	PCSK9nicking_sgRNA	PCSK9nicking_sgRNA	PCSK9nicking_sgRNA_PCSK9nicking_sgRNA_chr13:74239212-74239235_22	GCATGGCTGTCTGGTTCTGTNGG	none
	chr15	31724375	31724398	chr15:31724375-31724398	22	-	0	GCATGGCTGTCTGGCTGTGAGGA	4	GCATGGCTGTCTGGCTGTG-AGG	PCSK9nicking_sgRNA.bam	PCSK9nicking_sgRNA	PCSK9nicking_sgRNA	PCSK9nicking_sgRNA_PCSK9nicking_sgRNA_chr15:31724375-31724398_22	GCATGGCTGTCTGGTTCTGTNGG	GCATGGCTGTCTGGTTCTGTNGG
	chr16	37267568	37267591	chr16:37267568-37267591	22	-	0	GGTAGGCTGCCTGGTTCTGGGAG	6		PCSK9nicking_sgRNA.bam	PCSK9nicking_sgRNA	PCSK9nicking_sgRNA	PCSK9nicking_sgRNA_PCSK9nicking_sgRNA_chr16:37267568-37267591_22	GCATGGCTGTCTGGTTCTGTNGG	none
	chr16	45562959	45562982	chr16:45562959-45562982	22	+	0	TTCTGGCTGTCTAGTGCTGTGAG	6		PCSK9nicking_sgRNA.bam	PCSK9nicking_sgRNA	PCSK9nicking_sgRNA	PCSK9nicking_sgRNA_PCSK9nicking_sgRNA_chr16:45562959-45562982_22	GCATGGCTGTCTGGTTCTGTNGG	none
	chr16	86653472	86653495	chr16:86653472-86653495	22	+	0	CTCTACCTGTCTGGTTATGTGGG	6		PCSK9nicking_sgRNA.bam	PCSK9nicking_sgRNA	PCSK9nicking_sgRNA	PCSK9nicking_sgRNA_PCSK9nicking_sgRNA_chr16:86653472-86653495_22	GCATGGCTGTCTGGTTCTGTNGG	none
	chr17	16828968	16828991	chr17:16828968-16828991	22	-	0	ACAATAGTGTCTGGTTTTGTTGG	6		PCSK9nicking_sgRNA.bam	PCSK9nicking_sgRNA	PCSK9nicking_sgRNA	PCSK9nicking_sgRNA_PCSK9nicking_sgRNA_chr17:16828968-16828991_22	GCATGGCTGTCTGGTTCTGTNGG	none
	chr17	84225978	84226001	chr17:84225978-84226001	22	-	0	AGCTGGTTGTCTGGTCCTGTGGA	6	GC-TGGTTGTCTGGTCCTGTGGA	PCSK9nicking_sgRNA.bam	PCSK9nicking_sgRNA	PCSK9nicking_sgRNA	PCSK9nicking_sgRNA_PCSK9nicking_sgRNA_chr17:84225978-84226001_22	GCATGGCTGTCTGGTTCTGTNGG	GCATGGCTGTCTGGTTCTGTNGG
	chr1	41915089	41915112	chr1:41915089-41915112	22	+	0	ACAATAGTGTCTGGTTTTGTAGG	6		PCSK9nicking_sgRNA.bam	PCSK9nicking_sgRNA	PCSK9nicking_sgRNA	PCSK9nicking_sgRNA_PCSK9nicking_sgRNA_chr1:41915089-41915112_22	GCATGGCTGTCTGGTTCTGTNGG	none
	chr1	75327860	75327882	chr1:75327860-75327882	22	+	0			ACATGGCTTT-TGTTTCTGTCGG	PCSK9nicking_sgRNA.bam	PCSK9nicking_sgRNA	PCSK9nicking_sgRNA	PCSK9nicking_sgRNA_PCSK9nicking_sgRNA_chr1:75327860-75327882_22	GCATGGCTGTCTGGTTCTGTNGG	GCATGGCTGTCTGGTTCTGTNGG
	chr2	8786450	8786473	chr2:8786450-8786473	22	-	0	CAGAAGCTGTCTGGTTCTGTGGT	6		PCSK9nicking_sgRNA.bam	PCSK9nicking_sgRNA	PCSK9nicking_sgRNA	PCSK9nicking_sgRNA_PCSK9nicking_sgRNA_chr2:8786450-8786473_22	GCATGGCTGTCTGGTTCTGTNGG	none
	chr3	3345967	3345989	chr3:3345967-3345989	22	-	0			GTATGGCTG-CTGGTTCTGTTGA	PCSK9nicking_sgRNA.bam	PCSK9nicking_sgRNA	PCSK9nicking_sgRNA	PCSK9nicking_sgRNA_PCSK9nicking_sgRNA_chr3:3345967-3345989_22	GCATGGCTGTCTGGTTCTGTNGG	GCATGGCTGTCTGGTTCTGTNGG
	chr3	34337861	34337884	chr3:34337861-34337884	22	-	0	GCATGGGTTCTGGGTTCTGTGGG	5		PCSK9nicking_sgRNA.bam	PCSK9nicking_sgRNA	PCSK9nicking_sgRNA	PCSK9nicking_sgRNA_PCSK9nicking_sgRNA_chr3:34337861-34337884_22	GCATGGCTGTCTGGTTCTGTNGG	none
	chr5	32098584	32098607	chr5:32098584-32098607	22	-	0	GCATGACTGTCTGGTGTGTTGGG	5	GCATGACTGTCTGGTG-TGTTGG	PCSK9nicking_sgRNA.bam	PCSK9nicking_sgRNA	PCSK9nicking_sgRNA	PCSK9nicking_sgRNA_PCSK9nicking_sgRNA_chr5:32098584-32098607_22	GCATGGCTGTCTGGTTCTGTNGG	GCATGGCTGTCTGGTTCTGTNGG
	chr6	12299766	12299789	chr6:12299766-12299789	22	+	0	TCACATGTGTCTGGATCTGTTGG	6		PCSK9nicking_sgRNA.bam	PCSK9nicking_sgRNA	PCSK9nicking_sgRNA	PCSK9nicking_sgRNA_PCSK9nicking_sgRNA_chr6:12299766-12299789_22	GCATGGCTGTCTGGTTCTGTNGG	none
	chr6	50848214	50848237	chr6:50848214-50848237	22	+	0	ACATGGCCATCTGGTCTGGTAGG	6		PCSK9nicking_sgRNA.bam	PCSK9nicking_sgRNA	PCSK9nicking_sgRNA	PCSK9nicking_sgRNA_PCSK9nicking_sgRNA_chr6:50848214-50848237_22	GCATGGCTGTCTGGTTCTGTNGG	none
	chr6	92029524	92029547	chr6:92029524-92029547	22	+	0	CCATGGCTTTCTGTCTCTGTGGG	4		PCSK9nicking_sgRNA.bam	PCSK9nicking_sgRNA	PCSK9nicking_sgRNA	PCSK9nicking_sgRNA_PCSK9nicking_sgRNA_chr6:92029524-92029547_22	GCATGGCTGTCTGGTTCTGTNGG	none
	chr7	107723878	107723901	chr7:107723878-107723901	22	+	0	AAGTGGCTGCCTACTTCTGTGGG	6		PCSK9nicking_sgRNA.bam	PCSK9nicking_sgRNA	PCSK9nicking_sgRNA	PCSK9nicking_sgRNA_PCSK9nicking_sgRNA_chr7:107723878-107723901_22	GCATGGCTGTCTGGTTCTGTNGG	none
	chr7	28225586	28225608	chr7:28225586-28225608	22	-	0			GTATGGCTG-CTGGTTCTGTTGA	PCSK9nicking_sgRNA.bam	PCSK9nicking_sgRNA	PCSK9nicking_sgRNA	PCSK9nicking_sgRNA_PCSK9nicking_sgRNA_chr7:28225586-28225608_22	GCATGGCTGTCTGGTTCTGTNGG	GCATGGCTGTCTGGTTCTGTNGG
	chr7	74071204	74071226	chr7:74071204-74071226	22	-	0			TCATGGCTGTA-GGTTCTGTAGA	PCSK9nicking_sgRNA.bam	PCSK9nicking_sgRNA	PCSK9nicking_sgRNA	PCSK9nicking_sgRNA_PCSK9nicking_sgRNA_chr7:74071204-74071226_22	GCATGGCTGTCTGGTTCTGTNGG	GCATGGCTGTCTGGTTCTGTNGG
	chr8	79954983	79955006	chr8:79954983-79955006	22	-	0	CAGAAGCTGTCTGGTTCTGTGGT	6		PCSK9nicking_sgRNA.bam	PCSK9nicking_sgRNA	PCSK9nicking_sgRNA	PCSK9nicking_sgRNA_PCSK9nicking_sgRNA_chr8:79954983-79955006_22	GCATGGCTGTCTGGTTCTGTNGG	none
	chr8	8628700	8628723	chr8:8628700-8628723	22	-	0	ACACGGCAGTCTGGTCCTGTGTG	5		PCSK9nicking_sgRNA.bam	PCSK9nicking_sgRNA	PCSK9nicking_sgRNA	PCSK9nicking_sgRNA_PCSK9nicking_sgRNA_chr8:8628700-8628723_22	GCATGGCTGTCTGGTTCTGTNGG	none
	chrX	10379408	10379431	chrX:10379408-10379431	22	-	0	CCATGCCTGTCTTCTTCTGTGGG	4		PCSK9nicking_sgRNA.bam	PCSK9nicking_sgRNA	PCSK9nicking_sgRNA	PCSK9nicking_sgRNA_PCSK9nicking_sgRNA_chrX:10379408-10379431_22	GCATGGCTGTCTGGTTCTGTNGG	none
	chr10	110083888	110083911	chr10:110083888-110083911	20	-	0	ACATAGCAGTCTTGTTCTATGAG	6		PCSK9nicking_sgRNA.bam	PCSK9nicking_sgRNA	PCSK9nicking_sgRNA	PCSK9nicking_sgRNA_PCSK9nicking_sgRNA_chr10:110083888-110083911_20	GCATGGCTGTCTGGTTCTGTNGG	none
	chr10	118729837	118729860	chr10:118729837-118729860	20	+	0	GCTTGAATGTCTGTTTCTATGGG	5		PCSK9nicking_sgRNA.bam	PCSK9nicking_sgRNA	PCSK9nicking_sgRNA	PCSK9nicking_sgRNA_PCSK9nicking_sgRNA_chr10:118729837-118729860_20	GCATGGCTGTCTGGTTCTGTNGG	none
	chr11	20561571	20561593	chr11:20561571-20561593	20	-	0			TCATGGCTG-CTGGTCCTGTGAG	PCSK9nicking_sgRNA.bam	PCSK9nicking_sgRNA	PCSK9nicking_sgRNA	PCSK9nicking_sgRNA_PCSK9nicking_sgRNA_chr11:20561571-20561593_20	GCATGGCTGTCTGGTTCTGTNGG	GCATGGCTGTCTGGTTCTGTNGG
	chr11	96421054	96421077	chr11:96421054-96421077	20	+	0	CCTTGGGCTTCTGGTTCTGTGTG	6		PCSK9nicking_sgRNA.bam	PCSK9nicking_sgRNA	PCSK9nicking_sgRNA	PCSK9nicking_sgRNA_PCSK9nicking_sgRNA_chr11:96421054-96421077_20	GCATGGCTGTCTGGTTCTGTNGG	none
	chr12	103794560	103794583	chr12:103794560-103794583	20	-	0	CAGAAGCTGTCTGGTTCTGTGGT	6		PCSK9nicking_sgRNA.bam	PCSK9nicking_sgRNA	PCSK9nicking_sgRNA	PCSK9nicking_sgRNA_PCSK9nicking_sgRNA_chr12:103794560-103794583_20	GCATGGCTGTCTGGTTCTGTNGG	none
	chr12	105753280	105753303	chr12:105753280-105753303	20	-	0	CAATGTCTGTCTCATTCTGTAGG	5		PCSK9nicking_sgRNA.bam	PCSK9nicking_sgRNA	PCSK9nicking_sgRNA	PCSK9nicking_sgRNA_PCSK9nicking_sgRNA_chr12:105753280-105753303_20	GCATGGCTGTCTGGTTCTGTNGG	none
	chr12	86694539	86694562	chr12:86694539-86694562	20	+	0	GCCTGGCTGTCTGGTTTCTGGGG	5	GCCTGGCTGTCTGGTT-TCTGGG	PCSK9nicking_sgRNA.bam	PCSK9nicking_sgRNA	PCSK9nicking_sgRNA	PCSK9nicking_sgRNA_PCSK9nicking_sgRNA_chr12:86694539-86694562_20	GCATGGCTGTCTGGTTCTGTNGG	GCATGGCTGTCTGGTTCTGTNGG
	chr13	97342612	97342635	chr13:97342612-97342635	20	-	0	GCATTGCCGTCTAGTTCTGCTGG	4		PCSK9nicking_sgRNA.bam	PCSK9nicking_sgRNA	PCSK9nicking_sgRNA	PCSK9nicking_sgRNA_PCSK9nicking_sgRNA_chr13:97342612-97342635_20	GCATGGCTGTCTGGTTCTGTNGG	none
	chr14	14422537	14422560	chr14:14422537-14422560	20	-	0	TCACATGTGTCTGGATCTGTTGG	6		PCSK9nicking_sgRNA.bam	PCSK9nicking_sgRNA	PCSK9nicking_sgRNA	PCSK9nicking_sgRNA_PCSK9nicking_sgRNA_chr14:14422537-14422560_20	GCATGGCTGTCTGGTTCTGTNGG	none
	chr14	57430826	57430849	chr14:57430826-57430849	20	-	0	ATATAGCTGTCCTGTTCTGTTAG	6		PCSK9nicking_sgRNA.bam	PCSK9nicking_sgRNA	PCSK9nicking_sgRNA	PCSK9nicking_sgRNA_PCSK9nicking_sgRNA_chr14:57430826-57430849_20	GCATGGCTGTCTGGTTCTGTNGG	none
	chr15	80384490	80384514	chr15:80384490-80384514	20	+	0			GCCTGGCTTTCTGGGTTCTGCTGG	PCSK9nicking_sgRNA.bam	PCSK9nicking_sgRNA	PCSK9nicking_sgRNA	PCSK9nicking_sgRNA_PCSK9nicking_sgRNA_chr15:80384490-80384514_20	GCATGGCTGTCTGGTTCTGTNGG	GCATGGCTGTCTGG-TTCTGTNGG
	chr16	25386061	25386084	chr16:25386061-25386084	20	+	0	ACATGGCTCTCAGGTTCTAGTTG	6	ACATGGCTCTCAGGTTCTAGTTGG	PCSK9nicking_sgRNA.bam	PCSK9nicking_sgRNA	PCSK9nicking_sgRNA	PCSK9nicking_sgRNA_PCSK9nicking_sgRNA_chr16:25386061-25386084_20	GCATGGCTGTCTGGTTCTGTNGG	GCATGGCTGTCTGGTTCT-GTNGG
	chr17	17668360	17668383	chr17:17668360-17668383	20	-	0	CCATAGCTGTCTGGTTATTGGTG	6		PCSK9nicking_sgRNA.bam	PCSK9nicking_sgRNA	PCSK9nicking_sgRNA	PCSK9nicking_sgRNA_PCSK9nicking_sgRNA_chr17:17668360-17668383_20	GCATGGCTGTCTGGTTCTGTNGG	none
	chr17	3659741	3659764	chr17:3659741-3659764	20	-	0	CCAGGGCTGTCTGGTTCTCAGGC	5	CCAGGGCTGTCTGGTTCTC-AGG	PCSK9nicking_sgRNA.bam	PCSK9nicking_sgRNA	PCSK9nicking_sgRNA	PCSK9nicking_sgRNA_PCSK9nicking_sgRNA_chr17:3659741-3659764_20	GCATGGCTGTCTGGTTCTGTNGG	GCATGGCTGTCTGGTTCTGTNGG
	chr17	9656264	9656287	chr17:9656264-9656287	20	+	0	CCATGGCTGCCTGTTTCTAGTGG	5	CCATGGCTGCCTGTTTCTAGTGGG	PCSK9nicking_sgRNA.bam	PCSK9nicking_sgRNA	PCSK9nicking_sgRNA	PCSK9nicking_sgRNA_PCSK9nicking_sgRNA_chr17:9656264-9656287_20	GCATGGCTGTCTGGTTCTGTNGG	GCATGGCTGTCTGGTTCT-GTNGG
	chr19	18943485	18943508	chr19:18943485-18943508	20	-	0	TTCTGTCTGTCTAGTTCTGTGGT	6		PCSK9nicking_sgRNA.bam	PCSK9nicking_sgRNA	PCSK9nicking_sgRNA	PCSK9nicking_sgRNA_PCSK9nicking_sgRNA_chr19:18943485-18943508_20	GCATGGCTGTCTGGTTCTGTNGG	none
	chr2	3448621	3448644	chr2:3448621-3448644	20	+	0	GCAGGGCTGTCTGTCTCTAGGGA	6		PCSK9nicking_sgRNA.bam	PCSK9nicking_sgRNA	PCSK9nicking_sgRNA	PCSK9nicking_sgRNA_PCSK9nicking_sgRNA_chr2:3448621-3448644_20	GCATGGCTGTCTGGTTCTGTNGG	none
	chr3	146098770	146098793	chr3:146098770-146098793	20	+	0	GCATGTCTGTCTGTCTGTGAGAG	6		PCSK9nicking_sgRNA.bam	PCSK9nicking_sgRNA	PCSK9nicking_sgRNA	PCSK9nicking_sgRNA_PCSK9nicking_sgRNA_chr3:146098770-146098793_20	GCATGGCTGTCTGGTTCTGTNGG	none
	chr3	59465596	59465619	chr3:59465596-59465619	20	-	0	ATGTGGCTGTCTTGCTCTGTAGG	5		PCSK9nicking_sgRNA.bam	PCSK9nicking_sgRNA	PCSK9nicking_sgRNA	PCSK9nicking_sgRNA_PCSK9nicking_sgRNA_chr3:59465596-59465619_20	GCATGGCTGTCTGGTTCTGTNGG	none
	chr3	98020862	98020885	chr3:98020862-98020885	20	+	0	CCTCTGCTGTCTGGAACTGTTGG	6		PCSK9nicking_sgRNA.bam	PCSK9nicking_sgRNA	PCSK9nicking_sgRNA	PCSK9nicking_sgRNA_PCSK9nicking_sgRNA_chr3:98020862-98020885_20	GCATGGCTGTCTGGTTCTGTNGG	none
	chr4	154651047	154651070	chr4:154651047-154651070	20	+	0	GCATGTCTTTCCAATTCTGTGGG	5		PCSK9nicking_sgRNA.bam	PCSK9nicking_sgRNA	PCSK9nicking_sgRNA	PCSK9nicking_sgRNA_PCSK9nicking_sgRNA_chr4:154651047-154651070_20	GCATGGCTGTCTGGTTCTGTNGG	none
	chr4	55607596	55607618	chr4:55607596-55607618	20	+	0			GATTGGCTGTGTG-TTCTGTGGG	PCSK9nicking_sgRNA.bam	PCSK9nicking_sgRNA	PCSK9nicking_sgRNA	PCSK9nicking_sgRNA_PCSK9nicking_sgRNA_chr4:55607596-55607618_20	GCATGGCTGTCTGGTTCTGTNGG	GCATGGCTGTCTGGTTCTGTNGG
	chr5	129598868	129598892	chr5:129598868-129598892	20	+	0			GCATGTGCTGACTGGTTCTGGGGC	PCSK9nicking_sgRNA.bam	PCSK9nicking_sgRNA	PCSK9nicking_sgRNA	PCSK9nicking_sgRNA_PCSK9nicking_sgRNA_chr5:129598868-129598892_20	GCATGGCTGTCTGGTTCTGTNGG	GCATG-GCTGTCTGGTTCTGTNGG
	chr6	142432533	142432555	chr6:142432533-142432555	20	-	0			GCATGGCC-TCTGATTCAGTAGG	PCSK9nicking_sgRNA.bam	PCSK9nicking_sgRNA	PCSK9nicking_sgRNA	PCSK9nicking_sgRNA_PCSK9nicking_sgRNA_chr6:142432533-142432555_20	GCATGGCTGTCTGGTTCTGTNGG	GCATGGCTGTCTGGTTCTGTNGG
	chr7	136177954	136177977	chr7:136177954-136177977	20	+	0	TGCTTCCTGTCTGGTGCTGTGGG	6	GCTTC-CTGTCTGGTGCTGTGGG	PCSK9nicking_sgRNA.bam	PCSK9nicking_sgRNA	PCSK9nicking_sgRNA	PCSK9nicking_sgRNA_PCSK9nicking_sgRNA_chr7:136177954-136177977_20	GCATGGCTGTCTGGTTCTGTNGG	GCATGGCTGTCTGGTTCTGTNGG
	chr9	16241059	16241081	chr9:16241059-16241081	20	-	0			ACCTGGCTGT-TGGTTCTCTGGG	PCSK9nicking_sgRNA.bam	PCSK9nicking_sgRNA	PCSK9nicking_sgRNA	PCSK9nicking_sgRNA_PCSK9nicking_sgRNA_chr9:16241059-16241081_20	GCATGGCTGTCTGGTTCTGTNGG	GCATGGCTGTCTGGTTCTGTNGG
	chr9	44461707	44461730	chr9:44461707-44461730	20	-	0	CCTTTACTGTCTGGTTCTGTGTA	6		PCSK9nicking_sgRNA.bam	PCSK9nicking_sgRNA	PCSK9nicking_sgRNA	PCSK9nicking_sgRNA_PCSK9nicking_sgRNA_chr9:44461707-44461730_20	GCATGGCTGTCTGGTTCTGTNGG	none
	chr9	54613863	54613886	chr9:54613863-54613886	20	-	0	GGGCTGGTGTCTGGTTCTGTGGA	6	GGCTGG-TGTCTGGTTCTGTGGA	PCSK9nicking_sgRNA.bam	PCSK9nicking_sgRNA	PCSK9nicking_sgRNA	PCSK9nicking_sgRNA_PCSK9nicking_sgRNA_chr9:54613863-54613886_20	GCATGGCTGTCTGGTTCTGTNGG	GCATGGCTGTCTGGTTCTGTNGG
	chrX	150300643	150300666	chrX:150300643-150300666	20	+	0	CCGAAGCTGTCCGGTTCTGTGGC	6		PCSK9nicking_sgRNA.bam	PCSK9nicking_sgRNA	PCSK9nicking_sgRNA	PCSK9nicking_sgRNA_PCSK9nicking_sgRNA_chrX:150300643-150300666_20	GCATGGCTGTCTGGTTCTGTNGG	none
	chr10	41531450	41531473	chr10:41531450-41531473	18	+	0	GCTGTGGAGTCTGGTTCTGTTGG	5		PCSK9nicking_sgRNA.bam	PCSK9nicking_sgRNA	PCSK9nicking_sgRNA	PCSK9nicking_sgRNA_PCSK9nicking_sgRNA_chr10:41531450-41531473_18	GCATGGCTGTCTGGTTCTGTNGG	none
	chr12	64602172	64602195	chr12:64602172-64602195	18	-	0	GTCTTACTGTCAAGTTCTGTAGG	6		PCSK9nicking_sgRNA.bam	PCSK9nicking_sgRNA	PCSK9nicking_sgRNA	PCSK9nicking_sgRNA_PCSK9nicking_sgRNA_chr12:64602172-64602195_18	GCATGGCTGTCTGGTTCTGTNGG	none
	chr14	122042717	122042740	chr14:122042717-122042740	18	-	0	ACATGGCACTCTGTATCTGTGGG	5		PCSK9nicking_sgRNA.bam	PCSK9nicking_sgRNA	PCSK9nicking_sgRNA	PCSK9nicking_sgRNA_PCSK9nicking_sgRNA_chr14:122042717-122042740_18	GCATGGCTGTCTGGTTCTGTNGG	none
	chr15	77828198	77828220	chr15:77828198-77828220	18	-	0			CCATGGCTTT-TGGTTCTGATGG	PCSK9nicking_sgRNA.bam	PCSK9nicking_sgRNA	PCSK9nicking_sgRNA	PCSK9nicking_sgRNA_PCSK9nicking_sgRNA_chr15:77828198-77828220_18	GCATGGCTGTCTGGTTCTGTNGG	GCATGGCTGTCTGGTTCTGTNGG
	chr15	97995153	97995176	chr15:97995153-97995176	18	-	0	ACCTGGATGCCTGTTTCTGTAGG	5		PCSK9nicking_sgRNA.bam	PCSK9nicking_sgRNA	PCSK9nicking_sgRNA	PCSK9nicking_sgRNA_PCSK9nicking_sgRNA_chr15:97995153-97995176_18	GCATGGCTGTCTGGTTCTGTNGG	none
	chr17	17540310	17540333	chr17:17540310-17540333	18	+	0	GGGTAGCTGACTGGTTCTGTGTG	5		PCSK9nicking_sgRNA.bam	PCSK9nicking_sgRNA	PCSK9nicking_sgRNA	PCSK9nicking_sgRNA_PCSK9nicking_sgRNA_chr17:17540310-17540333_18	GCATGGCTGTCTGGTTCTGTNGG	none
	chr17	71205625	71205647	chr17:71205625-71205647	18	+	0			TCATG-CTGACTGCTTCTGTGGG	PCSK9nicking_sgRNA.bam	PCSK9nicking_sgRNA	PCSK9nicking_sgRNA	PCSK9nicking_sgRNA_PCSK9nicking_sgRNA_chr17:71205625-71205647_18	GCATGGCTGTCTGGTTCTGTNGG	GCATGGCTGTCTGGTTCTGTNGG
	chr1	112649456	112649479	chr1:112649456-112649479	18	+	0	GCTAGGCTGTCAAGATCTGTGGG	5		PCSK9nicking_sgRNA.bam	PCSK9nicking_sgRNA	PCSK9nicking_sgRNA	PCSK9nicking_sgRNA_PCSK9nicking_sgRNA_chr1:112649456-112649479_18	GCATGGCTGTCTGGTTCTGTNGG	none
	chr1	140412470	140412493	chr1:140412470-140412493	18	-	0	TTATAACTGTCAGGTCCTGTGGG	6		PCSK9nicking_sgRNA.bam	PCSK9nicking_sgRNA	PCSK9nicking_sgRNA	PCSK9nicking_sgRNA_PCSK9nicking_sgRNA_chr1:140412470-140412493_18	GCATGGCTGTCTGGTTCTGTNGG	none
	chr1	40037940	40037963	chr1:40037940-40037963	18	+	0	GAGTTGCTGTCTAGGACTGTTGG	6		PCSK9nicking_sgRNA.bam	PCSK9nicking_sgRNA	PCSK9nicking_sgRNA	PCSK9nicking_sgRNA_PCSK9nicking_sgRNA_chr1:40037940-40037963_18	GCATGGCTGTCTGGTTCTGTNGG	none
	chr1	78614209	78614232	chr1:78614209-78614232	18	-	0	GCGTGGCAGTCTGGTTCTCAGGC	5	GCGTGGCAGTCTGGTTCTC-AGG	PCSK9nicking_sgRNA.bam	PCSK9nicking_sgRNA	PCSK9nicking_sgRNA	PCSK9nicking_sgRNA_PCSK9nicking_sgRNA_chr1:78614209-78614232_18	GCATGGCTGTCTGGTTCTGTNGG	GCATGGCTGTCTGGTTCTGTNGG
	chr1	84237958	84237981	chr1:84237958-84237981	18	+	0	GCATGGTCATCTGGTTCTGTGCA	5		PCSK9nicking_sgRNA.bam	PCSK9nicking_sgRNA	PCSK9nicking_sgRNA	PCSK9nicking_sgRNA_PCSK9nicking_sgRNA_chr1:84237958-84237981_18	GCATGGCTGTCTGGTTCTGTNGG	none
	chr3	8702872	8702895	chr3:8702872-8702895	18	-	0	GCCAGGCTGTCTGGTTCTCAGGC	5	GCCAGGCTGTCTGGTTCTC-AGG	PCSK9nicking_sgRNA.bam	PCSK9nicking_sgRNA	PCSK9nicking_sgRNA	PCSK9nicking_sgRNA_PCSK9nicking_sgRNA_chr3:8702872-8702895_18	GCATGGCTGTCTGGTTCTGTNGG	GCATGGCTGTCTGGTTCTGTNGG
	chr4	151542786	151542809	chr4:151542786-151542809	18	-	0	ACATGGCTGTTGGGTGCTGTGGG	4		PCSK9nicking_sgRNA.bam	PCSK9nicking_sgRNA	PCSK9nicking_sgRNA	PCSK9nicking_sgRNA_PCSK9nicking_sgRNA_chr4:151542786-151542809_18	GCATGGCTGTCTGGTTCTGTNGG	none
	chr4	24815301	24815324	chr4:24815301-24815324	18	-	0	CTCTGGCAGTGTGGTTCTGTAGG	5	TC-TGGCAGTGTGGTTCTGTAGG	PCSK9nicking_sgRNA.bam	PCSK9nicking_sgRNA	PCSK9nicking_sgRNA	PCSK9nicking_sgRNA_PCSK9nicking_sgRNA_chr4:24815301-24815324_18	GCATGGCTGTCTGGTTCTGTNGG	GCATGGCTGTCTGGTTCTGTNGG
	chr5	146696479	146696502	chr5:146696479-146696502	18	+	0	GGATGCCTGTCTGGTTGTATTGG	4		PCSK9nicking_sgRNA.bam	PCSK9nicking_sgRNA	PCSK9nicking_sgRNA	PCSK9nicking_sgRNA_PCSK9nicking_sgRNA_chr5:146696479-146696502_18	GCATGGCTGTCTGGTTCTGTNGG	none
	chr5	67672206	67672229	chr5:67672206-67672229	18	+	0	GCATGGCAACCTGGAACTGTGAG	6		PCSK9nicking_sgRNA.bam	PCSK9nicking_sgRNA	PCSK9nicking_sgRNA	PCSK9nicking_sgRNA_PCSK9nicking_sgRNA_chr5:67672206-67672229_18	GCATGGCTGTCTGGTTCTGTNGG	none
	chr8	16500448	16500471	chr8:16500448-16500471	18	+	0	ACAAGGCTGTGTGATACTGTGGG	5		PCSK9nicking_sgRNA.bam	PCSK9nicking_sgRNA	PCSK9nicking_sgRNA	PCSK9nicking_sgRNA_PCSK9nicking_sgRNA_chr8:16500448-16500471_18	GCATGGCTGTCTGGTTCTGTNGG	none
	chr8	16766695	16766718	chr8:16766695-16766718	18	+	0	TCCTGGCTGTCCAGTTCAATTGG	6		PCSK9nicking_sgRNA.bam	PCSK9nicking_sgRNA	PCSK9nicking_sgRNA	PCSK9nicking_sgRNA_PCSK9nicking_sgRNA_chr8:16766695-16766718_18	GCATGGCTGTCTGGTTCTGTNGG	none
	chr8	41893424	41893447	chr8:41893424-41893447	18	+	0	TAATGGTTGTGAGATTCTGTTGG	6		PCSK9nicking_sgRNA.bam	PCSK9nicking_sgRNA	PCSK9nicking_sgRNA	PCSK9nicking_sgRNA_PCSK9nicking_sgRNA_chr8:41893424-41893447_18	GCATGGCTGTCTGGTTCTGTNGG	none
	chr8	94204432	94204455	chr8:94204432-94204455	18	+	0	CCTTTCTTGTCTGGTTCTGTGGG	5		PCSK9nicking_sgRNA.bam	PCSK9nicking_sgRNA	PCSK9nicking_sgRNA	PCSK9nicking_sgRNA_PCSK9nicking_sgRNA_chr8:94204432-94204455_18	GCATGGCTGTCTGGTTCTGTNGG	none
	chr10	40286779	40286802	chr10:40286779-40286802	16	-	0	GTACAGCTGTCTGGTTCTGATGA	5		PCSK9nicking_sgRNA.bam	PCSK9nicking_sgRNA	PCSK9nicking_sgRNA	PCSK9nicking_sgRNA_PCSK9nicking_sgRNA_chr10:40286779-40286802_16	GCATGGCTGTCTGGTTCTGTNGG	none
	chr11	119228107	119228130	chr11:119228107-119228130	16	-	0	CCTCGCCTGTCTGGAGCTGTGGG	6		PCSK9nicking_sgRNA.bam	PCSK9nicking_sgRNA	PCSK9nicking_sgRNA	PCSK9nicking_sgRNA_PCSK9nicking_sgRNA_chr11:119228107-119228130_16	GCATGGCTGTCTGGTTCTGTNGG	none
	chr11	19359384	19359407	chr11:19359384-19359407	16	+	0	GCAATAGTGTCTGGTTTTGTTGG	5		PCSK9nicking_sgRNA.bam	PCSK9nicking_sgRNA	PCSK9nicking_sgRNA	PCSK9nicking_sgRNA_PCSK9nicking_sgRNA_chr11:19359384-19359407_16	GCATGGCTGTCTGGTTCTGTNGG	none
	chr12	108191492	108191515	chr12:108191492-108191515	16	+	0	GCATGGTTATCTGGTTTCTACGG	6		PCSK9nicking_sgRNA.bam	PCSK9nicking_sgRNA	PCSK9nicking_sgRNA	PCSK9nicking_sgRNA_PCSK9nicking_sgRNA_chr12:108191492-108191515_16	GCATGGCTGTCTGGTTCTGTNGG	none
	chr12	13593638	13593662	chr12:13593638-13593662	16	+	0			GAAAGGCAGTCTGTGTTCTGTTGG	PCSK9nicking_sgRNA.bam	PCSK9nicking_sgRNA	PCSK9nicking_sgRNA	PCSK9nicking_sgRNA_PCSK9nicking_sgRNA_chr12:13593638-13593662_16	GCATGGCTGTCTGGTTCTGTNGG	GCATGGCTGTCTG-GTTCTGTNGG
	chr12	21239998	21240021	chr12:21239998-21240021	16	-	0	GCATGGTTGTCTGTCTGTGAGGG	5		PCSK9nicking_sgRNA.bam	PCSK9nicking_sgRNA	PCSK9nicking_sgRNA	PCSK9nicking_sgRNA_PCSK9nicking_sgRNA_chr12:21239998-21240021_16	GCATGGCTGTCTGGTTCTGTNGG	none
	chr13	25448650	25448673	chr13:25448650-25448673	16	+	0	TTTTCTCTGTCTGCTTCTGTTGG	6		PCSK9nicking_sgRNA.bam	PCSK9nicking_sgRNA	PCSK9nicking_sgRNA	PCSK9nicking_sgRNA_PCSK9nicking_sgRNA_chr13:25448650-25448673_16	GCATGGCTGTCTGGTTCTGTNGG	none
	chr13	31753483	31753506	chr13:31753483-31753506	16	+	0	TCATGGCTCTCTAGTTCTGAAGG	4		PCSK9nicking_sgRNA.bam	PCSK9nicking_sgRNA	PCSK9nicking_sgRNA	PCSK9nicking_sgRNA_PCSK9nicking_sgRNA_chr13:31753483-31753506_16	GCATGGCTGTCTGGTTCTGTNGG	none
	chr13	74046528	74046551	chr13:74046528-74046551	16	-	0	TCTAAGCTGACTGATTCTGTGGG	6		PCSK9nicking_sgRNA.bam	PCSK9nicking_sgRNA	PCSK9nicking_sgRNA	PCSK9nicking_sgRNA_PCSK9nicking_sgRNA_chr13:74046528-74046551_16	GCATGGCTGTCTGGTTCTGTNGG	none
	chr13	96005751	96005774	chr13:96005751-96005774	16	-	0	GTATGTGTGTCTGGTTCTCTTGG	4		PCSK9nicking_sgRNA.bam	PCSK9nicking_sgRNA	PCSK9nicking_sgRNA	PCSK9nicking_sgRNA_PCSK9nicking_sgRNA_chr13:96005751-96005774_16	GCATGGCTGTCTGGTTCTGTNGG	none
	chr14	25826659	25826682	chr14:25826659-25826682	16	-	0	TGATGACTGTATGGAACTGTAGG	6		PCSK9nicking_sgRNA.bam	PCSK9nicking_sgRNA	PCSK9nicking_sgRNA	PCSK9nicking_sgRNA_PCSK9nicking_sgRNA_chr14:25826659-25826682_16	GCATGGCTGTCTGGTTCTGTNGG	none
	chr14	37228518	37228541	chr14:37228518-37228541	16	+	0	GATGGGCTGTCCAGTGCTGTGGG	6		PCSK9nicking_sgRNA.bam	PCSK9nicking_sgRNA	PCSK9nicking_sgRNA	PCSK9nicking_sgRNA_PCSK9nicking_sgRNA_chr14:37228518-37228541_16	GCATGGCTGTCTGGTTCTGTNGG	none
	chr14	39501747	39501770	chr14:39501747-39501770	16	+	0	ACAAGGCAATCCAGTTCTGTGGG	6		PCSK9nicking_sgRNA.bam	PCSK9nicking_sgRNA	PCSK9nicking_sgRNA	PCSK9nicking_sgRNA_PCSK9nicking_sgRNA_chr14:39501747-39501770_16	GCATGGCTGTCTGGTTCTGTNGG	none
	chr15	34854338	34854361	chr15:34854338-34854361	16	+	0	TTATGGCTATCTCGTTCTTTAGG	5		PCSK9nicking_sgRNA.bam	PCSK9nicking_sgRNA	PCSK9nicking_sgRNA	PCSK9nicking_sgRNA_PCSK9nicking_sgRNA_chr15:34854338-34854361_16	GCATGGCTGTCTGGTTCTGTNGG	none
	chr15	47053062	47053085	chr15:47053062-47053085	16	+	0	CAGAAGCTGTCTGGTTCTGTGGT	6		PCSK9nicking_sgRNA.bam	PCSK9nicking_sgRNA	PCSK9nicking_sgRNA	PCSK9nicking_sgRNA_PCSK9nicking_sgRNA_chr15:47053062-47053085_16	GCATGGCTGTCTGGTTCTGTNGG	none
	chr15	75581026	75581049	chr15:75581026-75581049	16	-	0	GCATGGCTGTCTGGATGCAGTGG	5	GCATGGCTGTCTGGATGCAGTGGG	PCSK9nicking_sgRNA.bam	PCSK9nicking_sgRNA	PCSK9nicking_sgRNA	PCSK9nicking_sgRNA_PCSK9nicking_sgRNA_chr15:75581026-75581049_16	GCATGGCTGTCTGGTTCTGTNGG	GCATGGCTGTCTGGTT-CTGTNGG
	chr16	12173852	12173875	chr16:12173852-12173875	16	+	0	GCTCTACTGTAAGGTTCTGTGGG	6		PCSK9nicking_sgRNA.bam	PCSK9nicking_sgRNA	PCSK9nicking_sgRNA	PCSK9nicking_sgRNA_PCSK9nicking_sgRNA_chr16:12173852-12173875_16	GCATGGCTGTCTGGTTCTGTNGG	none
	chr17	49197142	49197165	chr17:49197142-49197165	16	+	0	TGGTGGCTTTCTGGTTTTGTTGG	5	GG-TGGCTTTCTGGTTTTGTTGG	PCSK9nicking_sgRNA.bam	PCSK9nicking_sgRNA	PCSK9nicking_sgRNA	PCSK9nicking_sgRNA_PCSK9nicking_sgRNA_chr17:49197142-49197165_16	GCATGGCTGTCTGGTTCTGTNGG	GCATGGCTGTCTGGTTCTGTNGG
	chr18	23181533	23181556	chr18:23181533-23181556	16	-	0	CAGAAGCTGTCTGGTTCTGTGGT	6		PCSK9nicking_sgRNA.bam	PCSK9nicking_sgRNA	PCSK9nicking_sgRNA	PCSK9nicking_sgRNA_PCSK9nicking_sgRNA_chr18:23181533-23181556_16	GCATGGCTGTCTGGTTCTGTNGG	none
	chr18	39794755	39794778	chr18:39794755-39794778	16	+	0	GCATAGCAGCCTGGATCTGTTGA	5		PCSK9nicking_sgRNA.bam	PCSK9nicking_sgRNA	PCSK9nicking_sgRNA	PCSK9nicking_sgRNA_PCSK9nicking_sgRNA_chr18:39794755-39794778_16	GCATGGCTGTCTGGTTCTGTNGG	none
	chr18	84944980	84945002	chr18:84944980-84945002	16	+	0			CCTTGGCT-TCTGGTTCTTTAGG	PCSK9nicking_sgRNA.bam	PCSK9nicking_sgRNA	PCSK9nicking_sgRNA	PCSK9nicking_sgRNA_PCSK9nicking_sgRNA_chr18:84944980-84945002_16	GCATGGCTGTCTGGTTCTGTNGG	GCATGGCTGTCTGGTTCTGTNGG
	chr1	152642221	152642244	chr1:152642221-152642244	16	-	0	TGATGTCTGTCTGGCACTGTAGG	5	G-ATGTCTGTCTGGCACTGTAGG	PCSK9nicking_sgRNA.bam	PCSK9nicking_sgRNA	PCSK9nicking_sgRNA	PCSK9nicking_sgRNA_PCSK9nicking_sgRNA_chr1:152642221-152642244_16	GCATGGCTGTCTGGTTCTGTNGG	GCATGGCTGTCTGGTTCTGTNGG
	chr1	186787647	186787670	chr1:186787647-186787670	16	+	0	GCCTGGCTGTCGGTGTCTGTTCT	6		PCSK9nicking_sgRNA.bam	PCSK9nicking_sgRNA	PCSK9nicking_sgRNA	PCSK9nicking_sgRNA_PCSK9nicking_sgRNA_chr1:186787647-186787670_16	GCATGGCTGTCTGGTTCTGTNGG	none
	chr1	5340482	5340505	chr1:5340482-5340505	16	+	0	ATATGGTTGTCTGGTTCTCTGTG	5		PCSK9nicking_sgRNA.bam	PCSK9nicking_sgRNA	PCSK9nicking_sgRNA	PCSK9nicking_sgRNA_PCSK9nicking_sgRNA_chr1:5340482-5340505_16	GCATGGCTGTCTGGTTCTGTNGG	none
	chr2	40722439	40722462	chr2:40722439-40722462	16	-	0	ACAATAGTGTCTGGTTCTGGTGG	6		PCSK9nicking_sgRNA.bam	PCSK9nicking_sgRNA	PCSK9nicking_sgRNA	PCSK9nicking_sgRNA_PCSK9nicking_sgRNA_chr2:40722439-40722462_16	GCATGGCTGTCTGGTTCTGTNGG	none
	chr2	56581905	56581928	chr2:56581905-56581928	16	-	0	ACATGTCTTTCTGTTTCTGTCAG	5		PCSK9nicking_sgRNA.bam	PCSK9nicking_sgRNA	PCSK9nicking_sgRNA	PCSK9nicking_sgRNA_PCSK9nicking_sgRNA_chr2:56581905-56581928_16	GCATGGCTGTCTGGTTCTGTNGG	none
	chr3	106892969	106892992	chr3:106892969-106892992	16	+	0	CAGAAGCTGTCTGGTTCTGTGGT	6		PCSK9nicking_sgRNA.bam	PCSK9nicking_sgRNA	PCSK9nicking_sgRNA	PCSK9nicking_sgRNA_PCSK9nicking_sgRNA_chr3:106892969-106892992_16	GCATGGCTGTCTGGTTCTGTNGG	none
	chr3	118639160	118639183	chr3:118639160-118639183	16	+	0	GCATATCTGTGTGTTTCTGTTGG	4		PCSK9nicking_sgRNA.bam	PCSK9nicking_sgRNA	PCSK9nicking_sgRNA	PCSK9nicking_sgRNA_PCSK9nicking_sgRNA_chr3:118639160-118639183_16	GCATGGCTGTCTGGTTCTGTNGG	none
	chr3	16418795	16418818	chr3:16418795-16418818	16	-	0	CAGAAGCTGTCTGGTTCTGTGGT	6		PCSK9nicking_sgRNA.bam	PCSK9nicking_sgRNA	PCSK9nicking_sgRNA	PCSK9nicking_sgRNA_PCSK9nicking_sgRNA_chr3:16418795-16418818_16	GCATGGCTGTCTGGTTCTGTNGG	none
	chr3	27056716	27056739	chr3:27056716-27056739	16	+	0	CTCTGGCTCTCTGGCTCTGTGTG	6		PCSK9nicking_sgRNA.bam	PCSK9nicking_sgRNA	PCSK9nicking_sgRNA	PCSK9nicking_sgRNA_PCSK9nicking_sgRNA_chr3:27056716-27056739_16	GCATGGCTGTCTGGTTCTGTNGG	none
	chr3	52619166	52619190	chr3:52619166-52619190	16	-	0			CCCTGGCTGTCCTGGTTCTGTAGA	PCSK9nicking_sgRNA.bam	PCSK9nicking_sgRNA	PCSK9nicking_sgRNA	PCSK9nicking_sgRNA_PCSK9nicking_sgRNA_chr3:52619166-52619190_16	GCATGGCTGTCTGGTTCTGTNGG	GCATGGCTGTC-TGGTTCTGTNGG
	chr5	127930789	127930812	chr5:127930789-127930812	16	-	0	AACAGGCAGTCTGCTTCTGTAGG	6	ACA-GGCAGTCTGCTTCTGTAGG	PCSK9nicking_sgRNA.bam	PCSK9nicking_sgRNA	PCSK9nicking_sgRNA	PCSK9nicking_sgRNA_PCSK9nicking_sgRNA_chr5:127930789-127930812_16	GCATGGCTGTCTGGTTCTGTNGG	GCATGGCTGTCTGGTTCTGTNGG
	chr6	120695908	120695930	chr6:120695908-120695930	16	-	0			GTAAGG-TGACTGGTTCTGTGGG	PCSK9nicking_sgRNA.bam	PCSK9nicking_sgRNA	PCSK9nicking_sgRNA	PCSK9nicking_sgRNA_PCSK9nicking_sgRNA_chr6:120695908-120695930_16	GCATGGCTGTCTGGTTCTGTNGG	GCATGGCTGTCTGGTTCTGTNGG
	chr6	14320579	14320602	chr6:14320579-14320602	16	+	0	TTATGGCCATCTCTTTCTGTAGG	6		PCSK9nicking_sgRNA.bam	PCSK9nicking_sgRNA	PCSK9nicking_sgRNA	PCSK9nicking_sgRNA_PCSK9nicking_sgRNA_chr6:14320579-14320602_16	GCATGGCTGTCTGGTTCTGTNGG	none
	chr6	47015255	47015278	chr6:47015255-47015278	16	-	0	GCTGCCCTGTCTGTTTCTGTCTG	6		PCSK9nicking_sgRNA.bam	PCSK9nicking_sgRNA	PCSK9nicking_sgRNA	PCSK9nicking_sgRNA_PCSK9nicking_sgRNA_chr6:47015255-47015278_16	GCATGGCTGTCTGGTTCTGTNGG	none
	chr7	29254690	29254713	chr7:29254690-29254713	16	-	0	ACATGGGCCTCTGGTCCTGTAGG	5		PCSK9nicking_sgRNA.bam	PCSK9nicking_sgRNA	PCSK9nicking_sgRNA	PCSK9nicking_sgRNA_PCSK9nicking_sgRNA_chr7:29254690-29254713_16	GCATGGCTGTCTGGTTCTGTNGG	none
	chr7	44390338	44390361	chr7:44390338-44390361	16	-	0	CTGTGGCTGTCACATTCTGTGGG	6		PCSK9nicking_sgRNA.bam	PCSK9nicking_sgRNA	PCSK9nicking_sgRNA	PCSK9nicking_sgRNA_PCSK9nicking_sgRNA_chr7:44390338-44390361_16	GCATGGCTGTCTGGTTCTGTNGG	none
	chr7	52417838	52417861	chr7:52417838-52417861	16	-	0	CTGAGGCTGTCTGGATCTGTGGC	6		PCSK9nicking_sgRNA.bam	PCSK9nicking_sgRNA	PCSK9nicking_sgRNA	PCSK9nicking_sgRNA_PCSK9nicking_sgRNA_chr7:52417838-52417861_16	GCATGGCTGTCTGGTTCTGTNGG	none
	chr8	128251010	128251033	chr8:128251010-128251033	16	-	0	GATGGGCTTTCTTGTTCTGTGGG	5		PCSK9nicking_sgRNA.bam	PCSK9nicking_sgRNA	PCSK9nicking_sgRNA	PCSK9nicking_sgRNA_PCSK9nicking_sgRNA_chr8:128251010-128251033_16	GCATGGCTGTCTGGTTCTGTNGG	none
	chr8	34509350	34509373	chr8:34509350-34509373	16	-	0	TCTTGGCTCTCTGGTTCTAGGTG	6		PCSK9nicking_sgRNA.bam	PCSK9nicking_sgRNA	PCSK9nicking_sgRNA	PCSK9nicking_sgRNA_PCSK9nicking_sgRNA_chr8:34509350-34509373_16	GCATGGCTGTCTGGTTCTGTNGG	none
	chr8	36903513	36903536	chr8:36903513-36903536	16	+	0	GCAGAGCTCTCTGGTGCTGTTGG	4		PCSK9nicking_sgRNA.bam	PCSK9nicking_sgRNA	PCSK9nicking_sgRNA	PCSK9nicking_sgRNA_PCSK9nicking_sgRNA_chr8:36903513-36903536_16	GCATGGCTGTCTGGTTCTGTNGG	none
	chr9	43700395	43700418	chr9:43700395-43700418	16	+	0	CTGTGGCTTTCTGGTTCTATAAG	6		PCSK9nicking_sgRNA.bam	PCSK9nicking_sgRNA	PCSK9nicking_sgRNA	PCSK9nicking_sgRNA_PCSK9nicking_sgRNA_chr9:43700395-43700418_16	GCATGGCTGTCTGGTTCTGTNGG	none
	chr9	68274082	68274105	chr9:68274082-68274105	16	-	0	TCTCTGGTGTCTGGTGCTGTTGG	6		PCSK9nicking_sgRNA.bam	PCSK9nicking_sgRNA	PCSK9nicking_sgRNA	PCSK9nicking_sgRNA_PCSK9nicking_sgRNA_chr9:68274082-68274105_16	GCATGGCTGTCTGGTTCTGTNGG	none
	chrX	99393674	99393697	chrX:99393674-99393697	16	-	0	TCATGGCTGGCTGCTTTTGTAGG	4		PCSK9nicking_sgRNA.bam	PCSK9nicking_sgRNA	PCSK9nicking_sgRNA	PCSK9nicking_sgRNA_PCSK9nicking_sgRNA_chrX:99393674-99393697_16	GCATGGCTGTCTGGTTCTGTNGG	none
	chr10	118854770	118854793	chr10:118854770-118854793	14	+	0	CTGTGGTTGACTGGTTCTGTGTG	6		PCSK9nicking_sgRNA.bam	PCSK9nicking_sgRNA	PCSK9nicking_sgRNA	PCSK9nicking_sgRNA_PCSK9nicking_sgRNA_chr10:118854770-118854793_14	GCATGGCTGTCTGGTTCTGTNGG	none
	chr10	59085833	59085856	chr10:59085833-59085856	14	+	0	CCAGGGCTGTCTGGTTCTCAGGC	5	CCAGGGCTGTCTGGTTCTC-AGG	PCSK9nicking_sgRNA.bam	PCSK9nicking_sgRNA	PCSK9nicking_sgRNA	PCSK9nicking_sgRNA_PCSK9nicking_sgRNA_chr10:59085833-59085856_14	GCATGGCTGTCTGGTTCTGTNGG	GCATGGCTGTCTGGTTCTGTNGG
	chr11	8596296	8596319	chr11:8596296-8596319	14	+	0	GTAGGACTGTCTGGTGCTCTGGG	5		PCSK9nicking_sgRNA.bam	PCSK9nicking_sgRNA	PCSK9nicking_sgRNA	PCSK9nicking_sgRNA_PCSK9nicking_sgRNA_chr11:8596296-8596319_14	GCATGGCTGTCTGGTTCTGTNGG	none
	chr12	18219021	18219044	chr12:18219021-18219044	14	-	0	GTCTGCATGTCTGTTTCTGTGTG	6		PCSK9nicking_sgRNA.bam	PCSK9nicking_sgRNA	PCSK9nicking_sgRNA	PCSK9nicking_sgRNA_PCSK9nicking_sgRNA_chr12:18219021-18219044_14	GCATGGCTGTCTGGTTCTGTNGG	none
	chr12	5453575	5453597	chr12:5453575-5453597	14	-	0			CCAAGGCT-TCTGGTTCTCTGGG	PCSK9nicking_sgRNA.bam	PCSK9nicking_sgRNA	PCSK9nicking_sgRNA	PCSK9nicking_sgRNA_PCSK9nicking_sgRNA_chr12:5453575-5453597_14	GCATGGCTGTCTGGTTCTGTNGG	GCATGGCTGTCTGGTTCTGTNGG
	chr13	25210413	25210436	chr13:25210413-25210436	14	+	0	GTACACCTGTCCGGTCCTGTGGG	6		PCSK9nicking_sgRNA.bam	PCSK9nicking_sgRNA	PCSK9nicking_sgRNA	PCSK9nicking_sgRNA_PCSK9nicking_sgRNA_chr13:25210413-25210436_14	GCATGGCTGTCTGGTTCTGTNGG	none
	chr13	74096885	74096907	chr13:74096885-74096907	14	+	0			GCAAGGCTGTGAG-TTCTGTGGG	PCSK9nicking_sgRNA.bam	PCSK9nicking_sgRNA	PCSK9nicking_sgRNA	PCSK9nicking_sgRNA_PCSK9nicking_sgRNA_chr13:74096885-74096907_14	GCATGGCTGTCTGGTTCTGTNGG	GCATGGCTGTCTGGTTCTGTNGG
	chr13	85581641	85581664	chr13:85581641-85581664	14	+	0	CTCTGCATGTCTGTTTCTGTTGG	6		PCSK9nicking_sgRNA.bam	PCSK9nicking_sgRNA	PCSK9nicking_sgRNA	PCSK9nicking_sgRNA_PCSK9nicking_sgRNA_chr13:85581641-85581664_14	GCATGGCTGTCTGGTTCTGTNGG	none
	chr13	94489367	94489390	chr13:94489367-94489390	14	+	0	CAATGCCTGTCTCTTTCTGTGGG	5	GCAATGCCTGTCTCTTTCTGTGGG	PCSK9nicking_sgRNA.bam	PCSK9nicking_sgRNA	PCSK9nicking_sgRNA	PCSK9nicking_sgRNA_PCSK9nicking_sgRNA_chr13:94489367-94489390_14	GCATGGCTGTCTGGTTCTGTNGG	GCA-TGGCTGTCTGGTTCTGTNGG
	chr14	100236591	100236614	chr14:100236591-100236614	14	-	0	ACATGGCTGGAAGGTTCTGAGGG	5		PCSK9nicking_sgRNA.bam	PCSK9nicking_sgRNA	PCSK9nicking_sgRNA	PCSK9nicking_sgRNA_PCSK9nicking_sgRNA_chr14:100236591-100236614_14	GCATGGCTGTCTGGTTCTGTNGG	none
	chr15	101524504	101524527	chr15:101524504-101524527	14	-	0	ACATGGCATTCTGGTCCTGCGGC	6		PCSK9nicking_sgRNA.bam	PCSK9nicking_sgRNA	PCSK9nicking_sgRNA	PCSK9nicking_sgRNA_PCSK9nicking_sgRNA_chr15:101524504-101524527_14	GCATGGCTGTCTGGTTCTGTNGG	none
	chr15	16622700	16622723	chr15:16622700-16622723	14	-	0	ACAATAGTGTCTGGTTTTGTTGG	6		PCSK9nicking_sgRNA.bam	PCSK9nicking_sgRNA	PCSK9nicking_sgRNA	PCSK9nicking_sgRNA_PCSK9nicking_sgRNA_chr15:16622700-16622723_14	GCATGGCTGTCTGGTTCTGTNGG	none
	chr15	47829205	47829228	chr15:47829205-47829228	14	-	0	ATAAGACTGTTTGATTCTGTGGG	6		PCSK9nicking_sgRNA.bam	PCSK9nicking_sgRNA	PCSK9nicking_sgRNA	PCSK9nicking_sgRNA_PCSK9nicking_sgRNA_chr15:47829205-47829228_14	GCATGGCTGTCTGGTTCTGTNGG	none
	chr15	99408256	99408279	chr15:99408256-99408279	14	+	0	GACAGGCTTGCTGGTTCTGTGTG	6		PCSK9nicking_sgRNA.bam	PCSK9nicking_sgRNA	PCSK9nicking_sgRNA	PCSK9nicking_sgRNA_PCSK9nicking_sgRNA_chr15:99408256-99408279_14	GCATGGCTGTCTGGTTCTGTNGG	none
	chr16	12892968	12892991	chr16:12892968-12892991	14	+	0	AAATGACAGTCTTGTTCTGTGGG	5		PCSK9nicking_sgRNA.bam	PCSK9nicking_sgRNA	PCSK9nicking_sgRNA	PCSK9nicking_sgRNA_PCSK9nicking_sgRNA_chr16:12892968-12892991_14	GCATGGCTGTCTGGTTCTGTNGG	none
	chr16	60429644	60429666	chr16:60429644-60429666	14	-	0			ACATGGCTGCCTG-TTGTGTTGG	PCSK9nicking_sgRNA.bam	PCSK9nicking_sgRNA	PCSK9nicking_sgRNA	PCSK9nicking_sgRNA_PCSK9nicking_sgRNA_chr16:60429644-60429666_14	GCATGGCTGTCTGGTTCTGTNGG	GCATGGCTGTCTGGTTCTGTNGG
	chr16	84706544	84706567	chr16:84706544-84706567	14	-	0	GCATGGCTCACTGTTTCTCTGGG	4		PCSK9nicking_sgRNA.bam	PCSK9nicking_sgRNA	PCSK9nicking_sgRNA	PCSK9nicking_sgRNA_PCSK9nicking_sgRNA_chr16:84706544-84706567_14	GCATGGCTGTCTGGTTCTGTNGG	none
	chr17	56329245	56329269	chr17:56329245-56329269	14	+	0			CCATGGCTGTCTTGGCTCTGTGGA	PCSK9nicking_sgRNA.bam	PCSK9nicking_sgRNA	PCSK9nicking_sgRNA	PCSK9nicking_sgRNA_PCSK9nicking_sgRNA_chr17:56329245-56329269_14	GCATGGCTGTCTGGTTCTGTNGG	GCATGGCTGTCT-GGTTCTGTNGG
	chr19	30352045	30352068	chr19:30352045-30352068	14	+	0	GCATGGCTGTCTGGTCCAGGCAG	4		PCSK9nicking_sgRNA.bam	PCSK9nicking_sgRNA	PCSK9nicking_sgRNA	PCSK9nicking_sgRNA_PCSK9nicking_sgRNA_chr19:30352045-30352068_14	GCATGGCTGTCTGGTTCTGTNGG	none
	chr19	50733900	50733923	chr19:50733900-50733923	14	-	0	TCATGACTGGACTGTTCTGTTGG	6		PCSK9nicking_sgRNA.bam	PCSK9nicking_sgRNA	PCSK9nicking_sgRNA	PCSK9nicking_sgRNA_PCSK9nicking_sgRNA_chr19:50733900-50733923_14	GCATGGCTGTCTGGTTCTGTNGG	none
	chr19	54902034	54902056	chr19:54902034-54902056	14	+	0			CCATGGCTGTCTGGG-CTATGGG	PCSK9nicking_sgRNA.bam	PCSK9nicking_sgRNA	PCSK9nicking_sgRNA	PCSK9nicking_sgRNA_PCSK9nicking_sgRNA_chr19:54902034-54902056_14	GCATGGCTGTCTGGTTCTGTNGG	GCATGGCTGTCTGGTTCTGTNGG
	chr1	175918873	175918896	chr1:175918873-175918896	14	+	0	TGAAAGCTGTCTGATTTTGTAGG	6		PCSK9nicking_sgRNA.bam	PCSK9nicking_sgRNA	PCSK9nicking_sgRNA	PCSK9nicking_sgRNA_PCSK9nicking_sgRNA_chr1:175918873-175918896_14	GCATGGCTGTCTGGTTCTGTNGG	none
	chr1	80244439	80244461	chr1:80244439-80244461	14	-	0			ACATGGTTGTCTG-TGCTGTTGG	PCSK9nicking_sgRNA.bam	PCSK9nicking_sgRNA	PCSK9nicking_sgRNA	PCSK9nicking_sgRNA_PCSK9nicking_sgRNA_chr1:80244439-80244461_14	GCATGGCTGTCTGGTTCTGTNGG	GCATGGCTGTCTGGTTCTGTNGG
	chr2	102923044	102923067	chr2:102923044-102923067	14	-	0	AATTGACTGTATCGTTCTGTGGG	6		PCSK9nicking_sgRNA.bam	PCSK9nicking_sgRNA	PCSK9nicking_sgRNA	PCSK9nicking_sgRNA_PCSK9nicking_sgRNA_chr2:102923044-102923067_14	GCATGGCTGTCTGGTTCTGTNGG	none
	chr2	167598912	167598935	chr2:167598912-167598935	14	+	0	GCATGGCTGTCTGTTCATGTGGG	3	GCATGGCTGTCTG-TTCATGTGGG	PCSK9nicking_sgRNA.bam	PCSK9nicking_sgRNA	PCSK9nicking_sgRNA	PCSK9nicking_sgRNA_PCSK9nicking_sgRNA_chr2:167598912-167598935_14	GCATGGCTGTCTGGTTCTGTNGG	GCATGGCTGTCTGGTTC-TGTNGG
	chr2	22994116	22994138	chr2:22994116-22994138	14	+	0			GCATGTATGTCTG-TTGTGTGGG	PCSK9nicking_sgRNA.bam	PCSK9nicking_sgRNA	PCSK9nicking_sgRNA	PCSK9nicking_sgRNA_PCSK9nicking_sgRNA_chr2:22994116-22994138_14	GCATGGCTGTCTGGTTCTGTNGG	GCATGGCTGTCTGGTTCTGTNGG
	chr2	25567064	25567087	chr2:25567064-25567087	14	-	0	GCATGGCAGACAGGTTCTTAGGA	6	GCATGGCAGACAGGTTCT-TAGG	PCSK9nicking_sgRNA.bam	PCSK9nicking_sgRNA	PCSK9nicking_sgRNA	PCSK9nicking_sgRNA_PCSK9nicking_sgRNA_chr2:25567064-25567087_14	GCATGGCTGTCTGGTTCTGTNGG	GCATGGCTGTCTGGTTCTGTNGG
	chr3	66200666	66200688	chr3:66200666-66200688	14	-	0			GGATGGCTTTCTGGTT-TATGGG	PCSK9nicking_sgRNA.bam	PCSK9nicking_sgRNA	PCSK9nicking_sgRNA	PCSK9nicking_sgRNA_PCSK9nicking_sgRNA_chr3:66200666-66200688_14	GCATGGCTGTCTGGTTCTGTNGG	GCATGGCTGTCTGGTTCTGTNGG
	chr4	115140563	115140585	chr4:115140563-115140585	14	+	0			GAATGAATGTCTGGT-CTGTTGG	PCSK9nicking_sgRNA.bam	PCSK9nicking_sgRNA	PCSK9nicking_sgRNA	PCSK9nicking_sgRNA_PCSK9nicking_sgRNA_chr4:115140563-115140585_14	GCATGGCTGTCTGGTTCTGTNGG	GCATGGCTGTCTGGTTCTGTNGG
	chr4	137756677	137756700	chr4:137756677-137756700	14	-	0	CCTTGGGCTTCCGGTTCTGTGGG	6		PCSK9nicking_sgRNA.bam	PCSK9nicking_sgRNA	PCSK9nicking_sgRNA	PCSK9nicking_sgRNA_PCSK9nicking_sgRNA_chr4:137756677-137756700_14	GCATGGCTGTCTGGTTCTGTNGG	none
	chr4	67259196	67259219	chr4:67259196-67259219	14	-	0	GAATGGCTGTCTTGTTGTATAGG	4		PCSK9nicking_sgRNA.bam	PCSK9nicking_sgRNA	PCSK9nicking_sgRNA	PCSK9nicking_sgRNA_PCSK9nicking_sgRNA_chr4:67259196-67259219_14	GCATGGCTGTCTGGTTCTGTNGG	none
	chr4	78424750	78424773	chr4:78424750-78424773	14	+	0	ATTTGATTGTCTGTTTCTGTGGG	6		PCSK9nicking_sgRNA.bam	PCSK9nicking_sgRNA	PCSK9nicking_sgRNA	PCSK9nicking_sgRNA_PCSK9nicking_sgRNA_chr4:78424750-78424773_14	GCATGGCTGTCTGGTTCTGTNGG	none
	chr5	147128868	147128890	chr5:147128868-147128890	14	-	0			GCATGGTAGGCTG-TTCTGTGGG	PCSK9nicking_sgRNA.bam	PCSK9nicking_sgRNA	PCSK9nicking_sgRNA	PCSK9nicking_sgRNA_PCSK9nicking_sgRNA_chr5:147128868-147128890_14	GCATGGCTGTCTGGTTCTGTNGG	GCATGGCTGTCTGGTTCTGTNGG
	chr6	114836225	114836248	chr6:114836225-114836248	14	-	0	CACTGGATGTCTAGTTATGTAGG	6		PCSK9nicking_sgRNA.bam	PCSK9nicking_sgRNA	PCSK9nicking_sgRNA	PCSK9nicking_sgRNA_PCSK9nicking_sgRNA_chr6:114836225-114836248_14	GCATGGCTGTCTGGTTCTGTNGG	none
	chr6	116236306	116236329	chr6:116236306-116236329	14	+	0	TGACTGGTGTCTGGTTATGTTGG	6	GACTGG-TGTCTGGTTATGTTGG	PCSK9nicking_sgRNA.bam	PCSK9nicking_sgRNA	PCSK9nicking_sgRNA	PCSK9nicking_sgRNA_PCSK9nicking_sgRNA_chr6:116236306-116236329_14	GCATGGCTGTCTGGTTCTGTNGG	GCATGGCTGTCTGGTTCTGTNGG
	chr6	127693193	127693216	chr6:127693193-127693216	14	+	0	AAATGGCTGTCTTCTTTTGTGGG	5		PCSK9nicking_sgRNA.bam	PCSK9nicking_sgRNA	PCSK9nicking_sgRNA	PCSK9nicking_sgRNA_PCSK9nicking_sgRNA_chr6:127693193-127693216_14	GCATGGCTGTCTGGTTCTGTNGG	none
	chr6	50811250	50811273	chr6:50811250-50811273	14	+	0	TCAACGCTGCCTGGTTCTGTGGC	5		PCSK9nicking_sgRNA.bam	PCSK9nicking_sgRNA	PCSK9nicking_sgRNA	PCSK9nicking_sgRNA_PCSK9nicking_sgRNA_chr6:50811250-50811273_14	GCATGGCTGTCTGGTTCTGTNGG	none
	chr7	41757574	41757597	chr7:41757574-41757597	14	-	0	GCAATAGTGTCTGGTTTTGTTGG	5		PCSK9nicking_sgRNA.bam	PCSK9nicking_sgRNA	PCSK9nicking_sgRNA	PCSK9nicking_sgRNA_PCSK9nicking_sgRNA_chr7:41757574-41757597_14	GCATGGCTGTCTGGTTCTGTNGG	none
	chr8	103353908	103353931	chr8:103353908-103353931	14	+	0	CCAAGGCTGTCTGAAACTGTGGG	5		PCSK9nicking_sgRNA.bam	PCSK9nicking_sgRNA	PCSK9nicking_sgRNA	PCSK9nicking_sgRNA_PCSK9nicking_sgRNA_chr8:103353908-103353931_14	GCATGGCTGTCTGGTTCTGTNGG	none
	chr8	128623348	128623371	chr8:128623348-128623371	14	-	0	GCATGGGTGTCTGATTTTATGGG	4		PCSK9nicking_sgRNA.bam	PCSK9nicking_sgRNA	PCSK9nicking_sgRNA	PCSK9nicking_sgRNA_PCSK9nicking_sgRNA_chr8:128623348-128623371_14	GCATGGCTGTCTGGTTCTGTNGG	none
	chr8	69059088	69059111	chr8:69059088-69059111	14	+	0	TCATGGACATCTGTTTCTTTAGG	6		PCSK9nicking_sgRNA.bam	PCSK9nicking_sgRNA	PCSK9nicking_sgRNA	PCSK9nicking_sgRNA_PCSK9nicking_sgRNA_chr8:69059088-69059111_14	GCATGGCTGTCTGGTTCTGTNGG	none
	chr8	70315428	70315450	chr8:70315428-70315450	14	-	0			GCAGGGC-GCCTGGTTCTGTGGG	PCSK9nicking_sgRNA.bam	PCSK9nicking_sgRNA	PCSK9nicking_sgRNA	PCSK9nicking_sgRNA_PCSK9nicking_sgRNA_chr8:70315428-70315450_14	GCATGGCTGTCTGGTTCTGTNGG	GCATGGCTGTCTGGTTCTGTNGG
	chr9	102707564	102707587	chr9:102707564-102707587	14	-	0	GCATGTATGTCTGGTACTCTTGG	4		PCSK9nicking_sgRNA.bam	PCSK9nicking_sgRNA	PCSK9nicking_sgRNA	PCSK9nicking_sgRNA_PCSK9nicking_sgRNA_chr9:102707564-102707587_14	GCATGGCTGTCTGGTTCTGTNGG	none
	chr9	54961057	54961080	chr9:54961057-54961080	14	+	0	GCAGGGCTTTCTGGTTCTAGGAT	6		PCSK9nicking_sgRNA.bam	PCSK9nicking_sgRNA	PCSK9nicking_sgRNA	PCSK9nicking_sgRNA_PCSK9nicking_sgRNA_chr9:54961057-54961080_14	GCATGGCTGTCTGGTTCTGTNGG	none
	chrX	23293694	23293717	chrX:23293694-23293717	14	-	0	ATCTGTCTGTCTGATTCTGTCAG	6		PCSK9nicking_sgRNA.bam	PCSK9nicking_sgRNA	PCSK9nicking_sgRNA	PCSK9nicking_sgRNA_PCSK9nicking_sgRNA_chrX:23293694-23293717_14	GCATGGCTGTCTGGTTCTGTNGG	none
	chrX	79026995	79027018	chrX:79026995-79027018	14	+	0	TGATAGTTGTCAGGATCTGTAGG	6		PCSK9nicking_sgRNA.bam	PCSK9nicking_sgRNA	PCSK9nicking_sgRNA	PCSK9nicking_sgRNA_PCSK9nicking_sgRNA_chrX:79026995-79027018_14	GCATGGCTGTCTGGTTCTGTNGG	none
	chr10	106557263	106557286	chr10:106557263-106557286	12	+	0	GGAGGGCTGACTGGTTCTAAGGG	5		PCSK9nicking_sgRNA.bam	PCSK9nicking_sgRNA	PCSK9nicking_sgRNA	PCSK9nicking_sgRNA_PCSK9nicking_sgRNA_chr10:106557263-106557286_12	GCATGGCTGTCTGGTTCTGTNGG	none
	chr10	13405104	13405127	chr10:13405104-13405127	12	+	0	GAGTGGCTGTGTGGCTCTGTGGG	4		PCSK9nicking_sgRNA.bam	PCSK9nicking_sgRNA	PCSK9nicking_sgRNA	PCSK9nicking_sgRNA_PCSK9nicking_sgRNA_chr10:13405104-13405127_12	GCATGGCTGTCTGGTTCTGTNGG	none
	chr10	63350389	63350412	chr10:63350389-63350412	12	-	0	GGATGGCTGGCTTATTCTGTGGG	4		PCSK9nicking_sgRNA.bam	PCSK9nicking_sgRNA	PCSK9nicking_sgRNA	PCSK9nicking_sgRNA_PCSK9nicking_sgRNA_chr10:63350389-63350412_12	GCATGGCTGTCTGGTTCTGTNGG	none
	chr10	72188940	72188963	chr10:72188940-72188963	12	-	0	ATGTGGTTGTCTGGTGCTATTGG	6		PCSK9nicking_sgRNA.bam	PCSK9nicking_sgRNA	PCSK9nicking_sgRNA	PCSK9nicking_sgRNA_PCSK9nicking_sgRNA_chr10:72188940-72188963_12	GCATGGCTGTCTGGTTCTGTNGG	none
	chr11	106529742	106529765	chr11:106529742-106529765	12	+	0	GCAGGGCTGGCTGTTTCTGTCGT	4		PCSK9nicking_sgRNA.bam	PCSK9nicking_sgRNA	PCSK9nicking_sgRNA	PCSK9nicking_sgRNA_PCSK9nicking_sgRNA_chr11:106529742-106529765_12	GCATGGCTGTCTGGTTCTGTNGG	none
	chr11	78017749	78017772	chr11:78017749-78017772	12	+	0	GGCAGGGTGTCTGGTTCTTTGGC	6	GCAGGG-TGTCTGGTTCTTTGGC	PCSK9nicking_sgRNA.bam	PCSK9nicking_sgRNA	PCSK9nicking_sgRNA	PCSK9nicking_sgRNA_PCSK9nicking_sgRNA_chr11:78017749-78017772_12	GCATGGCTGTCTGGTTCTGTNGG	GCATGGCTGTCTGGTTCTGTNGG
	chr11	89581886	89581909	chr11:89581886-89581909	12	+	0	GCATGGCTGGCTGGCTGTTGCTG	6		PCSK9nicking_sgRNA.bam	PCSK9nicking_sgRNA	PCSK9nicking_sgRNA	PCSK9nicking_sgRNA_PCSK9nicking_sgRNA_chr11:89581886-89581909_12	GCATGGCTGTCTGGTTCTGTNGG	none
	chr12	3678820	3678843	chr12:3678820-3678843	12	+	0	TAAGGCTTGCCTGGTTCTGTGGG	6		PCSK9nicking_sgRNA.bam	PCSK9nicking_sgRNA	PCSK9nicking_sgRNA	PCSK9nicking_sgRNA_PCSK9nicking_sgRNA_chr12:3678820-3678843_12	GCATGGCTGTCTGGTTCTGTNGG	none
	chr12	60160181	60160204	chr12:60160181-60160204	12	-	0	CAGAAGCTGTCTGGTTCTGTGGT	6		PCSK9nicking_sgRNA.bam	PCSK9nicking_sgRNA	PCSK9nicking_sgRNA	PCSK9nicking_sgRNA_PCSK9nicking_sgRNA_chr12:60160181-60160204_12	GCATGGCTGTCTGGTTCTGTNGG	none
	chr12	80548511	80548534	chr12:80548511-80548534	12	+	0	GTGGGGCTGTCAGATTCTGGTGG	6		PCSK9nicking_sgRNA.bam	PCSK9nicking_sgRNA	PCSK9nicking_sgRNA	PCSK9nicking_sgRNA_PCSK9nicking_sgRNA_chr12:80548511-80548534_12	GCATGGCTGTCTGGTTCTGTNGG	none
	chr13	108891718	108891741	chr13:108891718-108891741	12	+	0	CTGTGGCTGTCTGCTTCTGTCTG	5	GCTGTGGCTGTCTGCTTCTGTCTG	PCSK9nicking_sgRNA.bam	PCSK9nicking_sgRNA	PCSK9nicking_sgRNA	PCSK9nicking_sgRNA_PCSK9nicking_sgRNA_chr13:108891718-108891741_12	GCATGGCTGTCTGGTTCTGTNGG	GCA-TGGCTGTCTGGTTCTGTNGG
	chr13	20603681	20603704	chr13:20603681-20603704	12	+	0	CTATTTCTGTCTGTTTCTGTGAG	6		PCSK9nicking_sgRNA.bam	PCSK9nicking_sgRNA	PCSK9nicking_sgRNA	PCSK9nicking_sgRNA_PCSK9nicking_sgRNA_chr13:20603681-20603704_12	GCATGGCTGTCTGGTTCTGTNGG	none
	chr13	25639926	25639949	chr13:25639926-25639949	12	+	0	AGCAGGCTGTCTGCTCCTGTAGG	6	GCA-GGCTGTCTGCTCCTGTAGG	PCSK9nicking_sgRNA.bam	PCSK9nicking_sgRNA	PCSK9nicking_sgRNA	PCSK9nicking_sgRNA_PCSK9nicking_sgRNA_chr13:25639926-25639949_12	GCATGGCTGTCTGGTTCTGTNGG	GCATGGCTGTCTGGTTCTGTNGG
	chr13	54199034	54199057	chr13:54199034-54199057	12	-	0	GCGTGGCTGTCAGTTTCAGTTGG	4		PCSK9nicking_sgRNA.bam	PCSK9nicking_sgRNA	PCSK9nicking_sgRNA	PCSK9nicking_sgRNA_PCSK9nicking_sgRNA_chr13:54199034-54199057_12	GCATGGCTGTCTGGTTCTGTNGG	none
	chr13	68671921	68671944	chr13:68671921-68671944	12	+	0	GAATTGCTGTCTGGTTGTCTGGG	4		PCSK9nicking_sgRNA.bam	PCSK9nicking_sgRNA	PCSK9nicking_sgRNA	PCSK9nicking_sgRNA_PCSK9nicking_sgRNA_chr13:68671921-68671944_12	GCATGGCTGTCTGGTTCTGTNGG	none
	chr13	69458489	69458512	chr13:69458489-69458512	12	+	0	CTCTGTCTGTCTGGGTCTGTCGG	5	TC-TGTCTGTCTGGGTCTGTCGG	PCSK9nicking_sgRNA.bam	PCSK9nicking_sgRNA	PCSK9nicking_sgRNA	PCSK9nicking_sgRNA_PCSK9nicking_sgRNA_chr13:69458489-69458512_12	GCATGGCTGTCTGGTTCTGTNGG	GCATGGCTGTCTGGTTCTGTNGG
	chr13	70190510	70190533	chr13:70190510-70190533	12	-	0	TTATGCCTGTCTGGTTCTGCCAG	5		PCSK9nicking_sgRNA.bam	PCSK9nicking_sgRNA	PCSK9nicking_sgRNA	PCSK9nicking_sgRNA_PCSK9nicking_sgRNA_chr13:70190510-70190533_12	GCATGGCTGTCTGGTTCTGTNGG	none
	chr14	123352542	123352565	chr14:123352542-123352565	12	-	0	TCCTGGCTGTATGTTTCTAGCGG	6		PCSK9nicking_sgRNA.bam	PCSK9nicking_sgRNA	PCSK9nicking_sgRNA	PCSK9nicking_sgRNA_PCSK9nicking_sgRNA_chr14:123352542-123352565_12	GCATGGCTGTCTGGTTCTGTNGG	none
	chr14	56126857	56126880	chr14:56126857-56126880	12	-	0	CTTAGTCTGTCTGGGTCTGTAGG	6		PCSK9nicking_sgRNA.bam	PCSK9nicking_sgRNA	PCSK9nicking_sgRNA	PCSK9nicking_sgRNA_PCSK9nicking_sgRNA_chr14:56126857-56126880_12	GCATGGCTGTCTGGTTCTGTNGG	none
	chr15	102160862	102160885	chr15:102160862-102160885	12	+	0	GCAGGGCTGACTGCTTCTGTGTG	4		PCSK9nicking_sgRNA.bam	PCSK9nicking_sgRNA	PCSK9nicking_sgRNA	PCSK9nicking_sgRNA_PCSK9nicking_sgRNA_chr15:102160862-102160885_12	GCATGGCTGTCTGGTTCTGTNGG	none
	chr16	35685290	35685312	chr16:35685290-35685312	12	-	0			GTATGGCTGTCTGCT-CTGTGGA	PCSK9nicking_sgRNA.bam	PCSK9nicking_sgRNA	PCSK9nicking_sgRNA	PCSK9nicking_sgRNA_PCSK9nicking_sgRNA_chr16:35685290-35685312_12	GCATGGCTGTCTGGTTCTGTNGG	GCATGGCTGTCTGGTTCTGTNGG
	chr16	46457561	46457584	chr16:46457561-46457584	12	-	0	CCACCACTGCCTGGCTCTGTTGG	6		PCSK9nicking_sgRNA.bam	PCSK9nicking_sgRNA	PCSK9nicking_sgRNA	PCSK9nicking_sgRNA_PCSK9nicking_sgRNA_chr16:46457561-46457584_12	GCATGGCTGTCTGGTTCTGTNGG	none
	chr16	54670892	54670915	chr16:54670892-54670915	12	-	0	ACATAGCTGAGTAATTCTGTGGG	6		PCSK9nicking_sgRNA.bam	PCSK9nicking_sgRNA	PCSK9nicking_sgRNA	PCSK9nicking_sgRNA_PCSK9nicking_sgRNA_chr16:54670892-54670915_12	GCATGGCTGTCTGGTTCTGTNGG	none
	chr17	34482712	34482735	chr17:34482712-34482735	12	-	0	GGTTGGGTGTCTGGTTCTGGTCA	6		PCSK9nicking_sgRNA.bam	PCSK9nicking_sgRNA	PCSK9nicking_sgRNA	PCSK9nicking_sgRNA_PCSK9nicking_sgRNA_chr17:34482712-34482735_12	GCATGGCTGTCTGGTTCTGTNGG	none
	chr18	14416000	14416023	chr18:14416000-14416023	12	+	0	GCATGGCTGTGTTCTTCTGCAGG	4		PCSK9nicking_sgRNA.bam	PCSK9nicking_sgRNA	PCSK9nicking_sgRNA	PCSK9nicking_sgRNA_PCSK9nicking_sgRNA_chr18:14416000-14416023_12	GCATGGCTGTCTGGTTCTGTNGG	none
	chr18	17640535	17640558	chr18:17640535-17640558	12	-	0	CTCTGCATGTCTGGTTCTGTAGA	6		PCSK9nicking_sgRNA.bam	PCSK9nicking_sgRNA	PCSK9nicking_sgRNA	PCSK9nicking_sgRNA_PCSK9nicking_sgRNA_chr18:17640535-17640558_12	GCATGGCTGTCTGGTTCTGTNGG	none
	chr19	32810790	32810813	chr19:32810790-32810813	12	+	0	GCATGCCTTCTGGTTTCTGTGGG	6		PCSK9nicking_sgRNA.bam	PCSK9nicking_sgRNA	PCSK9nicking_sgRNA	PCSK9nicking_sgRNA_PCSK9nicking_sgRNA_chr19:32810790-32810813_12	GCATGGCTGTCTGGTTCTGTNGG	none
	chr19	47507597	47507620	chr19:47507597-47507620	12	-	0	CCTGGGGTGTCCGGTCCTGTAGG	6		PCSK9nicking_sgRNA.bam	PCSK9nicking_sgRNA	PCSK9nicking_sgRNA	PCSK9nicking_sgRNA_PCSK9nicking_sgRNA_chr19:47507597-47507620_12	GCATGGCTGTCTGGTTCTGTNGG	none
	chr1	12170376	12170399	chr1:12170376-12170399	12	-	0	TGATGGGTGTCTGTCTCTGTGGG	5	G-ATGGGTGTCTGTCTCTGTGGG	PCSK9nicking_sgRNA.bam	PCSK9nicking_sgRNA	PCSK9nicking_sgRNA	PCSK9nicking_sgRNA_PCSK9nicking_sgRNA_chr1:12170376-12170399_12	GCATGGCTGTCTGGTTCTGTNGG	GCATGGCTGTCTGGTTCTGTNGG
	chr1	149146237	149146260	chr1:149146237-149146260	12	-	0	ACAATAGTGTCTGGTTTTGTTGG	6		PCSK9nicking_sgRNA.bam	PCSK9nicking_sgRNA	PCSK9nicking_sgRNA	PCSK9nicking_sgRNA_PCSK9nicking_sgRNA_chr1:149146237-149146260_12	GCATGGCTGTCTGGTTCTGTNGG	none
	chr1	170022041	170022063	chr1:170022041-170022063	12	-	0			GTATGGCTG-CTGGTTCTGTTGA	PCSK9nicking_sgRNA.bam	PCSK9nicking_sgRNA	PCSK9nicking_sgRNA	PCSK9nicking_sgRNA_PCSK9nicking_sgRNA_chr1:170022041-170022063_12	GCATGGCTGTCTGGTTCTGTNGG	GCATGGCTGTCTGGTTCTGTNGG
	chr1	187589403	187589426	chr1:187589403-187589426	12	+	0	AGGTGGCTGTCTGGTCCTGTATG	5	GG-TGGCTGTCTGGTCCTGTATG	PCSK9nicking_sgRNA.bam	PCSK9nicking_sgRNA	PCSK9nicking_sgRNA	PCSK9nicking_sgRNA_PCSK9nicking_sgRNA_chr1:187589403-187589426_12	GCATGGCTGTCTGGTTCTGTNGG	GCATGGCTGTCTGGTTCTGTNGG
	chr1	39463206	39463229	chr1:39463206-39463229	12	-	0	GGTGGGCTGTCTGGTTGTGATGG	5		PCSK9nicking_sgRNA.bam	PCSK9nicking_sgRNA	PCSK9nicking_sgRNA	PCSK9nicking_sgRNA_PCSK9nicking_sgRNA_chr1:39463206-39463229_12	GCATGGCTGTCTGGTTCTGTNGG	none
	chr1	5817972	5817995	chr1:5817972-5817995	12	+	0	GTGCTGCTGTCTGGTGCTGTCTG	6		PCSK9nicking_sgRNA.bam	PCSK9nicking_sgRNA	PCSK9nicking_sgRNA	PCSK9nicking_sgRNA_PCSK9nicking_sgRNA_chr1:5817972-5817995_12	GCATGGCTGTCTGGTTCTGTNGG	none
	chr2	13714829	13714852	chr2:13714829-13714852	12	-	0	GAACTTCTGTCTGGCACTGTTGG	6		PCSK9nicking_sgRNA.bam	PCSK9nicking_sgRNA	PCSK9nicking_sgRNA	PCSK9nicking_sgRNA_PCSK9nicking_sgRNA_chr2:13714829-13714852_12	GCATGGCTGTCTGGTTCTGTNGG	none
	chr2	150844688	150844710	chr2:150844688-150844710	12	-	0			GCATT-CTGTCTGGTTCTGTCTA	PCSK9nicking_sgRNA.bam	PCSK9nicking_sgRNA	PCSK9nicking_sgRNA	PCSK9nicking_sgRNA_PCSK9nicking_sgRNA_chr2:150844688-150844710_12	GCATGGCTGTCTGGTTCTGTNGG	GCATGGCTGTCTGGTTCTGTNGG
	chr2	38131860	38131883	chr2:38131860-38131883	12	-	0	CAATTACTGTCTGGTTCTGTAGT	5		PCSK9nicking_sgRNA.bam	PCSK9nicking_sgRNA	PCSK9nicking_sgRNA	PCSK9nicking_sgRNA_PCSK9nicking_sgRNA_chr2:38131860-38131883_12	GCATGGCTGTCTGGTTCTGTNGG	none
	chr2	38564466	38564490	chr2:38564466-38564490	12	-	0			GCAGGGCAGTCTGAGATCTGTGGG	PCSK9nicking_sgRNA.bam	PCSK9nicking_sgRNA	PCSK9nicking_sgRNA	PCSK9nicking_sgRNA_PCSK9nicking_sgRNA_chr2:38564466-38564490_12	GCATGGCTGTCTGGTTCTGTNGG	GCATGGCTGTCTG-GTTCTGTNGG
	chr2	54753120	54753143	chr2:54753120-54753143	12	+	0	CTTTGTCTGTCTGGTTTTGTAAG	6		PCSK9nicking_sgRNA.bam	PCSK9nicking_sgRNA	PCSK9nicking_sgRNA	PCSK9nicking_sgRNA_PCSK9nicking_sgRNA_chr2:54753120-54753143_12	GCATGGCTGTCTGGTTCTGTNGG	none
	chr2	90289655	90289677	chr2:90289655-90289677	12	-	0			GCATG-CTGTCAGTTTCTGTGAG	PCSK9nicking_sgRNA.bam	PCSK9nicking_sgRNA	PCSK9nicking_sgRNA	PCSK9nicking_sgRNA_PCSK9nicking_sgRNA_chr2:90289655-90289677_12	GCATGGCTGTCTGGTTCTGTNGG	GCATGGCTGTCTGGTTCTGTNGG
	chr3	114815970	114815993	chr3:114815970-114815993	12	+	0	TTGTTGCTGTCTAGTTTTGTTGG	6		PCSK9nicking_sgRNA.bam	PCSK9nicking_sgRNA	PCSK9nicking_sgRNA	PCSK9nicking_sgRNA_PCSK9nicking_sgRNA_chr3:114815970-114815993_12	GCATGGCTGTCTGGTTCTGTNGG	none
	chr3	145441350	145441373	chr3:145441350-145441373	12	-	0	GCAAGGCCATCTGGTCCTCTGGG	5		PCSK9nicking_sgRNA.bam	PCSK9nicking_sgRNA	PCSK9nicking_sgRNA	PCSK9nicking_sgRNA_PCSK9nicking_sgRNA_chr3:145441350-145441373_12	GCATGGCTGTCTGGTTCTGTNGG	none
	chr3	147239169	147239193	chr3:147239169-147239193	12	-	0			GCATGGCTGTATGTGTTCAGTGGG	PCSK9nicking_sgRNA.bam	PCSK9nicking_sgRNA	PCSK9nicking_sgRNA	PCSK9nicking_sgRNA_PCSK9nicking_sgRNA_chr3:147239169-147239193_12	GCATGGCTGTCTGGTTCTGTNGG	GCATGGCTGTCTG-GTTCTGTNGG
	chr4	103484551	103484574	chr4:103484551-103484574	12	+	0	AAATGGCTTTCTGGTTCTGCAAG	5		PCSK9nicking_sgRNA.bam	PCSK9nicking_sgRNA	PCSK9nicking_sgRNA	PCSK9nicking_sgRNA_PCSK9nicking_sgRNA_chr4:103484551-103484574_12	GCATGGCTGTCTGGTTCTGTNGG	none
	chr4	104286528	104286551	chr4:104286528-104286551	12	+	0	ACATATGTGTCTGGATCTGTGTG	6		PCSK9nicking_sgRNA.bam	PCSK9nicking_sgRNA	PCSK9nicking_sgRNA	PCSK9nicking_sgRNA_PCSK9nicking_sgRNA_chr4:104286528-104286551_12	GCATGGCTGTCTGGTTCTGTNGG	none
	chr4	120124772	120124795	chr4:120124772-120124795	12	-	0	TCAGGACTGTCTGGATCTCTGGG	5		PCSK9nicking_sgRNA.bam	PCSK9nicking_sgRNA	PCSK9nicking_sgRNA	PCSK9nicking_sgRNA_PCSK9nicking_sgRNA_chr4:120124772-120124795_12	GCATGGCTGTCTGGTTCTGTNGG	none
	chr4	120368638	120368661	chr4:120368638-120368661	12	-	0	CTATGGCTATCAGGTTCTGCTGT	6		PCSK9nicking_sgRNA.bam	PCSK9nicking_sgRNA	PCSK9nicking_sgRNA	PCSK9nicking_sgRNA_PCSK9nicking_sgRNA_chr4:120368638-120368661_12	GCATGGCTGTCTGGTTCTGTNGG	none
	chr4	130829039	130829062	chr4:130829039-130829062	12	+	0	GAATGGCTGTTTGTTTCTGTAAG	4		PCSK9nicking_sgRNA.bam	PCSK9nicking_sgRNA	PCSK9nicking_sgRNA	PCSK9nicking_sgRNA_PCSK9nicking_sgRNA_chr4:130829039-130829062_12	GCATGGCTGTCTGGTTCTGTNGG	none
	chr4	46048312	46048335	chr4:46048312-46048335	12	-	9	CCTTTGCAGTCTGGTTCTGTTGG	4		PCSK9nicking_sgRNA.bam	PCSK9nicking_sgRNA	PCSK9nicking_sgRNA	PCSK9nicking_sgRNA_PCSK9nicking_sgRNA_chr4:46048312-46048335_12	GCATGGCTGTCTGGTTCTGTNGG	none
	chr4	63451804	63451827	chr4:63451804-63451827	12	+	0	ATTAGGCCGTGTGGTTCTGTCGG	6		PCSK9nicking_sgRNA.bam	PCSK9nicking_sgRNA	PCSK9nicking_sgRNA	PCSK9nicking_sgRNA_PCSK9nicking_sgRNA_chr4:63451804-63451827_12	GCATGGCTGTCTGGTTCTGTNGG	none
	chr4	6695114	6695137	chr4:6695114-6695137	12	-	0	CCAGGGCTGTCTGGTTCTCAGGC	5	CCAGGGCTGTCTGGTTCTC-AGG	PCSK9nicking_sgRNA.bam	PCSK9nicking_sgRNA	PCSK9nicking_sgRNA	PCSK9nicking_sgRNA_PCSK9nicking_sgRNA_chr4:6695114-6695137_12	GCATGGCTGTCTGGTTCTGTNGG	GCATGGCTGTCTGGTTCTGTNGG
	chr5	116829009	116829032	chr5:116829009-116829032	12	+	0	TCAGGTCTATCTGGTTCTATTGG	5		PCSK9nicking_sgRNA.bam	PCSK9nicking_sgRNA	PCSK9nicking_sgRNA	PCSK9nicking_sgRNA_PCSK9nicking_sgRNA_chr5:116829009-116829032_12	GCATGGCTGTCTGGTTCTGTNGG	none
	chr5	130744818	130744841	chr5:130744818-130744841	12	-	0	ATTTGGCTGCCTGGTTCTCTCAG	6		PCSK9nicking_sgRNA.bam	PCSK9nicking_sgRNA	PCSK9nicking_sgRNA	PCSK9nicking_sgRNA_PCSK9nicking_sgRNA_chr5:130744818-130744841_12	GCATGGCTGTCTGGTTCTGTNGG	none
	chr5	24768332	24768354	chr5:24768332-24768354	12	+	0			GTATGGCTG-CTGGTTCTGTTGA	PCSK9nicking_sgRNA.bam	PCSK9nicking_sgRNA	PCSK9nicking_sgRNA	PCSK9nicking_sgRNA_PCSK9nicking_sgRNA_chr5:24768332-24768354_12	GCATGGCTGTCTGGTTCTGTNGG	GCATGGCTGTCTGGTTCTGTNGG
	chr5	26580563	26580586	chr5:26580563-26580586	12	-	0	CCAGGGCTGTCTGGTTCTCAGGC	5	CCAGGGCTGTCTGGTTCTC-AGG	PCSK9nicking_sgRNA.bam	PCSK9nicking_sgRNA	PCSK9nicking_sgRNA	PCSK9nicking_sgRNA_PCSK9nicking_sgRNA_chr5:26580563-26580586_12	GCATGGCTGTCTGGTTCTGTNGG	GCATGGCTGTCTGGTTCTGTNGG
	chr5	34129808	34129831	chr5:34129808-34129831	12	-	0	GAAAGACTGTCTAGCTCTGTTGG	5		PCSK9nicking_sgRNA.bam	PCSK9nicking_sgRNA	PCSK9nicking_sgRNA	PCSK9nicking_sgRNA_PCSK9nicking_sgRNA_chr5:34129808-34129831_12	GCATGGCTGTCTGGTTCTGTNGG	none
	chr5	34184857	34184879	chr5:34184857-34184879	12	+	0			GCATG-CTTTCTGGGCCTGTAGG	PCSK9nicking_sgRNA.bam	PCSK9nicking_sgRNA	PCSK9nicking_sgRNA	PCSK9nicking_sgRNA_PCSK9nicking_sgRNA_chr5:34184857-34184879_12	GCATGGCTGTCTGGTTCTGTNGG	GCATGGCTGTCTGGTTCTGTNGG
	chr5	50319971	50319994	chr5:50319971-50319994	12	+	0	ACCTAGCTGCATGGTTCTGTGGG	5		PCSK9nicking_sgRNA.bam	PCSK9nicking_sgRNA	PCSK9nicking_sgRNA	PCSK9nicking_sgRNA_PCSK9nicking_sgRNA_chr5:50319971-50319994_12	GCATGGCTGTCTGGTTCTGTNGG	none
	chr6	102963610	102963633	chr6:102963610-102963633	12	-	0	GCAGAGCTGTCTGGTTCTCTGGC	4		PCSK9nicking_sgRNA.bam	PCSK9nicking_sgRNA	PCSK9nicking_sgRNA	PCSK9nicking_sgRNA_PCSK9nicking_sgRNA_chr6:102963610-102963633_12	GCATGGCTGTCTGGTTCTGTNGG	none
	chr6	54127619	54127642	chr6:54127619-54127642	12	-	0	GCAGGGCTGTCTGGCTCTGAGGC	4	GCAGGGCTGTCTGGCTCTG-AGG	PCSK9nicking_sgRNA.bam	PCSK9nicking_sgRNA	PCSK9nicking_sgRNA	PCSK9nicking_sgRNA_PCSK9nicking_sgRNA_chr6:54127619-54127642_12	GCATGGCTGTCTGGTTCTGTNGG	GCATGGCTGTCTGGTTCTGTNGG
	chr7	112510950	112510972	chr7:112510950-112510972	12	-	0			GCATGGCTGCCTGGT-CTGTGGT	PCSK9nicking_sgRNA.bam	PCSK9nicking_sgRNA	PCSK9nicking_sgRNA	PCSK9nicking_sgRNA_PCSK9nicking_sgRNA_chr7:112510950-112510972_12	GCATGGCTGTCTGGTTCTGTNGG	GCATGGCTGTCTGGTTCTGTNGG
	chr8	122387079	122387102	chr8:122387079-122387102	12	+	nan	TGATGGCAGTGAGGTGCTGTTGG	6		PCSK9nicking_sgRNA.bam	PCSK9nicking_sgRNA	PCSK9nicking_sgRNA	PCSK9nicking_sgRNA_PCSK9nicking_sgRNA_chr8:122387079-122387102_12	GCATGGCTGTCTGGTTCTGTNGG	none
	chr8	125645914	125645937	chr8:125645914-125645937	12	-	0	CACTGGCTGGGTGGTTCTGTAGG	5	CCACTGGCTGGGTGGTTCTGTAGG	PCSK9nicking_sgRNA.bam	PCSK9nicking_sgRNA	PCSK9nicking_sgRNA	PCSK9nicking_sgRNA_PCSK9nicking_sgRNA_chr8:125645914-125645937_12	GCATGGCTGTCTGGTTCTGTNGG	GCA-TGGCTGTCTGGTTCTGTNGG
	chr8	61393571	61393595	chr8:61393571-61393595	12	+	0			GAATGGCTGTGTGAGTTCTATCGG	PCSK9nicking_sgRNA.bam	PCSK9nicking_sgRNA	PCSK9nicking_sgRNA	PCSK9nicking_sgRNA_PCSK9nicking_sgRNA_chr8:61393571-61393595_12	GCATGGCTGTCTGGTTCTGTNGG	GCATGGCTGTCTG-GTTCTGTNGG
	chr9	5498681	5498704	chr9:5498681-5498704	12	+	0	GTCTGTCTATCTGTGTCTGTCGG	6		PCSK9nicking_sgRNA.bam	PCSK9nicking_sgRNA	PCSK9nicking_sgRNA	PCSK9nicking_sgRNA_PCSK9nicking_sgRNA_chr9:5498681-5498704_12	GCATGGCTGTCTGGTTCTGTNGG	none
	chr9	85595859	85595882	chr9:85595859-85595882	12	-	0	GGAGAACTGTGTGGTCCTGTTGG	6		PCSK9nicking_sgRNA.bam	PCSK9nicking_sgRNA	PCSK9nicking_sgRNA	PCSK9nicking_sgRNA_PCSK9nicking_sgRNA_chr9:85595859-85595882_12	GCATGGCTGTCTGGTTCTGTNGG	none
	chrX	119740316	119740339	chrX:119740316-119740339	12	+	0	CTATGGTTGTCTGTTTCTGTCTG	5		PCSK9nicking_sgRNA.bam	PCSK9nicking_sgRNA	PCSK9nicking_sgRNA	PCSK9nicking_sgRNA_PCSK9nicking_sgRNA_chrX:119740316-119740339_12	GCATGGCTGTCTGGTTCTGTNGG	none
	chr2	59339690	59339713	chr2:59339690-59339713	11	-	0	GCCGCTCTGTCTGGTCCTGTCGG	5		PCSK9nicking_sgRNA.bam	PCSK9nicking_sgRNA	PCSK9nicking_sgRNA	PCSK9nicking_sgRNA_PCSK9nicking_sgRNA_chr2:59339690-59339713_11	GCATGGCTGTCTGGTTCTGTNGG	none
	chr10	101483495	101483518	chr10:101483495-101483518	10	-	0	ATATGACTGACTGGTACTGTAGC	6		PCSK9nicking_sgRNA.bam	PCSK9nicking_sgRNA	PCSK9nicking_sgRNA	PCSK9nicking_sgRNA_PCSK9nicking_sgRNA_chr10:101483495-101483518_10	GCATGGCTGTCTGGTTCTGTNGG	none
	chr10	34958691	34958714	chr10:34958691-34958714	10	+	0	GCAAGAATGTCTGGTTCTGATGG	4		PCSK9nicking_sgRNA.bam	PCSK9nicking_sgRNA	PCSK9nicking_sgRNA	PCSK9nicking_sgRNA_PCSK9nicking_sgRNA_chr10:34958691-34958714_10	GCATGGCTGTCTGGTTCTGTNGG	none
	chr10	64230470	64230492	chr10:64230470-64230492	10	-	0			GCATGTCTGCCTG-TTCTCTGGG	PCSK9nicking_sgRNA.bam	PCSK9nicking_sgRNA	PCSK9nicking_sgRNA	PCSK9nicking_sgRNA_PCSK9nicking_sgRNA_chr10:64230470-64230492_10	GCATGGCTGTCTGGTTCTGTNGG	GCATGGCTGTCTGGTTCTGTNGG
	chr10	68366793	68366816	chr10:68366793-68366816	10	+	0	CTATGGCTCTCTGGAACTGTAAG	6		PCSK9nicking_sgRNA.bam	PCSK9nicking_sgRNA	PCSK9nicking_sgRNA	PCSK9nicking_sgRNA_PCSK9nicking_sgRNA_chr10:68366793-68366816_10	GCATGGCTGTCTGGTTCTGTNGG	none
	chr11	117437476	117437499	chr11:117437476-117437499	10	-	0	TATTGGCTGCATGGTTCTGCGGG	6		PCSK9nicking_sgRNA.bam	PCSK9nicking_sgRNA	PCSK9nicking_sgRNA	PCSK9nicking_sgRNA_PCSK9nicking_sgRNA_chr11:117437476-117437499_10	GCATGGCTGTCTGGTTCTGTNGG	none
	chr11	119413233	119413256	chr11:119413233-119413256	10	-	0	GCCTGCATGTCCAGTTCTGGGGG	6		PCSK9nicking_sgRNA.bam	PCSK9nicking_sgRNA	PCSK9nicking_sgRNA	PCSK9nicking_sgRNA_PCSK9nicking_sgRNA_chr11:119413233-119413256_10	GCATGGCTGTCTGGTTCTGTNGG	none
	chr11	35252549	35252573	chr11:35252549-35252573	10	-	0			ACATGGCTGTGCTGGTTCTGTTTG	PCSK9nicking_sgRNA.bam	PCSK9nicking_sgRNA	PCSK9nicking_sgRNA	PCSK9nicking_sgRNA_PCSK9nicking_sgRNA_chr11:35252549-35252573_10	GCATGGCTGTCTGGTTCTGTNGG	GCATGGCTGT-CTGGTTCTGTNGG
	chr11	51302630	51302652	chr11:51302630-51302652	10	+	0			GCATGGCC-TCTGCTTCTGTCTG	PCSK9nicking_sgRNA.bam	PCSK9nicking_sgRNA	PCSK9nicking_sgRNA	PCSK9nicking_sgRNA_PCSK9nicking_sgRNA_chr11:51302630-51302652_10	GCATGGCTGTCTGGTTCTGTNGG	GCATGGCTGTCTGGTTCTGTNGG
	chr11	69289461	69289484	chr11:69289461-69289484	10	+	0	TCATCTCTGTCTGGTTTTGTGAG	5		PCSK9nicking_sgRNA.bam	PCSK9nicking_sgRNA	PCSK9nicking_sgRNA	PCSK9nicking_sgRNA_PCSK9nicking_sgRNA_chr11:69289461-69289484_10	GCATGGCTGTCTGGTTCTGTNGG	none
	chr11	73001368	73001391	chr11:73001368-73001391	10	+	0	AGATGTTTGTCTGGTCCTGTGGG	5	G-ATGTTTGTCTGGTCCTGTGGG	PCSK9nicking_sgRNA.bam	PCSK9nicking_sgRNA	PCSK9nicking_sgRNA	PCSK9nicking_sgRNA_PCSK9nicking_sgRNA_chr11:73001368-73001391_10	GCATGGCTGTCTGGTTCTGTNGG	GCATGGCTGTCTGGTTCTGTNGG
	chr11	85473435	85473458	chr11:85473435-85473458	10	+	0	CCATGTCTGTCTGTTTCTGTCTG	4		PCSK9nicking_sgRNA.bam	PCSK9nicking_sgRNA	PCSK9nicking_sgRNA	PCSK9nicking_sgRNA_PCSK9nicking_sgRNA_chr11:85473435-85473458_10	GCATGGCTGTCTGGTTCTGTNGG	none
	chr12	101894112	101894135	chr12:101894112-101894135	10	-	0	CCATGGCTTTCTGGGTCTGTAGA	4		PCSK9nicking_sgRNA.bam	PCSK9nicking_sgRNA	PCSK9nicking_sgRNA	PCSK9nicking_sgRNA_PCSK9nicking_sgRNA_chr12:101894112-101894135_10	GCATGGCTGTCTGGTTCTGTNGG	none
	chr12	18218979	18219002	chr12:18218979-18219002	10	-	0	GAGTGTCTGTCTGTTTCTGTGTG	5		PCSK9nicking_sgRNA.bam	PCSK9nicking_sgRNA	PCSK9nicking_sgRNA	PCSK9nicking_sgRNA_PCSK9nicking_sgRNA_chr12:18218979-18219002_10	GCATGGCTGTCTGGTTCTGTNGG	none
	chr12	33068200	33068224	chr12:33068200-33068224	10	+	0			TCATGTCCTGTCTGGTTCTCTTGG	PCSK9nicking_sgRNA.bam	PCSK9nicking_sgRNA	PCSK9nicking_sgRNA	PCSK9nicking_sgRNA_PCSK9nicking_sgRNA_chr12:33068200-33068224_10	GCATGGCTGTCTGGTTCTGTNGG	GCATGGC-TGTCTGGTTCTGTNGG
	chr12	40647574	40647597	chr12:40647574-40647597	10	+	0	GTATGTCTGTCTGTATCTGTGAG	5		PCSK9nicking_sgRNA.bam	PCSK9nicking_sgRNA	PCSK9nicking_sgRNA	PCSK9nicking_sgRNA_PCSK9nicking_sgRNA_chr12:40647574-40647597_10	GCATGGCTGTCTGGTTCTGTNGG	none
	chr12	81160621	81160644	chr12:81160621-81160644	10	-	0	ACATGGGTGTCTGGTACTGGGGC	5	ACATGGGTGTCTGGTACTG-GGG	PCSK9nicking_sgRNA.bam	PCSK9nicking_sgRNA	PCSK9nicking_sgRNA	PCSK9nicking_sgRNA_PCSK9nicking_sgRNA_chr12:81160621-81160644_10	GCATGGCTGTCTGGTTCTGTNGG	GCATGGCTGTCTGGTTCTGTNGG
	chr13	26301115	26301138	chr13:26301115-26301138	10	+	0	AGATGGATGCCTAATTCTGTGGG	6		PCSK9nicking_sgRNA.bam	PCSK9nicking_sgRNA	PCSK9nicking_sgRNA	PCSK9nicking_sgRNA_PCSK9nicking_sgRNA_chr13:26301115-26301138_10	GCATGGCTGTCTGGTTCTGTNGG	none
	chr13	32429295	32429318	chr13:32429295-32429318	10	+	0	TTCTGTCTGTCTGTTTCTGTCTG	6		PCSK9nicking_sgRNA.bam	PCSK9nicking_sgRNA	PCSK9nicking_sgRNA	PCSK9nicking_sgRNA_PCSK9nicking_sgRNA_chr13:32429295-32429318_10	GCATGGCTGTCTGGTTCTGTNGG	none
	chr14	123081723	123081747	chr14:123081723-123081747	10	-	0			GAAAGGCAGTCTGTGTTCTGTTGG	PCSK9nicking_sgRNA.bam	PCSK9nicking_sgRNA	PCSK9nicking_sgRNA	PCSK9nicking_sgRNA_PCSK9nicking_sgRNA_chr14:123081723-123081747_10	GCATGGCTGTCTGGTTCTGTNGG	GCATGGCTGTCTG-GTTCTGTNGG
	chr14	29799689	29799712	chr14:29799689-29799712	10	-	0	CAATGCCCGTCTGGTTCTCTGGG	5		PCSK9nicking_sgRNA.bam	PCSK9nicking_sgRNA	PCSK9nicking_sgRNA	PCSK9nicking_sgRNA_PCSK9nicking_sgRNA_chr14:29799689-29799712_10	GCATGGCTGTCTGGTTCTGTNGG	none
	chr14	30017529	30017551	chr14:30017529-30017551	10	-	0			GCATA-CTCTCTGGTTCTGTTGG	PCSK9nicking_sgRNA.bam	PCSK9nicking_sgRNA	PCSK9nicking_sgRNA	PCSK9nicking_sgRNA_PCSK9nicking_sgRNA_chr14:30017529-30017551_10	GCATGGCTGTCTGGTTCTGTNGG	GCATGGCTGTCTGGTTCTGTNGG
	chr14	34567987	34568010	chr14:34567987-34568010	10	-	0	AGCTCCCTGTCTGGATCTGTGGG	6	GC-TCCCTGTCTGGATCTGTGGG	PCSK9nicking_sgRNA.bam	PCSK9nicking_sgRNA	PCSK9nicking_sgRNA	PCSK9nicking_sgRNA_PCSK9nicking_sgRNA_chr14:34567987-34568010_10	GCATGGCTGTCTGGTTCTGTNGG	GCATGGCTGTCTGGTTCTGTNGG
	chr14	66146676	66146699	chr14:66146676-66146699	10	+	0	GTCTGTCTGTCTGTTTCTGTGAG	5		PCSK9nicking_sgRNA.bam	PCSK9nicking_sgRNA	PCSK9nicking_sgRNA	PCSK9nicking_sgRNA_PCSK9nicking_sgRNA_chr14:66146676-66146699_10	GCATGGCTGTCTGGTTCTGTNGG	none
	chr15	21793093	21793116	chr15:21793093-21793116	10	+	0	GTGTCTCTGTCTGGATCTGTGTG	6		PCSK9nicking_sgRNA.bam	PCSK9nicking_sgRNA	PCSK9nicking_sgRNA	PCSK9nicking_sgRNA_PCSK9nicking_sgRNA_chr15:21793093-21793116_10	GCATGGCTGTCTGGTTCTGTNGG	none
	chr16	50739269	50739291	chr16:50739269-50739291	10	-	0			GCATTGGTGTCTGGT-CTGCAGG	PCSK9nicking_sgRNA.bam	PCSK9nicking_sgRNA	PCSK9nicking_sgRNA	PCSK9nicking_sgRNA_PCSK9nicking_sgRNA_chr16:50739269-50739291_10	GCATGGCTGTCTGGTTCTGTNGG	GCATGGCTGTCTGGTTCTGTNGG
	chr16	85110931	85110953	chr16:85110931-85110953	10	+	0			GCCTGACTGACTGGT-CTGTGGG	PCSK9nicking_sgRNA.bam	PCSK9nicking_sgRNA	PCSK9nicking_sgRNA	PCSK9nicking_sgRNA_PCSK9nicking_sgRNA_chr16:85110931-85110953_10	GCATGGCTGTCTGGTTCTGTNGG	GCATGGCTGTCTGGTTCTGTNGG
	chr17	54200781	54200804	chr17:54200781-54200804	10	+	0	CAAATGCTGTTTGGTTTTGTTGG	6		PCSK9nicking_sgRNA.bam	PCSK9nicking_sgRNA	PCSK9nicking_sgRNA	PCSK9nicking_sgRNA_PCSK9nicking_sgRNA_chr17:54200781-54200804_10	GCATGGCTGTCTGGTTCTGTNGG	none
	chr18	58172005	58172028	chr18:58172005-58172028	10	-	0	GTTAAGCTGTCTGCTTCTGTTGA	6		PCSK9nicking_sgRNA.bam	PCSK9nicking_sgRNA	PCSK9nicking_sgRNA	PCSK9nicking_sgRNA_PCSK9nicking_sgRNA_chr18:58172005-58172028_10	GCATGGCTGTCTGGTTCTGTNGG	none
	chr18	62632478	62632501	chr18:62632478-62632501	10	-	0	ATAGAGCTGTCTGGTTCTGACAG	6		PCSK9nicking_sgRNA.bam	PCSK9nicking_sgRNA	PCSK9nicking_sgRNA	PCSK9nicking_sgRNA_PCSK9nicking_sgRNA_chr18:62632478-62632501_10	GCATGGCTGTCTGGTTCTGTNGG	none
	chr1	129537874	129537897	chr1:129537874-129537897	10	+	0	GCATGGCTGTCAGGAAATATGAG	6		PCSK9nicking_sgRNA.bam	PCSK9nicking_sgRNA	PCSK9nicking_sgRNA	PCSK9nicking_sgRNA_PCSK9nicking_sgRNA_chr1:129537874-129537897_10	GCATGGCTGTCTGGTTCTGTNGG	none
	chr1	74860707	74860730	chr1:74860707-74860730	10	-	0	GCAGGCTGGTCTGATCCTGTAGG	6		PCSK9nicking_sgRNA.bam	PCSK9nicking_sgRNA	PCSK9nicking_sgRNA	PCSK9nicking_sgRNA_PCSK9nicking_sgRNA_chr1:74860707-74860730_10	GCATGGCTGTCTGGTTCTGTNGG	none
	chr2	105586409	105586432	chr2:105586409-105586432	10	-	0	GCATGGCTGGCTTTCTGTGTGGC	6		PCSK9nicking_sgRNA.bam	PCSK9nicking_sgRNA	PCSK9nicking_sgRNA	PCSK9nicking_sgRNA_PCSK9nicking_sgRNA_chr2:105586409-105586432_10	GCATGGCTGTCTGGTTCTGTNGG	none
	chr2	130143257	130143280	chr2:130143257-130143280	10	+	nan	TGATGGCTGGCAGGTTCTGGATG	6		PCSK9nicking_sgRNA.bam	PCSK9nicking_sgRNA	PCSK9nicking_sgRNA	PCSK9nicking_sgRNA_PCSK9nicking_sgRNA_chr2:130143257-130143280_10	GCATGGCTGTCTGGTTCTGTNGG	none
	chr2	146241930	146241953	chr2:146241930-146241953	10	+	0	GCATGGCTCTCTGGAGCTGTGTG	4		PCSK9nicking_sgRNA.bam	PCSK9nicking_sgRNA	PCSK9nicking_sgRNA	PCSK9nicking_sgRNA_PCSK9nicking_sgRNA_chr2:146241930-146241953_10	GCATGGCTGTCTGGTTCTGTNGG	none
	chr2	155419646	155419668	chr2:155419646-155419668	10	-	0			GCATGGTT-TCTGGTACTGTAGC	PCSK9nicking_sgRNA.bam	PCSK9nicking_sgRNA	PCSK9nicking_sgRNA	PCSK9nicking_sgRNA_PCSK9nicking_sgRNA_chr2:155419646-155419668_10	GCATGGCTGTCTGGTTCTGTNGG	GCATGGCTGTCTGGTTCTGTNGG
	chr2	166195478	166195501	chr2:166195478-166195501	10	+	0	TTCTAGCTGTATGCTTCTGTGGG	6		PCSK9nicking_sgRNA.bam	PCSK9nicking_sgRNA	PCSK9nicking_sgRNA	PCSK9nicking_sgRNA_PCSK9nicking_sgRNA_chr2:166195478-166195501_10	GCATGGCTGTCTGGTTCTGTNGG	none
	chr2	3352825	3352848	chr2:3352825-3352848	10	-	0	CAATCTGTGTCTGGTTCTGTGAG	6		PCSK9nicking_sgRNA.bam	PCSK9nicking_sgRNA	PCSK9nicking_sgRNA	PCSK9nicking_sgRNA_PCSK9nicking_sgRNA_chr2:3352825-3352848_10	GCATGGCTGTCTGGTTCTGTNGG	none
	chr2	96007561	96007584	chr2:96007561-96007584	10	+	0	GTGTGCCTTTCTATTTCTGTGGG	6		PCSK9nicking_sgRNA.bam	PCSK9nicking_sgRNA	PCSK9nicking_sgRNA	PCSK9nicking_sgRNA_PCSK9nicking_sgRNA_chr2:96007561-96007584_10	GCATGGCTGTCTGGTTCTGTNGG	none
	chr3	156765287	156765310	chr3:156765287-156765310	10	+	0	GCATAGCCATCTGGTTCTGTGCA	5		PCSK9nicking_sgRNA.bam	PCSK9nicking_sgRNA	PCSK9nicking_sgRNA	PCSK9nicking_sgRNA_PCSK9nicking_sgRNA_chr3:156765287-156765310_10	GCATGGCTGTCTGGTTCTGTNGG	none
	chr3	18157301	18157324	chr3:18157301-18157324	10	+	0	GCGTGGCTGTCTGTTGCTGTGGA	4		PCSK9nicking_sgRNA.bam	PCSK9nicking_sgRNA	PCSK9nicking_sgRNA	PCSK9nicking_sgRNA_PCSK9nicking_sgRNA_chr3:18157301-18157324_10	GCATGGCTGTCTGGTTCTGTNGG	none
	chr3	82093368	82093391	chr3:82093368-82093391	10	-	0	GCATGTATGTATGATTCTGTGAG	5		PCSK9nicking_sgRNA.bam	PCSK9nicking_sgRNA	PCSK9nicking_sgRNA	PCSK9nicking_sgRNA_PCSK9nicking_sgRNA_chr3:82093368-82093391_10	GCATGGCTGTCTGGTTCTGTNGG	none
	chr3	93819904	93819927	chr3:93819904-93819927	10	+	0	GCATGGCAGTCCAAATCTGTAAG	6		PCSK9nicking_sgRNA.bam	PCSK9nicking_sgRNA	PCSK9nicking_sgRNA	PCSK9nicking_sgRNA_PCSK9nicking_sgRNA_chr3:93819904-93819927_10	GCATGGCTGTCTGGTTCTGTNGG	none
	chr4	29720128	29720151	chr4:29720128-29720151	10	+	0	CCCATGCTCTCTGGTTCTTTGGG	6	CCATG-CTCTCTGGTTCTTTGGG	PCSK9nicking_sgRNA.bam	PCSK9nicking_sgRNA	PCSK9nicking_sgRNA	PCSK9nicking_sgRNA_PCSK9nicking_sgRNA_chr4:29720128-29720151_10	GCATGGCTGTCTGGTTCTGTNGG	GCATGGCTGTCTGGTTCTGTNGG
	chr4	68751641	68751664	chr4:68751641-68751664	10	+	0	AAATGGCTGATAGTTTCTGTAGG	6		PCSK9nicking_sgRNA.bam	PCSK9nicking_sgRNA	PCSK9nicking_sgRNA	PCSK9nicking_sgRNA_PCSK9nicking_sgRNA_chr4:68751641-68751664_10	GCATGGCTGTCTGGTTCTGTNGG	none
	chr5	14801263	14801285	chr5:14801263-14801285	10	+	0			GCATG-CTTTCTAGTTCTATAGG	PCSK9nicking_sgRNA.bam	PCSK9nicking_sgRNA	PCSK9nicking_sgRNA	PCSK9nicking_sgRNA_PCSK9nicking_sgRNA_chr5:14801263-14801285_10	GCATGGCTGTCTGGTTCTGTNGG	GCATGGCTGTCTGGTTCTGTNGG
	chr5	29624651	29624675	chr5:29624651-29624675	10	+	0			GCATGGCTGCTCCGGATCTGTGAG	PCSK9nicking_sgRNA.bam	PCSK9nicking_sgRNA	PCSK9nicking_sgRNA	PCSK9nicking_sgRNA_PCSK9nicking_sgRNA_chr5:29624651-29624675_10	GCATGGCTGTCTGGTTCTGTNGG	GCATGGCTG-TCTGGTTCTGTNGG
	chr5	42940796	42940819	chr5:42940796-42940819	10	-	0	CAGAAGCTGTCTGGTTCTGTGGT	6		PCSK9nicking_sgRNA.bam	PCSK9nicking_sgRNA	PCSK9nicking_sgRNA	PCSK9nicking_sgRNA_PCSK9nicking_sgRNA_chr5:42940796-42940819_10	GCATGGCTGTCTGGTTCTGTNGG	none
	chr6	143494618	143494641	chr6:143494618-143494641	10	-	0	AGAAATCTGTCAGGTTCTGTGGG	6		PCSK9nicking_sgRNA.bam	PCSK9nicking_sgRNA	PCSK9nicking_sgRNA	PCSK9nicking_sgRNA_PCSK9nicking_sgRNA_chr6:143494618-143494641_10	GCATGGCTGTCTGGTTCTGTNGG	none
	chr6	48536799	48536822	chr6:48536799-48536822	10	+	0	TCTTGCCTGTCAAGTTCTGTGAG	6		PCSK9nicking_sgRNA.bam	PCSK9nicking_sgRNA	PCSK9nicking_sgRNA	PCSK9nicking_sgRNA_PCSK9nicking_sgRNA_chr6:48536799-48536822_10	GCATGGCTGTCTGGTTCTGTNGG	none
	chr6	58866762	58866786	chr6:58866762-58866786	10	+	0			CCATTGCTTTCTGGTTTCTGTGGG	PCSK9nicking_sgRNA.bam	PCSK9nicking_sgRNA	PCSK9nicking_sgRNA	PCSK9nicking_sgRNA_PCSK9nicking_sgRNA_chr6:58866762-58866786_10	GCATGGCTGTCTGGTTCTGTNGG	GCATGGCTGTCTGGTT-CTGTNGG
	chr7	115017162	115017185	chr7:115017162-115017185	10	+	0	GGAGAGCTGTCTGATTCTGTCTG	5		PCSK9nicking_sgRNA.bam	PCSK9nicking_sgRNA	PCSK9nicking_sgRNA	PCSK9nicking_sgRNA_PCSK9nicking_sgRNA_chr7:115017162-115017185_10	GCATGGCTGTCTGGTTCTGTNGG	none
	chr7	123823333	123823356	chr7:123823333-123823356	10	+	0	ACATGTCTTTCTTGTTCTGTTGG	4		PCSK9nicking_sgRNA.bam	PCSK9nicking_sgRNA	PCSK9nicking_sgRNA	PCSK9nicking_sgRNA_PCSK9nicking_sgRNA_chr7:123823333-123823356_10	GCATGGCTGTCTGGTTCTGTNGG	none
	chr7	131556364	131556387	chr7:131556364-131556387	10	-	0	GAAAGACTGCCTGGTTCTGTTGG	4		PCSK9nicking_sgRNA.bam	PCSK9nicking_sgRNA	PCSK9nicking_sgRNA	PCSK9nicking_sgRNA_PCSK9nicking_sgRNA_chr7:131556364-131556387_10	GCATGGCTGTCTGGTTCTGTNGG	none
	chr7	135744468	135744491	chr7:135744468-135744491	10	+	0	CTGGGGCTGTCTGATTCTGTTGT	6		PCSK9nicking_sgRNA.bam	PCSK9nicking_sgRNA	PCSK9nicking_sgRNA	PCSK9nicking_sgRNA_PCSK9nicking_sgRNA_chr7:135744468-135744491_10	GCATGGCTGTCTGGTTCTGTNGG	none
	chr7	138540177	138540200	chr7:138540177-138540200	10	+	0	ACCTCACTGTCTGGTCCTGTGGC	6		PCSK9nicking_sgRNA.bam	PCSK9nicking_sgRNA	PCSK9nicking_sgRNA	PCSK9nicking_sgRNA_PCSK9nicking_sgRNA_chr7:138540177-138540200_10	GCATGGCTGTCTGGTTCTGTNGG	none
	chr7	70150869	70150892	chr7:70150869-70150892	10	+	0	ACATGGCCTACAGGTTCTGATGG	6		PCSK9nicking_sgRNA.bam	PCSK9nicking_sgRNA	PCSK9nicking_sgRNA	PCSK9nicking_sgRNA_PCSK9nicking_sgRNA_chr7:70150869-70150892_10	GCATGGCTGTCTGGTTCTGTNGG	none
	chr7	82203448	82203471	chr7:82203448-82203471	10	+	0	GCTTCCCAGTCTGTTTCTGTGGG	5		PCSK9nicking_sgRNA.bam	PCSK9nicking_sgRNA	PCSK9nicking_sgRNA	PCSK9nicking_sgRNA_PCSK9nicking_sgRNA_chr7:82203448-82203471_10	GCATGGCTGTCTGGTTCTGTNGG	none
	chr8	113749812	113749835	chr8:113749812-113749835	10	+	0	GTCTGCCTGTCTGTTTCTATAGC	6		PCSK9nicking_sgRNA.bam	PCSK9nicking_sgRNA	PCSK9nicking_sgRNA	PCSK9nicking_sgRNA_PCSK9nicking_sgRNA_chr8:113749812-113749835_10	GCATGGCTGTCTGGTTCTGTNGG	none
	chr8	117776811	117776834	chr8:117776811-117776834	10	+	0	GCCAGGGCTTCTGGTTCTGTGAG	6	CCAGGGCT-TCTGGTTCTGTGAG	PCSK9nicking_sgRNA.bam	PCSK9nicking_sgRNA	PCSK9nicking_sgRNA	PCSK9nicking_sgRNA_PCSK9nicking_sgRNA_chr8:117776811-117776834_10	GCATGGCTGTCTGGTTCTGTNGG	GCATGGCTGTCTGGTTCTGTNGG
	chr8	13928132	13928155	chr8:13928132-13928155	10	-	0	AGATGTCAGTCTGGTACTGTAGA	6		PCSK9nicking_sgRNA.bam	PCSK9nicking_sgRNA	PCSK9nicking_sgRNA	PCSK9nicking_sgRNA_PCSK9nicking_sgRNA_chr8:13928132-13928155_10	GCATGGCTGTCTGGTTCTGTNGG	none
	chr8	87681139	87681162	chr8:87681139-87681162	10	+	0	GCATGGCTGTCTGGTGTTGACAG	4		PCSK9nicking_sgRNA.bam	PCSK9nicking_sgRNA	PCSK9nicking_sgRNA	PCSK9nicking_sgRNA_PCSK9nicking_sgRNA_chr8:87681139-87681162_10	GCATGGCTGTCTGGTTCTGTNGG	none
	chr8	94935153	94935176	chr8:94935153-94935176	10	+	0	TAATCGGAGTCTGGTACTGTTGG	6		PCSK9nicking_sgRNA.bam	PCSK9nicking_sgRNA	PCSK9nicking_sgRNA	PCSK9nicking_sgRNA_PCSK9nicking_sgRNA_chr8:94935153-94935176_10	GCATGGCTGTCTGGTTCTGTNGG	none
	chr9	119469546	119469568	chr9:119469546-119469568	10	+	0			GCATGTCTGTCTGGT-CTGGGGT	PCSK9nicking_sgRNA.bam	PCSK9nicking_sgRNA	PCSK9nicking_sgRNA	PCSK9nicking_sgRNA_PCSK9nicking_sgRNA_chr9:119469546-119469568_10	GCATGGCTGTCTGGTTCTGTNGG	GCATGGCTGTCTGGTTCTGTNGG
	chr9	20866406	20866429	chr9:20866406-20866429	10	-	0	GCCTGTCTGTCTGTCTGTGGGGG	6		PCSK9nicking_sgRNA.bam	PCSK9nicking_sgRNA	PCSK9nicking_sgRNA	PCSK9nicking_sgRNA_PCSK9nicking_sgRNA_chr9:20866406-20866429_10	GCATGGCTGTCTGGTTCTGTNGG	none
	chr9	3718727	3718750	chr9:3718727-3718750	10	+	0	CAATGGATGTTTGGTTCTGTTGA	5		PCSK9nicking_sgRNA.bam	PCSK9nicking_sgRNA	PCSK9nicking_sgRNA	PCSK9nicking_sgRNA_PCSK9nicking_sgRNA_chr9:3718727-3718750_10	GCATGGCTGTCTGGTTCTGTNGG	none
	chr9	59603236	59603259	chr9:59603236-59603259	10	-	0	GCAACGCTGCCTGGTGCTGTAGG	4		PCSK9nicking_sgRNA.bam	PCSK9nicking_sgRNA	PCSK9nicking_sgRNA	PCSK9nicking_sgRNA_PCSK9nicking_sgRNA_chr9:59603236-59603259_10	GCATGGCTGTCTGGTTCTGTNGG	none
	chr9	85550574	85550597	chr9:85550574-85550597	10	-	0	ACATGAGTGTCTGGAGCTGAGGG	6		PCSK9nicking_sgRNA.bam	PCSK9nicking_sgRNA	PCSK9nicking_sgRNA	PCSK9nicking_sgRNA_PCSK9nicking_sgRNA_chr9:85550574-85550597_10	GCATGGCTGTCTGGTTCTGTNGG	none
	chr9	96816977	96817000	chr9:96816977-96817000	10	+	0	CCTGTGCTGGCTGGTTCTGTGTG	6		PCSK9nicking_sgRNA.bam	PCSK9nicking_sgRNA	PCSK9nicking_sgRNA	PCSK9nicking_sgRNA_PCSK9nicking_sgRNA_chr9:96816977-96817000_10	GCATGGCTGTCTGGTTCTGTNGG	none
	chrX	101238281	101238304	chrX:101238281-101238304	10	-	0	GCCTGGCTGTCTGGTTCTTAGAG	4	GCCTGGCTGTCTGGTTCT-TAGA	PCSK9nicking_sgRNA.bam	PCSK9nicking_sgRNA	PCSK9nicking_sgRNA	PCSK9nicking_sgRNA_PCSK9nicking_sgRNA_chrX:101238281-101238304_10	GCATGGCTGTCTGGTTCTGTNGG	GCATGGCTGTCTGGTTCTGTNGG
	chrX	120632723	120632746	chrX:120632723-120632746	10	-	0	ATAGGGCTATTTGGTTCTGTGGA	6		PCSK9nicking_sgRNA.bam	PCSK9nicking_sgRNA	PCSK9nicking_sgRNA	PCSK9nicking_sgRNA_PCSK9nicking_sgRNA_chrX:120632723-120632746_10	GCATGGCTGTCTGGTTCTGTNGG	none
	chrX	157411144	157411167	chrX:157411144-157411167	10	-	0	ATAGGCCTGAGTGGTTCTGTCGG	6		PCSK9nicking_sgRNA.bam	PCSK9nicking_sgRNA	PCSK9nicking_sgRNA	PCSK9nicking_sgRNA_PCSK9nicking_sgRNA_chrX:157411144-157411167_10	GCATGGCTGTCTGGTTCTGTNGG	none
	chr10	111787038	111787061	chr10:111787038-111787061	8	+	0	TTATCCCTGCCTGGTTCTGTAGT	6		PCSK9nicking_sgRNA.bam	PCSK9nicking_sgRNA	PCSK9nicking_sgRNA	PCSK9nicking_sgRNA_PCSK9nicking_sgRNA_chr10:111787038-111787061_8	GCATGGCTGTCTGGTTCTGTNGG	none
	chr10	19654293	19654316	chr10:19654293-19654316	8	-	0	GAAAATGTGTCTGGTTATGTAGG	6		PCSK9nicking_sgRNA.bam	PCSK9nicking_sgRNA	PCSK9nicking_sgRNA	PCSK9nicking_sgRNA_PCSK9nicking_sgRNA_chr10:19654293-19654316_8	GCATGGCTGTCTGGTTCTGTNGG	none
	chr10	26288716	26288739	chr10:26288716-26288739	8	-	0	GTATGGCTTTCTGGTCCTGGGGC	5	GTATGGCTTTCTGGTCCTG-GGG	PCSK9nicking_sgRNA.bam	PCSK9nicking_sgRNA	PCSK9nicking_sgRNA	PCSK9nicking_sgRNA_PCSK9nicking_sgRNA_chr10:26288716-26288739_8	GCATGGCTGTCTGGTTCTGTNGG	GCATGGCTGTCTGGTTCTGTNGG
	chr10	3411489	3411512	chr10:3411489-3411512	8	+	0	ACATGGATGCCTGGCTCTGTGTG	5		PCSK9nicking_sgRNA.bam	PCSK9nicking_sgRNA	PCSK9nicking_sgRNA	PCSK9nicking_sgRNA_PCSK9nicking_sgRNA_chr10:3411489-3411512_8	GCATGGCTGTCTGGTTCTGTNGG	none
	chr10	40708024	40708047	chr10:40708024-40708047	8	+	0	TTATGGGTGTCTCTTTCTTTAGG	6		PCSK9nicking_sgRNA.bam	PCSK9nicking_sgRNA	PCSK9nicking_sgRNA	PCSK9nicking_sgRNA_PCSK9nicking_sgRNA_chr10:40708024-40708047_8	GCATGGCTGTCTGGTTCTGTNGG	none
	chr10	41075515	41075537	chr10:41075515-41075537	8	+	0			GGCTGGCT-TCTGGTTCTGTGTG	PCSK9nicking_sgRNA.bam	PCSK9nicking_sgRNA	PCSK9nicking_sgRNA	PCSK9nicking_sgRNA_PCSK9nicking_sgRNA_chr10:41075515-41075537_8	GCATGGCTGTCTGGTTCTGTNGG	GCATGGCTGTCTGGTTCTGTNGG
	chr10	46232713	46232735	chr10:46232713-46232735	8	+	0			GCATTGCTAACTGGT-CTGTTGG	PCSK9nicking_sgRNA.bam	PCSK9nicking_sgRNA	PCSK9nicking_sgRNA	PCSK9nicking_sgRNA_PCSK9nicking_sgRNA_chr10:46232713-46232735_8	GCATGGCTGTCTGGTTCTGTNGG	GCATGGCTGTCTGGTTCTGTNGG
	chr11	116338425	116338448	chr11:116338425-116338448	8	-	0	TCAGGGCTGGTTGTTTCTGTAGG	5		PCSK9nicking_sgRNA.bam	PCSK9nicking_sgRNA	PCSK9nicking_sgRNA	PCSK9nicking_sgRNA_PCSK9nicking_sgRNA_chr11:116338425-116338448_8	GCATGGCTGTCTGGTTCTGTNGG	none
	chr11	117006490	117006513	chr11:117006490-117006513	8	-	0	GGCCAGTTGTCTGGTTCTGTCTG	6		PCSK9nicking_sgRNA.bam	PCSK9nicking_sgRNA	PCSK9nicking_sgRNA	PCSK9nicking_sgRNA_PCSK9nicking_sgRNA_chr11:117006490-117006513_8	GCATGGCTGTCTGGTTCTGTNGG	none
	chr11	35327151	35327174	chr11:35327151-35327174	8	-	0	GCATGGGTGGCTGGTTCTAGGAT	6		PCSK9nicking_sgRNA.bam	PCSK9nicking_sgRNA	PCSK9nicking_sgRNA	PCSK9nicking_sgRNA_PCSK9nicking_sgRNA_chr11:35327151-35327174_8	GCATGGCTGTCTGGTTCTGTNGG	none
	chr11	49457954	49457976	chr11:49457954-49457976	8	+	0			GCATGGGTGAA-GGTTCTGTTGG	PCSK9nicking_sgRNA.bam	PCSK9nicking_sgRNA	PCSK9nicking_sgRNA	PCSK9nicking_sgRNA_PCSK9nicking_sgRNA_chr11:49457954-49457976_8	GCATGGCTGTCTGGTTCTGTNGG	GCATGGCTGTCTGGTTCTGTNGG
	chr11	71882595	71882618	chr11:71882595-71882618	8	+	0	GTCTGTCTGTCTGTCTCTGTGTG	6		PCSK9nicking_sgRNA.bam	PCSK9nicking_sgRNA	PCSK9nicking_sgRNA	PCSK9nicking_sgRNA_PCSK9nicking_sgRNA_chr11:71882595-71882618_8	GCATGGCTGTCTGGTTCTGTNGG	none
	chr12	108394907	108394929	chr12:108394907-108394929	8	-	0			TCATGGGTGTCTG-TCCTGTGGG	PCSK9nicking_sgRNA.bam	PCSK9nicking_sgRNA	PCSK9nicking_sgRNA	PCSK9nicking_sgRNA_PCSK9nicking_sgRNA_chr12:108394907-108394929_8	GCATGGCTGTCTGGTTCTGTNGG	GCATGGCTGTCTGGTTCTGTNGG
	chr12	56415378	56415401	chr12:56415378-56415401	8	-	0	GCATGGCTGTCTGCTTTGGGACA	6		PCSK9nicking_sgRNA.bam	PCSK9nicking_sgRNA	PCSK9nicking_sgRNA	PCSK9nicking_sgRNA_PCSK9nicking_sgRNA_chr12:56415378-56415401_8	GCATGGCTGTCTGGTTCTGTNGG	none
	chr12	61263004	61263027	chr12:61263004-61263027	8	-	0	ACATGGTTGTCTGGATCTGTCTG	4		PCSK9nicking_sgRNA.bam	PCSK9nicking_sgRNA	PCSK9nicking_sgRNA	PCSK9nicking_sgRNA_PCSK9nicking_sgRNA_chr12:61263004-61263027_8	GCATGGCTGTCTGGTTCTGTNGG	none
	chr12	80997132	80997156	chr12:80997132-80997156	8	-	0			GCATGGCTGACTTGGTTCTGGAGG	PCSK9nicking_sgRNA.bam	PCSK9nicking_sgRNA	PCSK9nicking_sgRNA	PCSK9nicking_sgRNA_PCSK9nicking_sgRNA_chr12:80997132-80997156_8	GCATGGCTGTCTGGTTCTGTNGG	GCATGGCTGTCT-GGTTCTGTNGG
	chr13	45458355	45458378	chr13:45458355-45458378	8	-	0	ATATGGCTATCTGGTACGATGGG	6		PCSK9nicking_sgRNA.bam	PCSK9nicking_sgRNA	PCSK9nicking_sgRNA	PCSK9nicking_sgRNA_PCSK9nicking_sgRNA_chr13:45458355-45458378_8	GCATGGCTGTCTGGTTCTGTNGG	none
	chr13	69930352	69930375	chr13:69930352-69930375	8	+	0	GCATGGATGTATGGTGTTGTTGG	4		PCSK9nicking_sgRNA.bam	PCSK9nicking_sgRNA	PCSK9nicking_sgRNA	PCSK9nicking_sgRNA_PCSK9nicking_sgRNA_chr13:69930352-69930375_8	GCATGGCTGTCTGGTTCTGTNGG	none
	chr13	75579258	75579281	chr13:75579258-75579281	8	-	0	GCAAGGCAATCAGGTTCTGTGAG	5		PCSK9nicking_sgRNA.bam	PCSK9nicking_sgRNA	PCSK9nicking_sgRNA	PCSK9nicking_sgRNA_PCSK9nicking_sgRNA_chr13:75579258-75579281_8	GCATGGCTGTCTGGTTCTGTNGG	none
	chr13	81639608	81639631	chr13:81639608-81639631	8	-	0	ACATGTCTGTCTGATTCATAGGG	6		PCSK9nicking_sgRNA.bam	PCSK9nicking_sgRNA	PCSK9nicking_sgRNA	PCSK9nicking_sgRNA_PCSK9nicking_sgRNA_chr13:81639608-81639631_8	GCATGGCTGTCTGGTTCTGTNGG	none
	chr14	114725664	114725687	chr14:114725664-114725687	8	-	0	CAGAAGCTGTCTGGTTCTGTGGT	6		PCSK9nicking_sgRNA.bam	PCSK9nicking_sgRNA	PCSK9nicking_sgRNA	PCSK9nicking_sgRNA_PCSK9nicking_sgRNA_chr14:114725664-114725687_8	GCATGGCTGTCTGGTTCTGTNGG	none
	chr14	18230912	18230934	chr14:18230912-18230934	8	-	0			GTATGGCTG-CTGGTTCTGTTGA	PCSK9nicking_sgRNA.bam	PCSK9nicking_sgRNA	PCSK9nicking_sgRNA	PCSK9nicking_sgRNA_PCSK9nicking_sgRNA_chr14:18230912-18230934_8	GCATGGCTGTCTGGTTCTGTNGG	GCATGGCTGTCTGGTTCTGTNGG
	chr14	18494693	18494716	chr14:18494693-18494716	8	-	0	CCAGGGCTGTCTGGTTCTCAGGC	5	CCAGGGCTGTCTGGTTCTC-AGG	PCSK9nicking_sgRNA.bam	PCSK9nicking_sgRNA	PCSK9nicking_sgRNA	PCSK9nicking_sgRNA_PCSK9nicking_sgRNA_chr14:18494693-18494716_8	GCATGGCTGTCTGGTTCTGTNGG	GCATGGCTGTCTGGTTCTGTNGG
	chr14	21743355	21743378	chr14:21743355-21743378	8	-	0	GCATCTATGCCTGCTTGTGTGGG	6		PCSK9nicking_sgRNA.bam	PCSK9nicking_sgRNA	PCSK9nicking_sgRNA	PCSK9nicking_sgRNA_PCSK9nicking_sgRNA_chr14:21743355-21743378_8	GCATGGCTGTCTGGTTCTGTNGG	none
	chr14	24073854	24073877	chr14:24073854-24073877	8	-	0	CAGAAGCTGTCTGGTTCTGTGGT	6		PCSK9nicking_sgRNA.bam	PCSK9nicking_sgRNA	PCSK9nicking_sgRNA	PCSK9nicking_sgRNA_PCSK9nicking_sgRNA_chr14:24073854-24073877_8	GCATGGCTGTCTGGTTCTGTNGG	none
	chr14	33639389	33639411	chr14:33639389-33639411	8	+	0			GCTTGGCTGTCTGGTT-TGTGGT	PCSK9nicking_sgRNA.bam	PCSK9nicking_sgRNA	PCSK9nicking_sgRNA	PCSK9nicking_sgRNA_PCSK9nicking_sgRNA_chr14:33639389-33639411_8	GCATGGCTGTCTGGTTCTGTNGG	GCATGGCTGTCTGGTTCTGTNGG
	chr14	48077800	48077823	chr14:48077800-48077823	8	+	0	GCATGGCTGAGGGGTTCTGGGGG	4		PCSK9nicking_sgRNA.bam	PCSK9nicking_sgRNA	PCSK9nicking_sgRNA	PCSK9nicking_sgRNA_PCSK9nicking_sgRNA_chr14:48077800-48077823_8	GCATGGCTGTCTGGTTCTGTNGG	none
	chr15	50491699	50491722	chr15:50491699-50491722	8	-	0	GTGTGTCTATCTTGTTCTGTCTG	6		PCSK9nicking_sgRNA.bam	PCSK9nicking_sgRNA	PCSK9nicking_sgRNA	PCSK9nicking_sgRNA_PCSK9nicking_sgRNA_chr15:50491699-50491722_8	GCATGGCTGTCTGGTTCTGTNGG	none
	chr15	64696832	64696855	chr15:64696832-64696855	8	+	0	GCAGCTCTGTGTGGTTCTGTCGG	4		PCSK9nicking_sgRNA.bam	PCSK9nicking_sgRNA	PCSK9nicking_sgRNA	PCSK9nicking_sgRNA_PCSK9nicking_sgRNA_chr15:64696832-64696855_8	GCATGGCTGTCTGGTTCTGTNGG	none
	chr15	69388727	69388750	chr15:69388727-69388750	8	+	0	AAATGGCTCTCTGGTTCTCTTGC	5		PCSK9nicking_sgRNA.bam	PCSK9nicking_sgRNA	PCSK9nicking_sgRNA	PCSK9nicking_sgRNA_PCSK9nicking_sgRNA_chr15:69388727-69388750_8	GCATGGCTGTCTGGTTCTGTNGG	none
	chr15	77104242	77104265	chr15:77104242-77104265	8	-	0	CCCTCGCTGTCTGGAGCTGTGGG	5		PCSK9nicking_sgRNA.bam	PCSK9nicking_sgRNA	PCSK9nicking_sgRNA	PCSK9nicking_sgRNA_PCSK9nicking_sgRNA_chr15:77104242-77104265_8	GCATGGCTGTCTGGTTCTGTNGG	none
	chr15	95266910	95266932	chr15:95266910-95266932	8	+	0			GCTGGGCTGA-TGGTTCTGTTGG	PCSK9nicking_sgRNA.bam	PCSK9nicking_sgRNA	PCSK9nicking_sgRNA	PCSK9nicking_sgRNA_PCSK9nicking_sgRNA_chr15:95266910-95266932_8	GCATGGCTGTCTGGTTCTGTNGG	GCATGGCTGTCTGGTTCTGTNGG
	chr16	18638959	18638982	chr16:18638959-18638982	8	+	0	GCATGGCTGTATGATTCGTTGGG	4	GCATGGCTGTATGATTC-GTTGG	PCSK9nicking_sgRNA.bam	PCSK9nicking_sgRNA	PCSK9nicking_sgRNA	PCSK9nicking_sgRNA_PCSK9nicking_sgRNA_chr16:18638959-18638982_8	GCATGGCTGTCTGGTTCTGTNGG	GCATGGCTGTCTGGTTCTGTNGG
	chr16	29676972	29676995	chr16:29676972-29676995	8	-	0	GTATAGATGTCTGTGTCTGTGGG	5		PCSK9nicking_sgRNA.bam	PCSK9nicking_sgRNA	PCSK9nicking_sgRNA	PCSK9nicking_sgRNA_PCSK9nicking_sgRNA_chr16:29676972-29676995_8	GCATGGCTGTCTGGTTCTGTNGG	none
	chr16	29933536	29933559	chr16:29933536-29933559	8	-	0	GCATGTGTGTTTATTTCTGTGGG	5		PCSK9nicking_sgRNA.bam	PCSK9nicking_sgRNA	PCSK9nicking_sgRNA	PCSK9nicking_sgRNA_PCSK9nicking_sgRNA_chr16:29933536-29933559_8	GCATGGCTGTCTGGTTCTGTNGG	none
	chr16	69763318	69763341	chr16:69763318-69763341	8	+	0	GGAAAACTGTCTAGTTCTGTATG	6		PCSK9nicking_sgRNA.bam	PCSK9nicking_sgRNA	PCSK9nicking_sgRNA	PCSK9nicking_sgRNA_PCSK9nicking_sgRNA_chr16:69763318-69763341_8	GCATGGCTGTCTGGTTCTGTNGG	none
	chr16	88805989	88806012	chr16:88805989-88806012	8	+	0	TCATGGGCATCTGGTTCTTTAGG	5		PCSK9nicking_sgRNA.bam	PCSK9nicking_sgRNA	PCSK9nicking_sgRNA	PCSK9nicking_sgRNA_PCSK9nicking_sgRNA_chr16:88805989-88806012_8	GCATGGCTGTCTGGTTCTGTNGG	none
	chr16	89419394	89419417	chr16:89419394-89419417	8	-	0	GTCTTGCTATCTGTTTCTGTTGC	6		PCSK9nicking_sgRNA.bam	PCSK9nicking_sgRNA	PCSK9nicking_sgRNA	PCSK9nicking_sgRNA_PCSK9nicking_sgRNA_chr16:89419394-89419417_8	GCATGGCTGTCTGGTTCTGTNGG	none
	chr16	91641385	91641408	chr16:91641385-91641408	8	-	0	AGACTTCTGTTTGGTTCTGTAGG	6		PCSK9nicking_sgRNA.bam	PCSK9nicking_sgRNA	PCSK9nicking_sgRNA	PCSK9nicking_sgRNA_PCSK9nicking_sgRNA_chr16:91641385-91641408_8	GCATGGCTGTCTGGTTCTGTNGG	none
	chr16	92859205	92859228	chr16:92859205-92859228	8	-	0	GCTGTGCTGACTTGTACTGTGGG	6		PCSK9nicking_sgRNA.bam	PCSK9nicking_sgRNA	PCSK9nicking_sgRNA	PCSK9nicking_sgRNA_PCSK9nicking_sgRNA_chr16:92859205-92859228_8	GCATGGCTGTCTGGTTCTGTNGG	none
	chr17	16179781	16179804	chr17:16179781-16179804	8	-	0	TCAATTCTGTATGGTTCTGTGGA	6		PCSK9nicking_sgRNA.bam	PCSK9nicking_sgRNA	PCSK9nicking_sgRNA	PCSK9nicking_sgRNA_PCSK9nicking_sgRNA_chr17:16179781-16179804_8	GCATGGCTGTCTGGTTCTGTNGG	none
	chr17	16825103	16825126	chr17:16825103-16825126	8	-	0	TCATAGCTGTCTAGGACTGTTGG	5		PCSK9nicking_sgRNA.bam	PCSK9nicking_sgRNA	PCSK9nicking_sgRNA	PCSK9nicking_sgRNA_PCSK9nicking_sgRNA_chr17:16825103-16825126_8	GCATGGCTGTCTGGTTCTGTNGG	none
	chr17	21253175	21253198	chr17:21253175-21253198	8	-	0	GCAATAGTGTCTGGTTTTGGTGG	6		PCSK9nicking_sgRNA.bam	PCSK9nicking_sgRNA	PCSK9nicking_sgRNA	PCSK9nicking_sgRNA_PCSK9nicking_sgRNA_chr17:21253175-21253198_8	GCATGGCTGTCTGGTTCTGTNGG	none
	chr17	26624104	26624127	chr17:26624104-26624127	8	+	0	GTACAGGCGTCTGGTCCTGTGGG	6		PCSK9nicking_sgRNA.bam	PCSK9nicking_sgRNA	PCSK9nicking_sgRNA	PCSK9nicking_sgRNA_PCSK9nicking_sgRNA_chr17:26624104-26624127_8	GCATGGCTGTCTGGTTCTGTNGG	none
	chr17	29396960	29396983	chr17:29396960-29396983	8	-	0	ACGTGGCTGTCTGAGCCTGTGGG	5		PCSK9nicking_sgRNA.bam	PCSK9nicking_sgRNA	PCSK9nicking_sgRNA	PCSK9nicking_sgRNA_PCSK9nicking_sgRNA_chr17:29396960-29396983_8	GCATGGCTGTCTGGTTCTGTNGG	none
	chr17	39875233	39875255	chr17:39875233-39875255	8	-	0			GCGTGGAGGTCTGGT-CTGTGGG	PCSK9nicking_sgRNA.bam	PCSK9nicking_sgRNA	PCSK9nicking_sgRNA	PCSK9nicking_sgRNA_PCSK9nicking_sgRNA_chr17:39875233-39875255_8	GCATGGCTGTCTGGTTCTGTNGG	GCATGGCTGTCTGGTTCTGTNGG
	chr17	4131787	4131810	chr17:4131787-4131810	8	+	0	GCAGAATTCTCTGGTTCTGTGGG	5		PCSK9nicking_sgRNA.bam	PCSK9nicking_sgRNA	PCSK9nicking_sgRNA	PCSK9nicking_sgRNA_PCSK9nicking_sgRNA_chr17:4131787-4131810_8	GCATGGCTGTCTGGTTCTGTNGG	none
	chr17	62995547	62995570	chr17:62995547-62995570	8	-	0	GCAAAGCTGTCTGGTTCTAAGAC	6		PCSK9nicking_sgRNA.bam	PCSK9nicking_sgRNA	PCSK9nicking_sgRNA	PCSK9nicking_sgRNA_PCSK9nicking_sgRNA_chr17:62995547-62995570_8	GCATGGCTGTCTGGTTCTGTNGG	none
	chr18	55570145	55570168	chr18:55570145-55570168	8	-	0	AGAAAGCTGTCAGGTTCTGTGTG	6		PCSK9nicking_sgRNA.bam	PCSK9nicking_sgRNA	PCSK9nicking_sgRNA	PCSK9nicking_sgRNA_PCSK9nicking_sgRNA_chr18:55570145-55570168_8	GCATGGCTGTCTGGTTCTGTNGG	none
	chr19	11815424	11815447	chr19:11815424-11815447	8	-	0	CCAGGAGTGTATGGTTCTGTGAG	6		PCSK9nicking_sgRNA.bam	PCSK9nicking_sgRNA	PCSK9nicking_sgRNA	PCSK9nicking_sgRNA_PCSK9nicking_sgRNA_chr19:11815424-11815447_8	GCATGGCTGTCTGGTTCTGTNGG	none
	chr19	24882786	24882809	chr19:24882786-24882809	8	-	0	TAGAAGCAGTCTGGTTCTGTAGG	6		PCSK9nicking_sgRNA.bam	PCSK9nicking_sgRNA	PCSK9nicking_sgRNA	PCSK9nicking_sgRNA_PCSK9nicking_sgRNA_chr19:24882786-24882809_8	GCATGGCTGTCTGGTTCTGTNGG	none
	chr19	46380138	46380160	chr19:46380138-46380160	8	+	0			ACAAGGCT-TCTGGTGCTGTAGG	PCSK9nicking_sgRNA.bam	PCSK9nicking_sgRNA	PCSK9nicking_sgRNA	PCSK9nicking_sgRNA_PCSK9nicking_sgRNA_chr19:46380138-46380160_8	GCATGGCTGTCTGGTTCTGTNGG	GCATGGCTGTCTGGTTCTGTNGG
	chr19	55454660	55454683	chr19:55454660-55454683	8	-	0	GACTGGCTTCCTGGTTCTTGTGG	6		PCSK9nicking_sgRNA.bam	PCSK9nicking_sgRNA	PCSK9nicking_sgRNA	PCSK9nicking_sgRNA_PCSK9nicking_sgRNA_chr19:55454660-55454683_8	GCATGGCTGTCTGGTTCTGTNGG	none
	chr1	169133551	169133574	chr1:169133551-169133574	8	+	0	CAATGGCTGCCTGGTTTCTTGGG	6		PCSK9nicking_sgRNA.bam	PCSK9nicking_sgRNA	PCSK9nicking_sgRNA	PCSK9nicking_sgRNA_PCSK9nicking_sgRNA_chr1:169133551-169133574_8	GCATGGCTGTCTGGTTCTGTNGG	none
	chr1	170153052	170153075	chr1:170153052-170153075	8	-	0	TCGTGGCTATTTGGTTGTGGGGG	6		PCSK9nicking_sgRNA.bam	PCSK9nicking_sgRNA	PCSK9nicking_sgRNA	PCSK9nicking_sgRNA_PCSK9nicking_sgRNA_chr1:170153052-170153075_8	GCATGGCTGTCTGGTTCTGTNGG	none
	chr1	190245256	190245279	chr1:190245256-190245279	8	-	0	GGAAGACTGATTGGTTCTGTGGT	6		PCSK9nicking_sgRNA.bam	PCSK9nicking_sgRNA	PCSK9nicking_sgRNA	PCSK9nicking_sgRNA_PCSK9nicking_sgRNA_chr1:190245256-190245279_8	GCATGGCTGTCTGGTTCTGTNGG	none
	chr1	33711585	33711608	chr1:33711585-33711608	8	-	0	GCCTTGCTATCTAGTTCTGTTGG	4		PCSK9nicking_sgRNA.bam	PCSK9nicking_sgRNA	PCSK9nicking_sgRNA	PCSK9nicking_sgRNA_PCSK9nicking_sgRNA_chr1:33711585-33711608_8	GCATGGCTGTCTGGTTCTGTNGG	none
	chr1	36969053	36969076	chr1:36969053-36969076	8	-	0	ACATGACCGTCTAGTTCAGTATG	6		PCSK9nicking_sgRNA.bam	PCSK9nicking_sgRNA	PCSK9nicking_sgRNA	PCSK9nicking_sgRNA_PCSK9nicking_sgRNA_chr1:36969053-36969076_8	GCATGGCTGTCTGGTTCTGTNGG	none
	chr1	40182491	40182514	chr1:40182491-40182514	8	-	0	CTATGTCTGTCTGTTTCTGTCTG	5		PCSK9nicking_sgRNA.bam	PCSK9nicking_sgRNA	PCSK9nicking_sgRNA	PCSK9nicking_sgRNA_PCSK9nicking_sgRNA_chr1:40182491-40182514_8	GCATGGCTGTCTGGTTCTGTNGG	none
	chr1	41638254	41638277	chr1:41638254-41638277	8	-	0	CGAAGGCTGTTGGTTTCTGTAGG	6		PCSK9nicking_sgRNA.bam	PCSK9nicking_sgRNA	PCSK9nicking_sgRNA	PCSK9nicking_sgRNA_PCSK9nicking_sgRNA_chr1:41638254-41638277_8	GCATGGCTGTCTGGTTCTGTNGG	none
	chr1	42435509	42435532	chr1:42435509-42435532	8	-	0	AGAGTGCTGTCTACTTCTGTTGG	6		PCSK9nicking_sgRNA.bam	PCSK9nicking_sgRNA	PCSK9nicking_sgRNA	PCSK9nicking_sgRNA_PCSK9nicking_sgRNA_chr1:42435509-42435532_8	GCATGGCTGTCTGGTTCTGTNGG	none
	chr1	54016409	54016432	chr1:54016409-54016432	8	-	0	GGCTGGGTGTCTGCTTCTGTGAG	5	GC-TGGGTGTCTGCTTCTGTGAG	PCSK9nicking_sgRNA.bam	PCSK9nicking_sgRNA	PCSK9nicking_sgRNA	PCSK9nicking_sgRNA_PCSK9nicking_sgRNA_chr1:54016409-54016432_8	GCATGGCTGTCTGGTTCTGTNGG	GCATGGCTGTCTGGTTCTGTNGG
	chr1	55619122	55619145	chr1:55619122-55619145	8	-	0	GCAGTGCCATCTGGCTCTGTGGG	5		PCSK9nicking_sgRNA.bam	PCSK9nicking_sgRNA	PCSK9nicking_sgRNA	PCSK9nicking_sgRNA_PCSK9nicking_sgRNA_chr1:55619122-55619145_8	GCATGGCTGTCTGGTTCTGTNGG	none
	chr1	74633046	74633069	chr1:74633046-74633069	8	-	0	CAAAACCTGTCTGGTTCTTTTGG	6		PCSK9nicking_sgRNA.bam	PCSK9nicking_sgRNA	PCSK9nicking_sgRNA	PCSK9nicking_sgRNA_PCSK9nicking_sgRNA_chr1:74633046-74633069_8	GCATGGCTGTCTGGTTCTGTNGG	none
	chr2	11090195	11090218	chr2:11090195-11090218	8	-	0	TCATGGCTGTGTGGGACTGTTGG	4		PCSK9nicking_sgRNA.bam	PCSK9nicking_sgRNA	PCSK9nicking_sgRNA	PCSK9nicking_sgRNA_PCSK9nicking_sgRNA_chr2:11090195-11090218_8	GCATGGCTGTCTGGTTCTGTNGG	none
	chr2	134355664	134355687	chr2:134355664-134355687	8	-	0	GCCTGCCTGTCTGTTTGTGGGTG	6		PCSK9nicking_sgRNA.bam	PCSK9nicking_sgRNA	PCSK9nicking_sgRNA	PCSK9nicking_sgRNA_PCSK9nicking_sgRNA_chr2:134355664-134355687_8	GCATGGCTGTCTGGTTCTGTNGG	none
	chr2	169143585	169143608	chr2:169143585-169143608	8	+	0	GCTATGCTGCCTGGTTATGTAGA	6		PCSK9nicking_sgRNA.bam	PCSK9nicking_sgRNA	PCSK9nicking_sgRNA	PCSK9nicking_sgRNA_PCSK9nicking_sgRNA_chr2:169143585-169143608_8	GCATGGCTGTCTGGTTCTGTNGG	none
	chr2	20697610	20697633	chr2:20697610-20697633	8	+	0	GCCTTGCTGTGTAGTTCTGTTGA	5		PCSK9nicking_sgRNA.bam	PCSK9nicking_sgRNA	PCSK9nicking_sgRNA	PCSK9nicking_sgRNA_PCSK9nicking_sgRNA_chr2:20697610-20697633_8	GCATGGCTGTCTGGTTCTGTNGG	none
	chr2	5162127	5162150	chr2:5162127-5162150	8	+	0	ACATGGCTTTAAGGATCTGTCAG	6		PCSK9nicking_sgRNA.bam	PCSK9nicking_sgRNA	PCSK9nicking_sgRNA	PCSK9nicking_sgRNA_PCSK9nicking_sgRNA_chr2:5162127-5162150_8	GCATGGCTGTCTGGTTCTGTNGG	none
	chr2	70857154	70857176	chr2:70857154-70857176	8	-	0			TCTTGGCTGTCTG-TTCTGTGTG	PCSK9nicking_sgRNA.bam	PCSK9nicking_sgRNA	PCSK9nicking_sgRNA	PCSK9nicking_sgRNA_PCSK9nicking_sgRNA_chr2:70857154-70857176_8	GCATGGCTGTCTGGTTCTGTNGG	GCATGGCTGTCTGGTTCTGTNGG
	chr3	100857214	100857237	chr3:100857214-100857237	8	+	0	AGGAGGCTGTTTGGTTCTGACGG	6	GGA-GGCTGTTTGGTTCTGACGG	PCSK9nicking_sgRNA.bam	PCSK9nicking_sgRNA	PCSK9nicking_sgRNA	PCSK9nicking_sgRNA_PCSK9nicking_sgRNA_chr3:100857214-100857237_8	GCATGGCTGTCTGGTTCTGTNGG	GCATGGCTGTCTGGTTCTGTNGG
	chr3	129158093	129158116	chr3:129158093-129158116	8	-	0	ACATGACTCTCTGGATCTGTGGC	5		PCSK9nicking_sgRNA.bam	PCSK9nicking_sgRNA	PCSK9nicking_sgRNA	PCSK9nicking_sgRNA_PCSK9nicking_sgRNA_chr3:129158093-129158116_8	GCATGGCTGTCTGGTTCTGTNGG	none
	chr3	22682143	22682166	chr3:22682143-22682166	8	-	0	ATGTTGCTGTGTGGTTCTGTGTG	6		PCSK9nicking_sgRNA.bam	PCSK9nicking_sgRNA	PCSK9nicking_sgRNA	PCSK9nicking_sgRNA_PCSK9nicking_sgRNA_chr3:22682143-22682166_8	GCATGGCTGTCTGGTTCTGTNGG	none
	chr3	3567319	3567342	chr3:3567319-3567342	8	-	0	TCATGGACATCTGTTTCTTTAGG	6		PCSK9nicking_sgRNA.bam	PCSK9nicking_sgRNA	PCSK9nicking_sgRNA	PCSK9nicking_sgRNA_PCSK9nicking_sgRNA_chr3:3567319-3567342_8	GCATGGCTGTCTGGTTCTGTNGG	none
	chr3	67718303	67718325	chr3:67718303-67718325	8	+	0			GTATGGCT-TCTGTCTCTGTGGG	PCSK9nicking_sgRNA.bam	PCSK9nicking_sgRNA	PCSK9nicking_sgRNA	PCSK9nicking_sgRNA_PCSK9nicking_sgRNA_chr3:67718303-67718325_8	GCATGGCTGTCTGGTTCTGTNGG	GCATGGCTGTCTGGTTCTGTNGG
	chr3	90009237	90009260	chr3:90009237-90009260	8	+	0	GAGTCTGCGTCTGGTTCTGTTGG	6		PCSK9nicking_sgRNA.bam	PCSK9nicking_sgRNA	PCSK9nicking_sgRNA	PCSK9nicking_sgRNA_PCSK9nicking_sgRNA_chr3:90009237-90009260_8	GCATGGCTGTCTGGTTCTGTNGG	none
	chr4	11663072	11663095	chr4:11663072-11663095	8	-	0	GCTGGGCAGTCTGGTTCTTAGGC	6	GCTGGGCAGTCTGGTTCT-TAGG	PCSK9nicking_sgRNA.bam	PCSK9nicking_sgRNA	PCSK9nicking_sgRNA	PCSK9nicking_sgRNA_PCSK9nicking_sgRNA_chr4:11663072-11663095_8	GCATGGCTGTCTGGTTCTGTNGG	GCATGGCTGTCTGGTTCTGTNGG
	chr4	135497174	135497197	chr4:135497174-135497197	8	+	0	CTCTGTCTGTCTGTTTCTGTAGC	6		PCSK9nicking_sgRNA.bam	PCSK9nicking_sgRNA	PCSK9nicking_sgRNA	PCSK9nicking_sgRNA_PCSK9nicking_sgRNA_chr4:135497174-135497197_8	GCATGGCTGTCTGGTTCTGTNGG	none
	chr4	4695484	4695507	chr4:4695484-4695507	8	+	0	CTATGCCTGTCTGTTTCTGTCTG	5		PCSK9nicking_sgRNA.bam	PCSK9nicking_sgRNA	PCSK9nicking_sgRNA	PCSK9nicking_sgRNA_PCSK9nicking_sgRNA_chr4:4695484-4695507_8	GCATGGCTGTCTGGTTCTGTNGG	none
	chr4	50050111	50050134	chr4:50050111-50050134	8	-	0	TCATGGGCATCTCTTTCTGTAGG	6		PCSK9nicking_sgRNA.bam	PCSK9nicking_sgRNA	PCSK9nicking_sgRNA	PCSK9nicking_sgRNA_PCSK9nicking_sgRNA_chr4:50050111-50050134_8	GCATGGCTGTCTGGTTCTGTNGG	none
	chr4	89428914	89428937	chr4:89428914-89428937	8	+	0	AGAAAGCTGTATGGTTTTGTGGG	6		PCSK9nicking_sgRNA.bam	PCSK9nicking_sgRNA	PCSK9nicking_sgRNA	PCSK9nicking_sgRNA_PCSK9nicking_sgRNA_chr4:89428914-89428937_8	GCATGGCTGTCTGGTTCTGTNGG	none
	chr4	90184681	90184705	chr4:90184681-90184705	8	+	0			ACCTGGCTCTCCTGGTTCTGTTGG	PCSK9nicking_sgRNA.bam	PCSK9nicking_sgRNA	PCSK9nicking_sgRNA	PCSK9nicking_sgRNA_PCSK9nicking_sgRNA_chr4:90184681-90184705_8	GCATGGCTGTCTGGTTCTGTNGG	GCATGGCTGTC-TGGTTCTGTNGG
	chr5	111182673	111182696	chr5:111182673-111182696	8	+	0	GAAGCACTGCCTGTTTCTGTGGG	6		PCSK9nicking_sgRNA.bam	PCSK9nicking_sgRNA	PCSK9nicking_sgRNA	PCSK9nicking_sgRNA_PCSK9nicking_sgRNA_chr5:111182673-111182696_8	GCATGGCTGTCTGGTTCTGTNGG	none
	chr5	12736827	12736850	chr5:12736827-12736850	8	+	0	GCATTGCAGTCAGGTTCTAATGG	5		PCSK9nicking_sgRNA.bam	PCSK9nicking_sgRNA	PCSK9nicking_sgRNA	PCSK9nicking_sgRNA_PCSK9nicking_sgRNA_chr5:12736827-12736850_8	GCATGGCTGTCTGGTTCTGTNGG	none
	chr5	33756271	33756294	chr5:33756271-33756294	8	+	0	CCATGCCCGACTAGTTCTGTCTG	6		PCSK9nicking_sgRNA.bam	PCSK9nicking_sgRNA	PCSK9nicking_sgRNA	PCSK9nicking_sgRNA_PCSK9nicking_sgRNA_chr5:33756271-33756294_8	GCATGGCTGTCTGGTTCTGTNGG	none
	chr5	36680772	36680795	chr5:36680772-36680795	8	-	0	ATATGTGTGTATGTTTCTGTAGG	6		PCSK9nicking_sgRNA.bam	PCSK9nicking_sgRNA	PCSK9nicking_sgRNA	PCSK9nicking_sgRNA_PCSK9nicking_sgRNA_chr5:36680772-36680795_8	GCATGGCTGTCTGGTTCTGTNGG	none
	chr5	68571255	68571278	chr5:68571255-68571278	8	+	0	TTATGGCTATCTAGTTCTTGAGG	6		PCSK9nicking_sgRNA.bam	PCSK9nicking_sgRNA	PCSK9nicking_sgRNA	PCSK9nicking_sgRNA_PCSK9nicking_sgRNA_chr5:68571255-68571278_8	GCATGGCTGTCTGGTTCTGTNGG	none
	chr6	103612307	103612330	chr6:103612307-103612330	8	-	0	GATGGGTGCTCTGGTTCTGTCGG	6	AGATGGGTGCTCTGGTTCTGTCGG	PCSK9nicking_sgRNA.bam	PCSK9nicking_sgRNA	PCSK9nicking_sgRNA	PCSK9nicking_sgRNA_PCSK9nicking_sgRNA_chr6:103612307-103612330_8	GCATGGCTGTCTGGTTCTGTNGG	GCATGGCTG-TCTGGTTCTGTNGG
	chr6	114307373	114307395	chr6:114307373-114307395	8	+	0			GCATGGCC-TCTGGCTCTGTGTG	PCSK9nicking_sgRNA.bam	PCSK9nicking_sgRNA	PCSK9nicking_sgRNA	PCSK9nicking_sgRNA_PCSK9nicking_sgRNA_chr6:114307373-114307395_8	GCATGGCTGTCTGGTTCTGTNGG	GCATGGCTGTCTGGTTCTGTNGG
	chr6	126801818	126801840	chr6:126801818-126801840	8	-	0			GTCTGGCTGTCTGGTTG-GTAGG	PCSK9nicking_sgRNA.bam	PCSK9nicking_sgRNA	PCSK9nicking_sgRNA	PCSK9nicking_sgRNA_PCSK9nicking_sgRNA_chr6:126801818-126801840_8	GCATGGCTGTCTGGTTCTGTNGG	GCATGGCTGTCTGGTTCTGTNGG
	chr6	127868162	127868185	chr6:127868162-127868185	8	-	0	GTGGGTCTCTCTGGTTCTGTGCG	6		PCSK9nicking_sgRNA.bam	PCSK9nicking_sgRNA	PCSK9nicking_sgRNA	PCSK9nicking_sgRNA_PCSK9nicking_sgRNA_chr6:127868162-127868185_8	GCATGGCTGTCTGGTTCTGTNGG	none
	chr6	22662277	22662300	chr6:22662277-22662300	8	-	0	AATTGACTGTCTGGTTCTATTGT	6		PCSK9nicking_sgRNA.bam	PCSK9nicking_sgRNA	PCSK9nicking_sgRNA	PCSK9nicking_sgRNA_PCSK9nicking_sgRNA_chr6:22662277-22662300_8	GCATGGCTGTCTGGTTCTGTNGG	none
	chr6	26597720	26597743	chr6:26597720-26597743	8	-	0	TCTTGACTGCCAAGTTCTGTAGG	6		PCSK9nicking_sgRNA.bam	PCSK9nicking_sgRNA	PCSK9nicking_sgRNA	PCSK9nicking_sgRNA_PCSK9nicking_sgRNA_chr6:26597720-26597743_8	GCATGGCTGTCTGGTTCTGTNGG	none
	chr6	31757629	31757652	chr6:31757629-31757652	8	+	0	GTTTGTTTGTCTGGTTTTGTTGG	5		PCSK9nicking_sgRNA.bam	PCSK9nicking_sgRNA	PCSK9nicking_sgRNA	PCSK9nicking_sgRNA_PCSK9nicking_sgRNA_chr6:31757629-31757652_8	GCATGGCTGTCTGGTTCTGTNGG	none
	chr7	41635444	41635466	chr7:41635444-41635466	8	+	0			CCAGGTCTGT-TGGTTCTGTAGG	PCSK9nicking_sgRNA.bam	PCSK9nicking_sgRNA	PCSK9nicking_sgRNA	PCSK9nicking_sgRNA_PCSK9nicking_sgRNA_chr7:41635444-41635466_8	GCATGGCTGTCTGGTTCTGTNGG	GCATGGCTGTCTGGTTCTGTNGG
	chr7	72030277	72030300	chr7:72030277-72030300	8	+	0	CTATGGCTGTCTGTATCTGTATG	5		PCSK9nicking_sgRNA.bam	PCSK9nicking_sgRNA	PCSK9nicking_sgRNA	PCSK9nicking_sgRNA_PCSK9nicking_sgRNA_chr7:72030277-72030300_8	GCATGGCTGTCTGGTTCTGTNGG	none
	chr7	80980735	80980758	chr7:80980735-80980758	8	-	0	CGATAGCCATCTGGGTCTGTTGG	6		PCSK9nicking_sgRNA.bam	PCSK9nicking_sgRNA	PCSK9nicking_sgRNA	PCSK9nicking_sgRNA_PCSK9nicking_sgRNA_chr7:80980735-80980758_8	GCATGGCTGTCTGGTTCTGTNGG	none
	chr8	100387524	100387547	chr8:100387524-100387547	8	+	0	TCCTTCCAGTCTGGTTCTGTAGG	5		PCSK9nicking_sgRNA.bam	PCSK9nicking_sgRNA	PCSK9nicking_sgRNA	PCSK9nicking_sgRNA_PCSK9nicking_sgRNA_chr8:100387524-100387547_8	GCATGGCTGTCTGGTTCTGTNGG	none
	chr8	101566059	101566082	chr8:101566059-101566082	8	+	0	ACATGACTGTCTAGTCTGGTAGG	6		PCSK9nicking_sgRNA.bam	PCSK9nicking_sgRNA	PCSK9nicking_sgRNA	PCSK9nicking_sgRNA_PCSK9nicking_sgRNA_chr8:101566059-101566082_8	GCATGGCTGTCTGGTTCTGTNGG	none
	chr8	102587186	102587209	chr8:102587186-102587209	8	+	0	GCGTGTGTGTCTGTGTCTGTGTG	6		PCSK9nicking_sgRNA.bam	PCSK9nicking_sgRNA	PCSK9nicking_sgRNA	PCSK9nicking_sgRNA_PCSK9nicking_sgRNA_chr8:102587186-102587209_8	GCATGGCTGTCTGGTTCTGTNGG	none
	chr8	126898808	126898831	chr8:126898808-126898831	8	+	0	CCAGACCTGTCTGTTCCTGTAGG	6		PCSK9nicking_sgRNA.bam	PCSK9nicking_sgRNA	PCSK9nicking_sgRNA	PCSK9nicking_sgRNA_PCSK9nicking_sgRNA_chr8:126898808-126898831_8	GCATGGCTGTCTGGTTCTGTNGG	none
	chr8	13716816	13716839	chr8:13716816-13716839	8	-	0	GCCTGGCGATCTGTTTCTGACGG	5		PCSK9nicking_sgRNA.bam	PCSK9nicking_sgRNA	PCSK9nicking_sgRNA	PCSK9nicking_sgRNA_PCSK9nicking_sgRNA_chr8:13716816-13716839_8	GCATGGCTGTCTGGTTCTGTNGG	none
	chr8	31412088	31412111	chr8:31412088-31412111	8	+	0	TAATAGCTTTCTGTTTCTGTGAG	6		PCSK9nicking_sgRNA.bam	PCSK9nicking_sgRNA	PCSK9nicking_sgRNA	PCSK9nicking_sgRNA_PCSK9nicking_sgRNA_chr8:31412088-31412111_8	GCATGGCTGTCTGGTTCTGTNGG	none
	chr8	57916436	57916459	chr8:57916436-57916459	8	-	nan	GCATGTCTATCTTTTTAAGTGGG	6		PCSK9nicking_sgRNA.bam	PCSK9nicking_sgRNA	PCSK9nicking_sgRNA	PCSK9nicking_sgRNA_PCSK9nicking_sgRNA_chr8:57916436-57916459_8	GCATGGCTGTCTGGTTCTGTNGG	none
	chr8	5844536	5844559	chr8:5844536-5844559	8	+	0	ATATGGCTGTTTGGATATGTTGG	5		PCSK9nicking_sgRNA.bam	PCSK9nicking_sgRNA	PCSK9nicking_sgRNA	PCSK9nicking_sgRNA_PCSK9nicking_sgRNA_chr8:5844536-5844559_8	GCATGGCTGTCTGGTTCTGTNGG	none
	chr8	68319428	68319451	chr8:68319428-68319451	8	+	0	ACATTGCTGTGTGGGTCTGTAGG	4		PCSK9nicking_sgRNA.bam	PCSK9nicking_sgRNA	PCSK9nicking_sgRNA	PCSK9nicking_sgRNA_PCSK9nicking_sgRNA_chr8:68319428-68319451_8	GCATGGCTGTCTGGTTCTGTNGG	none
	chr8	71565101	71565125	chr8:71565101-71565125	8	-	0			GCATGGCAGTGTGTGTTCTCTGGG	PCSK9nicking_sgRNA.bam	PCSK9nicking_sgRNA	PCSK9nicking_sgRNA	PCSK9nicking_sgRNA_PCSK9nicking_sgRNA_chr8:71565101-71565125_8	GCATGGCTGTCTGGTTCTGTNGG	GCATGGCTGTCTG-GTTCTGTNGG
	chr8	78503480	78503503	chr8:78503480-78503503	8	+	0	GCAGGACTGCCTGTTTGTGTAGG	5		PCSK9nicking_sgRNA.bam	PCSK9nicking_sgRNA	PCSK9nicking_sgRNA	PCSK9nicking_sgRNA_PCSK9nicking_sgRNA_chr8:78503480-78503503_8	GCATGGCTGTCTGGTTCTGTNGG	none
	chr8	97496878	97496901	chr8:97496878-97496901	8	-	0	AATTTGCTGTCTGGTTCTATTGC	6		PCSK9nicking_sgRNA.bam	PCSK9nicking_sgRNA	PCSK9nicking_sgRNA	PCSK9nicking_sgRNA_PCSK9nicking_sgRNA_chr8:97496878-97496901_8	GCATGGCTGTCTGGTTCTGTNGG	none
	chr9	120161438	120161461	chr9:120161438-120161461	8	+	0	GTGTGCATGTCTGGTACTGTGTG	6		PCSK9nicking_sgRNA.bam	PCSK9nicking_sgRNA	PCSK9nicking_sgRNA	PCSK9nicking_sgRNA_PCSK9nicking_sgRNA_chr9:120161438-120161461_8	GCATGGCTGTCTGGTTCTGTNGG	none
	chr9	13869796	13869819	chr9:13869796-13869819	8	-	0	GTATATGTGTCTGTTTCTGTATG	6		PCSK9nicking_sgRNA.bam	PCSK9nicking_sgRNA	PCSK9nicking_sgRNA	PCSK9nicking_sgRNA_PCSK9nicking_sgRNA_chr9:13869796-13869819_8	GCATGGCTGTCTGGTTCTGTNGG	none
	chr9	21132541	21132563	chr9:21132541-21132563	8	-	0			CCAGGGCTTTCTGGTT-TGTAGG	PCSK9nicking_sgRNA.bam	PCSK9nicking_sgRNA	PCSK9nicking_sgRNA	PCSK9nicking_sgRNA_PCSK9nicking_sgRNA_chr9:21132541-21132563_8	GCATGGCTGTCTGGTTCTGTNGG	GCATGGCTGTCTGGTTCTGTNGG
	chr9	46281213	46281236	chr9:46281213-46281236	8	+	0	GCAGGGTTATCTGTTACTGTGGG	5		PCSK9nicking_sgRNA.bam	PCSK9nicking_sgRNA	PCSK9nicking_sgRNA	PCSK9nicking_sgRNA_PCSK9nicking_sgRNA_chr9:46281213-46281236_8	GCATGGCTGTCTGGTTCTGTNGG	none
	chr9	93473102	93473125	chr9:93473102-93473125	8	-	0	ACATGGCACTATGGTACTGTAGG	5		PCSK9nicking_sgRNA.bam	PCSK9nicking_sgRNA	PCSK9nicking_sgRNA	PCSK9nicking_sgRNA_PCSK9nicking_sgRNA_chr9:93473102-93473125_8	GCATGGCTGTCTGGTTCTGTNGG	none
	chrX	143719167	143719190	chrX:143719167-143719190	8	-	0	GCATGCCTGTATGGTACTGTGTG	4		PCSK9nicking_sgRNA.bam	PCSK9nicking_sgRNA	PCSK9nicking_sgRNA	PCSK9nicking_sgRNA_PCSK9nicking_sgRNA_chrX:143719167-143719190_8	GCATGGCTGTCTGGTTCTGTNGG	none
	chrX	143738472	143738495	chrX:143738472-143738495	8	+	0	TGTGGTCTGTCTGGATCTGTTGG	6		PCSK9nicking_sgRNA.bam	PCSK9nicking_sgRNA	PCSK9nicking_sgRNA	PCSK9nicking_sgRNA_PCSK9nicking_sgRNA_chrX:143738472-143738495_8	GCATGGCTGTCTGGTTCTGTNGG	none
	chr8	93174142	93174165	chr8:93174142-93174165	7	-	0	AGATGGATGTCTGGTTCTGAAAG	5	G-ATGGATGTCTGGTTCTGAAAG	PCSK9nicking_sgRNA.bam	PCSK9nicking_sgRNA	PCSK9nicking_sgRNA	PCSK9nicking_sgRNA_PCSK9nicking_sgRNA_chr8:93174142-93174165_7	GCATGGCTGTCTGGTTCTGTNGG	GCATGGCTGTCTGGTTCTGTNGG
	GL456233.1	234654	234677	GL456233.1:234654-234677	6	+	0	ATAGGGCTATTTGGTTCTCTGGG	6		PCSK9nicking_sgRNA.bam	PCSK9nicking_sgRNA	PCSK9nicking_sgRNA	PCSK9nicking_sgRNA_PCSK9nicking_sgRNA_GL456233.1:234654-234677_6	GCATGGCTGTCTGGTTCTGTNGG	none
	chr10	35807651	35807674	chr10:35807651-35807674	6	+	0	ATATGGTTATTTGGTTCTGTGGA	6		PCSK9nicking_sgRNA.bam	PCSK9nicking_sgRNA	PCSK9nicking_sgRNA	PCSK9nicking_sgRNA_PCSK9nicking_sgRNA_chr10:35807651-35807674_6	GCATGGCTGTCTGGTTCTGTNGG	none
	chr10	42668500	42668523	chr10:42668500-42668523	6	-	0	TCGAGTGTGTCTGGATCTGTTGG	6		PCSK9nicking_sgRNA.bam	PCSK9nicking_sgRNA	PCSK9nicking_sgRNA	PCSK9nicking_sgRNA_PCSK9nicking_sgRNA_chr10:42668500-42668523_6	GCATGGCTGTCTGGTTCTGTNGG	none
	chr10	4275579	4275602	chr10:4275579-4275602	6	+	0	GCATGGCTGTACAGCACTGTAGG	5		PCSK9nicking_sgRNA.bam	PCSK9nicking_sgRNA	PCSK9nicking_sgRNA	PCSK9nicking_sgRNA_PCSK9nicking_sgRNA_chr10:4275579-4275602_6	GCATGGCTGTCTGGTTCTGTNGG	none
	chr10	68193137	68193159	chr10:68193137-68193159	6	+	0			GAATGGCTG-CTGGTACTGTAAG	PCSK9nicking_sgRNA.bam	PCSK9nicking_sgRNA	PCSK9nicking_sgRNA	PCSK9nicking_sgRNA_PCSK9nicking_sgRNA_chr10:68193137-68193159_6	GCATGGCTGTCTGGTTCTGTNGG	GCATGGCTGTCTGGTTCTGTNGG
	chr10	84396265	84396288	chr10:84396265-84396288	6	+	0	GTTTTTCTCTCTGGTTCTGCAGG	6		PCSK9nicking_sgRNA.bam	PCSK9nicking_sgRNA	PCSK9nicking_sgRNA	PCSK9nicking_sgRNA_PCSK9nicking_sgRNA_chr10:84396265-84396288_6	GCATGGCTGTCTGGTTCTGTNGG	none
	chr11	105545241	105545264	chr11:105545241-105545264	6	+	0	GCAAGGCTGTCTGGACTTGGGGA	6		PCSK9nicking_sgRNA.bam	PCSK9nicking_sgRNA	PCSK9nicking_sgRNA	PCSK9nicking_sgRNA_PCSK9nicking_sgRNA_chr11:105545241-105545264_6	GCATGGCTGTCTGGTTCTGTNGG	none
	chr11	111011124	111011147	chr11:111011124-111011147	6	+	0	GTAAGGCTGTCTGCTTCTCTGAG	5		PCSK9nicking_sgRNA.bam	PCSK9nicking_sgRNA	PCSK9nicking_sgRNA	PCSK9nicking_sgRNA_PCSK9nicking_sgRNA_chr11:111011124-111011147_6	GCATGGCTGTCTGGTTCTGTNGG	none
	chr11	18618059	18618081	chr11:18618059-18618081	6	-	0			GTATGGCTG-CTGATTTTGTTGG	PCSK9nicking_sgRNA.bam	PCSK9nicking_sgRNA	PCSK9nicking_sgRNA	PCSK9nicking_sgRNA_PCSK9nicking_sgRNA_chr11:18618059-18618081_6	GCATGGCTGTCTGGTTCTGTNGG	GCATGGCTGTCTGGTTCTGTNGG
	chr11	20780827	20780850	chr11:20780827-20780850	6	+	0	GCATGTCTGTGTGTGTGTGTGTG	6		PCSK9nicking_sgRNA.bam	PCSK9nicking_sgRNA	PCSK9nicking_sgRNA	PCSK9nicking_sgRNA_PCSK9nicking_sgRNA_chr11:20780827-20780850_6	GCATGGCTGTCTGGTTCTGTNGG	none
	chr11	23984045	23984068	chr11:23984045-23984068	6	+	0	TCTTTAATGTCTGGTTCTGTAGA	6		PCSK9nicking_sgRNA.bam	PCSK9nicking_sgRNA	PCSK9nicking_sgRNA	PCSK9nicking_sgRNA_PCSK9nicking_sgRNA_chr11:23984045-23984068_6	GCATGGCTGTCTGGTTCTGTNGG	none
	chr11	29416387	29416410	chr11:29416387-29416410	6	+	0	TCATGGGCATCTGTTTCTTTAGG	6		PCSK9nicking_sgRNA.bam	PCSK9nicking_sgRNA	PCSK9nicking_sgRNA	PCSK9nicking_sgRNA_PCSK9nicking_sgRNA_chr11:29416387-29416410_6	GCATGGCTGTCTGGTTCTGTNGG	none
	chr11	34311033	34311056	chr11:34311033-34311056	6	-	0	ACTTGGCTGTCTGGATCTGTACT	5		PCSK9nicking_sgRNA.bam	PCSK9nicking_sgRNA	PCSK9nicking_sgRNA	PCSK9nicking_sgRNA_PCSK9nicking_sgRNA_chr11:34311033-34311056_6	GCATGGCTGTCTGGTTCTGTNGG	none
	chr11	3689550	3689573	chr11:3689550-3689573	6	+	0	ACAGGGCTGTGAAGGTCTGTAGG	6		PCSK9nicking_sgRNA.bam	PCSK9nicking_sgRNA	PCSK9nicking_sgRNA	PCSK9nicking_sgRNA_PCSK9nicking_sgRNA_chr11:3689550-3689573_6	GCATGGCTGTCTGGTTCTGTNGG	none
	chr11	59218014	59218037	chr11:59218014-59218037	6	-	0	AGGTGTCTGTCTGCTACTGTAGG	6		PCSK9nicking_sgRNA.bam	PCSK9nicking_sgRNA	PCSK9nicking_sgRNA	PCSK9nicking_sgRNA_PCSK9nicking_sgRNA_chr11:59218014-59218037_6	GCATGGCTGTCTGGTTCTGTNGG	none
	chr11	59359825	59359848	chr11:59359825-59359848	6	+	nan	GGATGGCTGTCTGGCTGTTTGAC	6		PCSK9nicking_sgRNA.bam	PCSK9nicking_sgRNA	PCSK9nicking_sgRNA	PCSK9nicking_sgRNA_PCSK9nicking_sgRNA_chr11:59359825-59359848_6	GCATGGCTGTCTGGTTCTGTNGG	none
	chr11	60442630	60442653	chr11:60442630-60442653	6	+	0	ACATGGCTGTCGGGTTTTCTGGG	4		PCSK9nicking_sgRNA.bam	PCSK9nicking_sgRNA	PCSK9nicking_sgRNA	PCSK9nicking_sgRNA_PCSK9nicking_sgRNA_chr11:60442630-60442653_6	GCATGGCTGTCTGGTTCTGTNGG	none
	chr11	6638645	6638668	chr11:6638645-6638668	6	+	0	TGATGGCTGTCTGAGTGTCTGGG	6		PCSK9nicking_sgRNA.bam	PCSK9nicking_sgRNA	PCSK9nicking_sgRNA	PCSK9nicking_sgRNA_PCSK9nicking_sgRNA_chr11:6638645-6638668_6	GCATGGCTGTCTGGTTCTGTNGG	none
	chr11	70665633	70665656	chr11:70665633-70665656	6	-	0	AATTGGCTGTCTGGTAGAGTTGG	6		PCSK9nicking_sgRNA.bam	PCSK9nicking_sgRNA	PCSK9nicking_sgRNA	PCSK9nicking_sgRNA_PCSK9nicking_sgRNA_chr11:70665633-70665656_6	GCATGGCTGTCTGGTTCTGTNGG	none
	chr11	73184542	73184565	chr11:73184542-73184565	6	+	0	GGATGGCTGTCTGGACCTGTGTG	4		PCSK9nicking_sgRNA.bam	PCSK9nicking_sgRNA	PCSK9nicking_sgRNA	PCSK9nicking_sgRNA_PCSK9nicking_sgRNA_chr11:73184542-73184565_6	GCATGGCTGTCTGGTTCTGTNGG	none
	chr11	79892789	79892811	chr11:79892789-79892811	6	-	0			GCATGGCTG-CTGGCCCTGTTGG	PCSK9nicking_sgRNA.bam	PCSK9nicking_sgRNA	PCSK9nicking_sgRNA	PCSK9nicking_sgRNA_PCSK9nicking_sgRNA_chr11:79892789-79892811_6	GCATGGCTGTCTGGTTCTGTNGG	GCATGGCTGTCTGGTTCTGTNGG
	chr11	84735753	84735776	chr11:84735753-84735776	6	+	0	TCAAAGCTGTCTGGATGTGTAGG	5		PCSK9nicking_sgRNA.bam	PCSK9nicking_sgRNA	PCSK9nicking_sgRNA	PCSK9nicking_sgRNA_PCSK9nicking_sgRNA_chr11:84735753-84735776_6	GCATGGCTGTCTGGTTCTGTNGG	none
	chr11	85992949	85992972	chr11:85992949-85992972	6	-	0	GGATGGCTCTCTGGTTTCAGTGG	6	GGATGGCTCTCTGGTTTCAGTGGG	PCSK9nicking_sgRNA.bam	PCSK9nicking_sgRNA	PCSK9nicking_sgRNA	PCSK9nicking_sgRNA_PCSK9nicking_sgRNA_chr11:85992949-85992972_6	GCATGGCTGTCTGGTTCTGTNGG	GCATGGCTGTCTGGTT-CTGTNGG
	chr11	90521285	90521308	chr11:90521285-90521308	6	+	0	CAGCGGCTGTCTGCTTCTGGAGG	6	GCAGCGGCTGTCTGCTTCTGGAGG	PCSK9nicking_sgRNA.bam	PCSK9nicking_sgRNA	PCSK9nicking_sgRNA	PCSK9nicking_sgRNA_PCSK9nicking_sgRNA_chr11:90521285-90521308_6	GCATGGCTGTCTGGTTCTGTNGG	GCAT-GGCTGTCTGGTTCTGTNGG
	chr11	95358068	95358091	chr11:95358068-95358091	6	+	0	GCATCGCTATCTGGTTTTGGCTT	6		PCSK9nicking_sgRNA.bam	PCSK9nicking_sgRNA	PCSK9nicking_sgRNA	PCSK9nicking_sgRNA_PCSK9nicking_sgRNA_chr11:95358068-95358091_6	GCATGGCTGTCTGGTTCTGTNGG	none
	chr11	98090112	98090134	chr11:98090112-98090134	6	+	0			CCATGGCTGTCTG-TACTGTTGA	PCSK9nicking_sgRNA.bam	PCSK9nicking_sgRNA	PCSK9nicking_sgRNA	PCSK9nicking_sgRNA_PCSK9nicking_sgRNA_chr11:98090112-98090134_6	GCATGGCTGTCTGGTTCTGTNGG	GCATGGCTGTCTGGTTCTGTNGG
	chr12	107545105	107545128	chr12:107545105-107545128	6	+	0	CCCAGGCTGTCTGGTTTTGTTGA	5	CCA-GGCTGTCTGGTTTTGTTGA	PCSK9nicking_sgRNA.bam	PCSK9nicking_sgRNA	PCSK9nicking_sgRNA	PCSK9nicking_sgRNA_PCSK9nicking_sgRNA_chr12:107545105-107545128_6	GCATGGCTGTCTGGTTCTGTNGG	GCATGGCTGTCTGGTTCTGTNGG
	chr12	112884187	112884210	chr12:112884187-112884210	6	+	0	ACAGCACTGGCTGGTTCTGTGTG	6		PCSK9nicking_sgRNA.bam	PCSK9nicking_sgRNA	PCSK9nicking_sgRNA	PCSK9nicking_sgRNA_PCSK9nicking_sgRNA_chr12:112884187-112884210_6	GCATGGCTGTCTGGTTCTGTNGG	none
	chr12	4412969	4412992	chr12:4412969-4412992	6	-	0	CCATGAGTGTCTGGTTCAGTGAG	5		PCSK9nicking_sgRNA.bam	PCSK9nicking_sgRNA	PCSK9nicking_sgRNA	PCSK9nicking_sgRNA_PCSK9nicking_sgRNA_chr12:4412969-4412992_6	GCATGGCTGTCTGGTTCTGTNGG	none
	chr12	57441793	57441816	chr12:57441793-57441816	6	-	0	ACATAGTTGTCTGGTTCTAAGAG	6		PCSK9nicking_sgRNA.bam	PCSK9nicking_sgRNA	PCSK9nicking_sgRNA	PCSK9nicking_sgRNA_PCSK9nicking_sgRNA_chr12:57441793-57441816_6	GCATGGCTGTCTGGTTCTGTNGG	none
	chr12	77629309	77629332	chr12:77629309-77629332	6	-	0	TCCTCACTGTCTAGCTCTGTTGG	6		PCSK9nicking_sgRNA.bam	PCSK9nicking_sgRNA	PCSK9nicking_sgRNA	PCSK9nicking_sgRNA_PCSK9nicking_sgRNA_chr12:77629309-77629332_6	GCATGGCTGTCTGGTTCTGTNGG	none
	chr12	83692595	83692618	chr12:83692595-83692618	6	-	0	CCTTGGCTGTCTGTCTGTTTGGG	6		PCSK9nicking_sgRNA.bam	PCSK9nicking_sgRNA	PCSK9nicking_sgRNA	PCSK9nicking_sgRNA_PCSK9nicking_sgRNA_chr12:83692595-83692618_6	GCATGGCTGTCTGGTTCTGTNGG	none
	chr12	85814361	85814384	chr12:85814361-85814384	6	+	0	GGCTGCCTTTCTGGTGCTGTGGG	5	GC-TGCCTTTCTGGTGCTGTGGG	PCSK9nicking_sgRNA.bam	PCSK9nicking_sgRNA	PCSK9nicking_sgRNA	PCSK9nicking_sgRNA_PCSK9nicking_sgRNA_chr12:85814361-85814384_6	GCATGGCTGTCTGGTTCTGTNGG	GCATGGCTGTCTGGTTCTGTNGG
	chr12	8948895	8948918	chr12:8948895-8948918	6	-	0	CCAGACCTGTCTGGTTCTTTGGG	5		PCSK9nicking_sgRNA.bam	PCSK9nicking_sgRNA	PCSK9nicking_sgRNA	PCSK9nicking_sgRNA_PCSK9nicking_sgRNA_chr12:8948895-8948918_6	GCATGGCTGTCTGGTTCTGTNGG	none
	chr13	104640357	104640380	chr13:104640357-104640380	6	+	0	GCATGGGTGTCTGATTATGTCAG	4		PCSK9nicking_sgRNA.bam	PCSK9nicking_sgRNA	PCSK9nicking_sgRNA	PCSK9nicking_sgRNA_PCSK9nicking_sgRNA_chr13:104640357-104640380_6	GCATGGCTGTCTGGTTCTGTNGG	none
	chr13	109923915	109923938	chr13:109923915-109923938	6	+	0	TTGTGGCTGTTTGATACTGTAGG	6		PCSK9nicking_sgRNA.bam	PCSK9nicking_sgRNA	PCSK9nicking_sgRNA	PCSK9nicking_sgRNA_PCSK9nicking_sgRNA_chr13:109923915-109923938_6	GCATGGCTGTCTGGTTCTGTNGG	none
	chr13	114644846	114644869	chr13:114644846-114644869	6	+	0	CCAAGTATGTATGGTTCTGTGGA	6		PCSK9nicking_sgRNA.bam	PCSK9nicking_sgRNA	PCSK9nicking_sgRNA	PCSK9nicking_sgRNA_PCSK9nicking_sgRNA_chr13:114644846-114644869_6	GCATGGCTGTCTGGTTCTGTNGG	none
	chr13	23529205	23529228	chr13:23529205-23529228	6	-	0	CTATGGCAGTCTAGTACTGTCTG	6		PCSK9nicking_sgRNA.bam	PCSK9nicking_sgRNA	PCSK9nicking_sgRNA	PCSK9nicking_sgRNA_PCSK9nicking_sgRNA_chr13:23529205-23529228_6	GCATGGCTGTCTGGTTCTGTNGG	none
	chr13	31610982	31611004	chr13:31610982-31611004	6	+	0			GCATGGCT-TCTGTCTCTGAGGG	PCSK9nicking_sgRNA.bam	PCSK9nicking_sgRNA	PCSK9nicking_sgRNA	PCSK9nicking_sgRNA_PCSK9nicking_sgRNA_chr13:31610982-31611004_6	GCATGGCTGTCTGGTTCTGTNGG	GCATGGCTGTCTGGTTCTGTNGG
	chr13	35728062	35728084	chr13:35728062-35728084	6	+	0			GCATG-CTTTCTGTTTCTGTGGG	PCSK9nicking_sgRNA.bam	PCSK9nicking_sgRNA	PCSK9nicking_sgRNA	PCSK9nicking_sgRNA_PCSK9nicking_sgRNA_chr13:35728062-35728084_6	GCATGGCTGTCTGGTTCTGTNGG	GCATGGCTGTCTGGTTCTGTNGG
	chr13	49465677	49465700	chr13:49465677-49465700	6	+	0	CCCTGGCTGTCTGGTACTGCGGA	5	CCCTGGCTGTCTGGTACTG-CGG	PCSK9nicking_sgRNA.bam	PCSK9nicking_sgRNA	PCSK9nicking_sgRNA	PCSK9nicking_sgRNA_PCSK9nicking_sgRNA_chr13:49465677-49465700_6	GCATGGCTGTCTGGTTCTGTNGG	GCATGGCTGTCTGGTTCTGTNGG
	chr13	5866315	5866337	chr13:5866315-5866337	6	+	0			GCAAGGCTGTG-GGTCCTGTGGG	PCSK9nicking_sgRNA.bam	PCSK9nicking_sgRNA	PCSK9nicking_sgRNA	PCSK9nicking_sgRNA_PCSK9nicking_sgRNA_chr13:5866315-5866337_6	GCATGGCTGTCTGGTTCTGTNGG	GCATGGCTGTCTGGTTCTGTNGG
	chr13	71909584	71909607	chr13:71909584-71909607	6	-	0	GCACAGCTATCTAGTTCTGTGGC	5		PCSK9nicking_sgRNA.bam	PCSK9nicking_sgRNA	PCSK9nicking_sgRNA	PCSK9nicking_sgRNA_PCSK9nicking_sgRNA_chr13:71909584-71909607_6	GCATGGCTGTCTGGTTCTGTNGG	none
	chr13	73919172	73919195	chr13:73919172-73919195	6	-	0	TCAGGGCTGTCGGGATCTAAAGG	6		PCSK9nicking_sgRNA.bam	PCSK9nicking_sgRNA	PCSK9nicking_sgRNA	PCSK9nicking_sgRNA_PCSK9nicking_sgRNA_chr13:73919172-73919195_6	GCATGGCTGTCTGGTTCTGTNGG	none
	chr13	79697178	79697201	chr13:79697178-79697201	6	+	0	TCATGGCTCTCTGTTTCTAGTGG	5		PCSK9nicking_sgRNA.bam	PCSK9nicking_sgRNA	PCSK9nicking_sgRNA	PCSK9nicking_sgRNA_PCSK9nicking_sgRNA_chr13:79697178-79697201_6	GCATGGCTGTCTGGTTCTGTNGG	none
	chr13	87249696	87249719	chr13:87249696-87249719	6	-	0	GTATGTCAGTCTATTTCTATTGG	6		PCSK9nicking_sgRNA.bam	PCSK9nicking_sgRNA	PCSK9nicking_sgRNA	PCSK9nicking_sgRNA_PCSK9nicking_sgRNA_chr13:87249696-87249719_6	GCATGGCTGTCTGGTTCTGTNGG	none
	chr13	94149701	94149725	chr13:94149701-94149725	6	+	0			CCTTGGCTGTGCTGGTTCTGTGTG	PCSK9nicking_sgRNA.bam	PCSK9nicking_sgRNA	PCSK9nicking_sgRNA	PCSK9nicking_sgRNA_PCSK9nicking_sgRNA_chr13:94149701-94149725_6	GCATGGCTGTCTGGTTCTGTNGG	GCATGGCTGT-CTGGTTCTGTNGG
	chr13	9426127	9426149	chr13:9426127-9426149	6	+	0			ACATGGGT-TCTGATTCTGTGGG	PCSK9nicking_sgRNA.bam	PCSK9nicking_sgRNA	PCSK9nicking_sgRNA	PCSK9nicking_sgRNA_PCSK9nicking_sgRNA_chr13:9426127-9426149_6	GCATGGCTGTCTGGTTCTGTNGG	GCATGGCTGTCTGGTTCTGTNGG
	chr13	95022182	95022205	chr13:95022182-95022205	6	-	0	ATATTCAAGTCTGGTTCTGTTGG	6		PCSK9nicking_sgRNA.bam	PCSK9nicking_sgRNA	PCSK9nicking_sgRNA	PCSK9nicking_sgRNA_PCSK9nicking_sgRNA_chr13:95022182-95022205_6	GCATGGCTGTCTGGTTCTGTNGG	none
	chr14	12577927	12577950	chr14:12577927-12577950	6	-	0	CATTGGCTTCCTGTTTCTGTAGG	6		PCSK9nicking_sgRNA.bam	PCSK9nicking_sgRNA	PCSK9nicking_sgRNA	PCSK9nicking_sgRNA_PCSK9nicking_sgRNA_chr14:12577927-12577950_6	GCATGGCTGTCTGGTTCTGTNGG	none
	chr14	19356157	19356180	chr14:19356157-19356180	6	-	0	CTATGGCTGTCTGGTGTGGTGGT	6		PCSK9nicking_sgRNA.bam	PCSK9nicking_sgRNA	PCSK9nicking_sgRNA	PCSK9nicking_sgRNA_PCSK9nicking_sgRNA_chr14:19356157-19356180_6	GCATGGCTGTCTGGTTCTGTNGG	none
	chr14	27790741	27790764	chr14:27790741-27790764	6	+	0	CTATGTCTGTCTGTTTCTGTGTG	5		PCSK9nicking_sgRNA.bam	PCSK9nicking_sgRNA	PCSK9nicking_sgRNA	PCSK9nicking_sgRNA_PCSK9nicking_sgRNA_chr14:27790741-27790764_6	GCATGGCTGTCTGGTTCTGTNGG	none
	chr14	63793645	63793668	chr14:63793645-63793668	6	-	0	TAAAGGCTGAATGTTTCTGTCGG	6		PCSK9nicking_sgRNA.bam	PCSK9nicking_sgRNA	PCSK9nicking_sgRNA	PCSK9nicking_sgRNA_PCSK9nicking_sgRNA_chr14:63793645-63793668_6	GCATGGCTGTCTGGTTCTGTNGG	none
	chr14	64491203	64491226	chr14:64491203-64491226	6	-	0	CTCTGTCTGTCTGTTTCTGTCTG	6		PCSK9nicking_sgRNA.bam	PCSK9nicking_sgRNA	PCSK9nicking_sgRNA	PCSK9nicking_sgRNA_PCSK9nicking_sgRNA_chr14:64491203-64491226_6	GCATGGCTGTCTGGTTCTGTNGG	none
	chr14	79594858	79594881	chr14:79594858-79594881	6	+	nan	GTCTGTCTGTCTGGTTGGTTTGG	6		PCSK9nicking_sgRNA.bam	PCSK9nicking_sgRNA	PCSK9nicking_sgRNA	PCSK9nicking_sgRNA_PCSK9nicking_sgRNA_chr14:79594858-79594881_6	GCATGGCTGTCTGGTTCTGTNGG	none
	chr15	13241647	13241670	chr15:13241647-13241670	6	+	0	GTGTGTCTGTCTGTCTCTGTGGG	5		PCSK9nicking_sgRNA.bam	PCSK9nicking_sgRNA	PCSK9nicking_sgRNA	PCSK9nicking_sgRNA_PCSK9nicking_sgRNA_chr15:13241647-13241670_6	GCATGGCTGTCTGGTTCTGTNGG	none
	chr15	33064497	33064520	chr15:33064497-33064520	6	+	0	TCGTGTGTGTCTGGATCTGTTGG	5		PCSK9nicking_sgRNA.bam	PCSK9nicking_sgRNA	PCSK9nicking_sgRNA	PCSK9nicking_sgRNA_PCSK9nicking_sgRNA_chr15:33064497-33064520_6	GCATGGCTGTCTGGTTCTGTNGG	none
	chr15	38342547	38342570	chr15:38342547-38342570	6	-	0	GGAGGTCTGTCTGGAGCTGTTGG	5		PCSK9nicking_sgRNA.bam	PCSK9nicking_sgRNA	PCSK9nicking_sgRNA	PCSK9nicking_sgRNA_PCSK9nicking_sgRNA_chr15:38342547-38342570_6	GCATGGCTGTCTGGTTCTGTNGG	none
	chr15	40896201	40896224	chr15:40896201-40896224	6	-	nan	GCATGTCTCTCTCCTTCTGTGGG	4		PCSK9nicking_sgRNA.bam	PCSK9nicking_sgRNA	PCSK9nicking_sgRNA	PCSK9nicking_sgRNA_PCSK9nicking_sgRNA_chr15:40896201-40896224_6	GCATGGCTGTCTGGTTCTGTNGG	none
	chr15	45410873	45410896	chr15:45410873-45410896	6	-	0	GGTTGGCTGTGTGTCTCTGTAGG	5		PCSK9nicking_sgRNA.bam	PCSK9nicking_sgRNA	PCSK9nicking_sgRNA	PCSK9nicking_sgRNA_PCSK9nicking_sgRNA_chr15:45410873-45410896_6	GCATGGCTGTCTGGTTCTGTNGG	none
	chr15	68177768	68177791	chr15:68177768-68177791	6	-	0	AAAAGTCTGTCTTGTTCTGTTGC	6		PCSK9nicking_sgRNA.bam	PCSK9nicking_sgRNA	PCSK9nicking_sgRNA	PCSK9nicking_sgRNA_PCSK9nicking_sgRNA_chr15:68177768-68177791_6	GCATGGCTGTCTGGTTCTGTNGG	none
	chr15	68781270	68781293	chr15:68781270-68781293	6	-	0	GACAGCCTATCTAGTTCTGTGGG	6		PCSK9nicking_sgRNA.bam	PCSK9nicking_sgRNA	PCSK9nicking_sgRNA	PCSK9nicking_sgRNA_PCSK9nicking_sgRNA_chr15:68781270-68781293_6	GCATGGCTGTCTGGTTCTGTNGG	none
	chr15	71885714	71885737	chr15:71885714-71885737	6	+	0	GTCTGTCTGTCGGTTTCTGTCAG	6		PCSK9nicking_sgRNA.bam	PCSK9nicking_sgRNA	PCSK9nicking_sgRNA	PCSK9nicking_sgRNA_PCSK9nicking_sgRNA_chr15:71885714-71885737_6	GCATGGCTGTCTGGTTCTGTNGG	none
	chr15	76654819	76654842	chr15:76654819-76654842	6	-	0	GGAAGGCTGCCAGGTTCTCTGAG	6		PCSK9nicking_sgRNA.bam	PCSK9nicking_sgRNA	PCSK9nicking_sgRNA	PCSK9nicking_sgRNA_PCSK9nicking_sgRNA_chr15:76654819-76654842_6	GCATGGCTGTCTGGTTCTGTNGG	none
	chr15	83680610	83680633	chr15:83680610-83680633	6	+	0	GACTGTGTGTCTGGTCCTGTGGG	5		PCSK9nicking_sgRNA.bam	PCSK9nicking_sgRNA	PCSK9nicking_sgRNA	PCSK9nicking_sgRNA_PCSK9nicking_sgRNA_chr15:83680610-83680633_6	GCATGGCTGTCTGGTTCTGTNGG	none
	chr16	12701941	12701964	chr16:12701941-12701964	6	+	0	CCATGGGCTTCTGGTTCAGTGAG	6		PCSK9nicking_sgRNA.bam	PCSK9nicking_sgRNA	PCSK9nicking_sgRNA	PCSK9nicking_sgRNA_PCSK9nicking_sgRNA_chr16:12701941-12701964_6	GCATGGCTGTCTGGTTCTGTNGG	none
	chr16	14834726	14834749	chr16:14834726-14834749	6	+	0	TCCTGGCTGTCTCATTCTGTAGA	5		PCSK9nicking_sgRNA.bam	PCSK9nicking_sgRNA	PCSK9nicking_sgRNA	PCSK9nicking_sgRNA_PCSK9nicking_sgRNA_chr16:14834726-14834749_6	GCATGGCTGTCTGGTTCTGTNGG	none
	chr16	15475906	15475929	chr16:15475906-15475929	6	-	0	AAATAGCTGCCTGGTTCTGGATG	6		PCSK9nicking_sgRNA.bam	PCSK9nicking_sgRNA	PCSK9nicking_sgRNA	PCSK9nicking_sgRNA_PCSK9nicking_sgRNA_chr16:15475906-15475929_6	GCATGGCTGTCTGGTTCTGTNGG	none
	chr16	31783138	31783161	chr16:31783138-31783161	6	+	0	TTATGGGTGTCTCTTTCTTTAGG	6		PCSK9nicking_sgRNA.bam	PCSK9nicking_sgRNA	PCSK9nicking_sgRNA	PCSK9nicking_sgRNA_PCSK9nicking_sgRNA_chr16:31783138-31783161_6	GCATGGCTGTCTGGTTCTGTNGG	none
	chr16	44541247	44541270	chr16:44541247-44541270	6	+	0	GCATGGGACTCTGGTTCTGTGGA	4		PCSK9nicking_sgRNA.bam	PCSK9nicking_sgRNA	PCSK9nicking_sgRNA	PCSK9nicking_sgRNA_PCSK9nicking_sgRNA_chr16:44541247-44541270_6	GCATGGCTGTCTGGTTCTGTNGG	none
	chr16	46149037	46149060	chr16:46149037-46149060	6	+	0	ATATGTGAGTCTGGTTCTGTGTG	6		PCSK9nicking_sgRNA.bam	PCSK9nicking_sgRNA	PCSK9nicking_sgRNA	PCSK9nicking_sgRNA_PCSK9nicking_sgRNA_chr16:46149037-46149060_6	GCATGGCTGTCTGGTTCTGTNGG	none
	chr16	51416390	51416413	chr16:51416390-51416413	6	-	0	CAATGGCTGACCAGTTCTGCAGG	6		PCSK9nicking_sgRNA.bam	PCSK9nicking_sgRNA	PCSK9nicking_sgRNA	PCSK9nicking_sgRNA_PCSK9nicking_sgRNA_chr16:51416390-51416413_6	GCATGGCTGTCTGGTTCTGTNGG	none
	chr16	5679146	5679169	chr16:5679146-5679169	6	+	0	ACATCATGGTCTGTTTCTGTGGG	6		PCSK9nicking_sgRNA.bam	PCSK9nicking_sgRNA	PCSK9nicking_sgRNA	PCSK9nicking_sgRNA_PCSK9nicking_sgRNA_chr16:5679146-5679169_6	GCATGGCTGTCTGGTTCTGTNGG	none
	chr16	68750855	68750878	chr16:68750855-68750878	6	-	0	ACATGGAAGTCTAGGTCTGTGAG	6		PCSK9nicking_sgRNA.bam	PCSK9nicking_sgRNA	PCSK9nicking_sgRNA	PCSK9nicking_sgRNA_PCSK9nicking_sgRNA_chr16:68750855-68750878_6	GCATGGCTGTCTGGTTCTGTNGG	none
	chr16	89676017	89676040	chr16:89676017-89676040	6	+	0	GCCTGTGTGTCTGTATCTGTGTG	6		PCSK9nicking_sgRNA.bam	PCSK9nicking_sgRNA	PCSK9nicking_sgRNA	PCSK9nicking_sgRNA_PCSK9nicking_sgRNA_chr16:89676017-89676040_6	GCATGGCTGTCTGGTTCTGTNGG	none
	chr16	9038365	9038388	chr16:9038365-9038388	6	-	0	GTATGTCTGTATGTTTCTGTGAG	5		PCSK9nicking_sgRNA.bam	PCSK9nicking_sgRNA	PCSK9nicking_sgRNA	PCSK9nicking_sgRNA_PCSK9nicking_sgRNA_chr16:9038365-9038388_6	GCATGGCTGTCTGGTTCTGTNGG	none
	chr16	94136161	94136184	chr16:94136161-94136184	6	+	0	TCATGGGTATCTCTTTCTTTAGG	6		PCSK9nicking_sgRNA.bam	PCSK9nicking_sgRNA	PCSK9nicking_sgRNA	PCSK9nicking_sgRNA_PCSK9nicking_sgRNA_chr16:94136161-94136184_6	GCATGGCTGTCTGGTTCTGTNGG	none
	chr16	95024080	95024103	chr16:95024080-95024103	6	-	0	TCCTGGCTGGATGTTTCTGCAGG	6		PCSK9nicking_sgRNA.bam	PCSK9nicking_sgRNA	PCSK9nicking_sgRNA	PCSK9nicking_sgRNA_PCSK9nicking_sgRNA_chr16:95024080-95024103_6	GCATGGCTGTCTGGTTCTGTNGG	none
	chr16	96130788	96130810	chr16:96130788-96130810	6	-	0			GCATTTCTGTCCG-TTCTGTTGG	PCSK9nicking_sgRNA.bam	PCSK9nicking_sgRNA	PCSK9nicking_sgRNA	PCSK9nicking_sgRNA_PCSK9nicking_sgRNA_chr16:96130788-96130810_6	GCATGGCTGTCTGGTTCTGTNGG	GCATGGCTGTCTGGTTCTGTNGG
	chr17	13920805	13920828	chr17:13920805-13920828	6	+	0	GACTGGCCTTCTGGCTCTGTGAG	6		PCSK9nicking_sgRNA.bam	PCSK9nicking_sgRNA	PCSK9nicking_sgRNA	PCSK9nicking_sgRNA_PCSK9nicking_sgRNA_chr17:13920805-13920828_6	GCATGGCTGTCTGGTTCTGTNGG	none
	chr17	23734719	23734742	chr17:23734719-23734742	6	+	0	GCATGTCAGTGTGGTTCTGATGG	4		PCSK9nicking_sgRNA.bam	PCSK9nicking_sgRNA	PCSK9nicking_sgRNA	PCSK9nicking_sgRNA_PCSK9nicking_sgRNA_chr17:23734719-23734742_6	GCATGGCTGTCTGGTTCTGTNGG	none
	chr17	25575149	25575172	chr17:25575149-25575172	6	+	0	TAGTGACAGTCTGGCTCTGTGGG	6		PCSK9nicking_sgRNA.bam	PCSK9nicking_sgRNA	PCSK9nicking_sgRNA	PCSK9nicking_sgRNA_PCSK9nicking_sgRNA_chr17:25575149-25575172_6	GCATGGCTGTCTGGTTCTGTNGG	none
	chr17	31298646	31298669	chr17:31298646-31298669	6	+	0	TTAAGGCTGTCTGGCACTGTTGC	6		PCSK9nicking_sgRNA.bam	PCSK9nicking_sgRNA	PCSK9nicking_sgRNA	PCSK9nicking_sgRNA_PCSK9nicking_sgRNA_chr17:31298646-31298669_6	GCATGGCTGTCTGGTTCTGTNGG	none
	chr17	42119237	42119260	chr17:42119237-42119260	6	-	0	GCAATAGTGTCTGGGTTTGTTGG	6		PCSK9nicking_sgRNA.bam	PCSK9nicking_sgRNA	PCSK9nicking_sgRNA	PCSK9nicking_sgRNA_PCSK9nicking_sgRNA_chr17:42119237-42119260_6	GCATGGCTGTCTGGTTCTGTNGG	none
	chr17	64696434	64696457	chr17:64696434-64696457	6	+	0	GTCTGTCTGTCTGTTTCTGTGTG	5		PCSK9nicking_sgRNA.bam	PCSK9nicking_sgRNA	PCSK9nicking_sgRNA	PCSK9nicking_sgRNA_PCSK9nicking_sgRNA_chr17:64696434-64696457_6	GCATGGCTGTCTGGTTCTGTNGG	none
	chr17	64889155	64889178	chr17:64889155-64889178	6	+	0	ATACCGCTGCCTGGTTCTGTATG	6		PCSK9nicking_sgRNA.bam	PCSK9nicking_sgRNA	PCSK9nicking_sgRNA	PCSK9nicking_sgRNA_PCSK9nicking_sgRNA_chr17:64889155-64889178_6	GCATGGCTGTCTGGTTCTGTNGG	none
	chr17	72174018	72174041	chr17:72174018-72174041	6	-	0	TCATGGCTGAGTGGTTCTCTCAG	5		PCSK9nicking_sgRNA.bam	PCSK9nicking_sgRNA	PCSK9nicking_sgRNA	PCSK9nicking_sgRNA_PCSK9nicking_sgRNA_chr17:72174018-72174041_6	GCATGGCTGTCTGGTTCTGTNGG	none
	chr18	54632848	54632871	chr18:54632848-54632871	6	-	0	TCATGGCTGCCCGGGGCTGTAGG	5		PCSK9nicking_sgRNA.bam	PCSK9nicking_sgRNA	PCSK9nicking_sgRNA	PCSK9nicking_sgRNA_PCSK9nicking_sgRNA_chr18:54632848-54632871_6	GCATGGCTGTCTGGTTCTGTNGG	none
	chr18	72857117	72857140	chr18:72857117-72857140	6	+	0	ACATACATGTCTGATTCTGTGGA	6		PCSK9nicking_sgRNA.bam	PCSK9nicking_sgRNA	PCSK9nicking_sgRNA	PCSK9nicking_sgRNA_PCSK9nicking_sgRNA_chr18:72857117-72857140_6	GCATGGCTGTCTGGTTCTGTNGG	none
	chr18	80432649	80432671	chr18:80432649-80432671	6	+	0			GCATGGCTA-CTGTCTCTGTTGG	PCSK9nicking_sgRNA.bam	PCSK9nicking_sgRNA	PCSK9nicking_sgRNA	PCSK9nicking_sgRNA_PCSK9nicking_sgRNA_chr18:80432649-80432671_6	GCATGGCTGTCTGGTTCTGTNGG	GCATGGCTGTCTGGTTCTGTNGG
	chr19	11108408	11108430	chr19:11108408-11108430	6	-	0			ACATGGAT-TCTGGTTCTGAAGG	PCSK9nicking_sgRNA.bam	PCSK9nicking_sgRNA	PCSK9nicking_sgRNA	PCSK9nicking_sgRNA_PCSK9nicking_sgRNA_chr19:11108408-11108430_6	GCATGGCTGTCTGGTTCTGTNGG	GCATGGCTGTCTGGTTCTGTNGG
	chr19	32299889	32299912	chr19:32299889-32299912	6	-	0	GTGGGAATGTCTGGTTTTGTTGG	6		PCSK9nicking_sgRNA.bam	PCSK9nicking_sgRNA	PCSK9nicking_sgRNA	PCSK9nicking_sgRNA_PCSK9nicking_sgRNA_chr19:32299889-32299912_6	GCATGGCTGTCTGGTTCTGTNGG	none
	chr19	4378581	4378604	chr19:4378581-4378604	6	-	0	TTATCTATGTCTGCTTCTGTGGG	6		PCSK9nicking_sgRNA.bam	PCSK9nicking_sgRNA	PCSK9nicking_sgRNA	PCSK9nicking_sgRNA_PCSK9nicking_sgRNA_chr19:4378581-4378604_6	GCATGGCTGTCTGGTTCTGTNGG	none
	chr19	58021600	58021623	chr19:58021600-58021623	6	-	0	GCACTGCCCTTTGGTTCTGGTGG	6		PCSK9nicking_sgRNA.bam	PCSK9nicking_sgRNA	PCSK9nicking_sgRNA	PCSK9nicking_sgRNA_PCSK9nicking_sgRNA_chr19:58021600-58021623_6	GCATGGCTGTCTGGTTCTGTNGG	none
	chr1	125751117	125751140	chr1:125751117-125751140	6	-	0	ACATGGGTGTCTGGCTCTCTGGG	4		PCSK9nicking_sgRNA.bam	PCSK9nicking_sgRNA	PCSK9nicking_sgRNA	PCSK9nicking_sgRNA_PCSK9nicking_sgRNA_chr1:125751117-125751140_6	GCATGGCTGTCTGGTTCTGTNGG	none
	chr1	131512078	131512101	chr1:131512078-131512101	6	-	0	GAATGGATACTGGGTTCTGTGGG	6		PCSK9nicking_sgRNA.bam	PCSK9nicking_sgRNA	PCSK9nicking_sgRNA	PCSK9nicking_sgRNA_PCSK9nicking_sgRNA_chr1:131512078-131512101_6	GCATGGCTGTCTGGTTCTGTNGG	none
	chr1	139154173	139154196	chr1:139154173-139154196	6	-	0	CCATAGCTATTTAGTTCTGTTAG	6		PCSK9nicking_sgRNA.bam	PCSK9nicking_sgRNA	PCSK9nicking_sgRNA	PCSK9nicking_sgRNA_PCSK9nicking_sgRNA_chr1:139154173-139154196_6	GCATGGCTGTCTGGTTCTGTNGG	none
	chr1	141659385	141659408	chr1:141659385-141659408	6	+	0	CAGAAGCTGTCTGGTTCTGTGGT	6		PCSK9nicking_sgRNA.bam	PCSK9nicking_sgRNA	PCSK9nicking_sgRNA	PCSK9nicking_sgRNA_PCSK9nicking_sgRNA_chr1:141659385-141659408_6	GCATGGCTGTCTGGTTCTGTNGG	none
	chr1	142824797	142824820	chr1:142824797-142824820	6	+	0	ACAATAGTGTCTGGTTTTGTTGG	6		PCSK9nicking_sgRNA.bam	PCSK9nicking_sgRNA	PCSK9nicking_sgRNA	PCSK9nicking_sgRNA_PCSK9nicking_sgRNA_chr1:142824797-142824820_6	GCATGGCTGTCTGGTTCTGTNGG	none
	chr1	146762493	146762516	chr1:146762493-146762516	6	+	0	TCATGGCCATCTCTTTCTTTAGG	6		PCSK9nicking_sgRNA.bam	PCSK9nicking_sgRNA	PCSK9nicking_sgRNA	PCSK9nicking_sgRNA_PCSK9nicking_sgRNA_chr1:146762493-146762516_6	GCATGGCTGTCTGGTTCTGTNGG	none
	chr1	159108875	159108898	chr1:159108875-159108898	6	-	0	GTAATGACATCTGGTTCTGTAGG	6		PCSK9nicking_sgRNA.bam	PCSK9nicking_sgRNA	PCSK9nicking_sgRNA	PCSK9nicking_sgRNA_PCSK9nicking_sgRNA_chr1:159108875-159108898_6	GCATGGCTGTCTGGTTCTGTNGG	none
	chr1	17550309	17550332	chr1:17550309-17550332	6	+	0	ACAATAGTGTCTGGTTTTGTTGG	6		PCSK9nicking_sgRNA.bam	PCSK9nicking_sgRNA	PCSK9nicking_sgRNA	PCSK9nicking_sgRNA_PCSK9nicking_sgRNA_chr1:17550309-17550332_6	GCATGGCTGTCTGGTTCTGTNGG	none
	chr1	177663056	177663079	chr1:177663056-177663079	6	+	0	TTATTGCTGTTGGTTTCTGTAGG	6		PCSK9nicking_sgRNA.bam	PCSK9nicking_sgRNA	PCSK9nicking_sgRNA	PCSK9nicking_sgRNA_PCSK9nicking_sgRNA_chr1:177663056-177663079_6	GCATGGCTGTCTGGTTCTGTNGG	none
	chr1	180383312	180383335	chr1:180383312-180383335	6	+	0	GCTTGGCTTTCTGGTTTGTAAGG	6	GCTTGGCTTTCTGGTT-TGTAAG	PCSK9nicking_sgRNA.bam	PCSK9nicking_sgRNA	PCSK9nicking_sgRNA	PCSK9nicking_sgRNA_PCSK9nicking_sgRNA_chr1:180383312-180383335_6	GCATGGCTGTCTGGTTCTGTNGG	GCATGGCTGTCTGGTTCTGTNGG
	chr1	30794338	30794361	chr1:30794338-30794361	6	+	0	GCAGGGCTGTATGGAACGGTTGG	5		PCSK9nicking_sgRNA.bam	PCSK9nicking_sgRNA	PCSK9nicking_sgRNA	PCSK9nicking_sgRNA_PCSK9nicking_sgRNA_chr1:30794338-30794361_6	GCATGGCTGTCTGGTTCTGTNGG	none
	chr1	35644052	35644075	chr1:35644052-35644075	6	+	0	GAGAGACTGTCTGCTTCTGTTGA	6		PCSK9nicking_sgRNA.bam	PCSK9nicking_sgRNA	PCSK9nicking_sgRNA	PCSK9nicking_sgRNA_PCSK9nicking_sgRNA_chr1:35644052-35644075_6	GCATGGCTGTCTGGTTCTGTNGG	none
	chr1	36794576	36794599	chr1:36794576-36794599	6	+	0	ACATGGCTGCCTGGTTGTGTGCA	5		PCSK9nicking_sgRNA.bam	PCSK9nicking_sgRNA	PCSK9nicking_sgRNA	PCSK9nicking_sgRNA_PCSK9nicking_sgRNA_chr1:36794576-36794599_6	GCATGGCTGTCTGGTTCTGTNGG	none
	chr1	36894461	36894483	chr1:36894461-36894483	6	+	0			GCCTGGCT-TCCGGTTCTGGTGG	PCSK9nicking_sgRNA.bam	PCSK9nicking_sgRNA	PCSK9nicking_sgRNA	PCSK9nicking_sgRNA_PCSK9nicking_sgRNA_chr1:36894461-36894483_6	GCATGGCTGTCTGGTTCTGTNGG	GCATGGCTGTCTGGTTCTGTNGG
	chr1	41323903	41323926	chr1:41323903-41323926	6	+	0	TCATGGGTATCTGTTTCTTTAGG	5		PCSK9nicking_sgRNA.bam	PCSK9nicking_sgRNA	PCSK9nicking_sgRNA	PCSK9nicking_sgRNA_PCSK9nicking_sgRNA_chr1:41323903-41323926_6	GCATGGCTGTCTGGTTCTGTNGG	none
	chr1	48060285	48060308	chr1:48060285-48060308	6	+	0	TCATGGCTCAGAGGTTCTGTTGG	5		PCSK9nicking_sgRNA.bam	PCSK9nicking_sgRNA	PCSK9nicking_sgRNA	PCSK9nicking_sgRNA_PCSK9nicking_sgRNA_chr1:48060285-48060308_6	GCATGGCTGTCTGGTTCTGTNGG	none
	chr1	4925588	4925611	chr1:4925588-4925611	6	-	0	ACATGGCTGCCTGGAGATGTTGG	5		PCSK9nicking_sgRNA.bam	PCSK9nicking_sgRNA	PCSK9nicking_sgRNA	PCSK9nicking_sgRNA_PCSK9nicking_sgRNA_chr1:4925588-4925611_6	GCATGGCTGTCTGGTTCTGTNGG	none
	chr1	61620073	61620097	chr1:61620073-61620097	6	+	0			GCATGGCTATCCTGGTCCTGTGAG	PCSK9nicking_sgRNA.bam	PCSK9nicking_sgRNA	PCSK9nicking_sgRNA	PCSK9nicking_sgRNA_PCSK9nicking_sgRNA_chr1:61620073-61620097_6	GCATGGCTGTCTGGTTCTGTNGG	GCATGGCTGTC-TGGTTCTGTNGG
	chr1	62860940	62860963	chr1:62860940-62860963	6	-	0	GCATGGCAGCCTGGCTATCGGGG	6		PCSK9nicking_sgRNA.bam	PCSK9nicking_sgRNA	PCSK9nicking_sgRNA	PCSK9nicking_sgRNA_PCSK9nicking_sgRNA_chr1:62860940-62860963_6	GCATGGCTGTCTGGTTCTGTNGG	none
	chr1	71517204	71517227	chr1:71517204-71517227	6	+	0	CAATGGCTGCCTGGTTCTGAAGT	5		PCSK9nicking_sgRNA.bam	PCSK9nicking_sgRNA	PCSK9nicking_sgRNA	PCSK9nicking_sgRNA_PCSK9nicking_sgRNA_chr1:71517204-71517227_6	GCATGGCTGTCTGGTTCTGTNGG	none
	chr1	83485435	83485458	chr1:83485435-83485458	6	+	0	GTGATGCTGTCTGGGTCTGTAGT	6		PCSK9nicking_sgRNA.bam	PCSK9nicking_sgRNA	PCSK9nicking_sgRNA	PCSK9nicking_sgRNA_PCSK9nicking_sgRNA_chr1:83485435-83485458_6	GCATGGCTGTCTGGTTCTGTNGG	none
	chr1	86125550	86125573	chr1:86125550-86125573	6	+	0	CCTGGGCTGTCTGGTTCTGTTAT	5	GCCTGGGCTGTCTGGTTCTGTTAT	PCSK9nicking_sgRNA.bam	PCSK9nicking_sgRNA	PCSK9nicking_sgRNA	PCSK9nicking_sgRNA_PCSK9nicking_sgRNA_chr1:86125550-86125573_6	GCATGGCTGTCTGGTTCTGTNGG	GCATGG-CTGTCTGGTTCTGTNGG
	chr1	88600440	88600463	chr1:88600440-88600463	6	+	0	ACATGGTTGCCTGGCTCTGATGG	5		PCSK9nicking_sgRNA.bam	PCSK9nicking_sgRNA	PCSK9nicking_sgRNA	PCSK9nicking_sgRNA_PCSK9nicking_sgRNA_chr1:88600440-88600463_6	GCATGGCTGTCTGGTTCTGTNGG	none
	chr1	97115550	97115573	chr1:97115550-97115573	6	-	0	GCAATAGTGTCTGGGTCTGGTGG	6		PCSK9nicking_sgRNA.bam	PCSK9nicking_sgRNA	PCSK9nicking_sgRNA	PCSK9nicking_sgRNA_PCSK9nicking_sgRNA_chr1:97115550-97115573_6	GCATGGCTGTCTGGTTCTGTNGG	none
	chr2	130417187	130417210	chr2:130417187-130417210	6	-	nan	GGACAGCTGTCTTGTTCTTGTGG	6		PCSK9nicking_sgRNA.bam	PCSK9nicking_sgRNA	PCSK9nicking_sgRNA	PCSK9nicking_sgRNA_PCSK9nicking_sgRNA_chr2:130417187-130417210_6	GCATGGCTGTCTGGTTCTGTNGG	none
	chr2	131405105	131405128	chr2:131405105-131405128	6	+	0	GCAAGGCCAACTGGTCCTGTCGG	5		PCSK9nicking_sgRNA.bam	PCSK9nicking_sgRNA	PCSK9nicking_sgRNA	PCSK9nicking_sgRNA_PCSK9nicking_sgRNA_chr2:131405105-131405128_6	GCATGGCTGTCTGGTTCTGTNGG	none
	chr2	135018862	135018885	chr2:135018862-135018885	6	+	0	ACATTGCTGTCTGGCTTTGGGGA	6		PCSK9nicking_sgRNA.bam	PCSK9nicking_sgRNA	PCSK9nicking_sgRNA	PCSK9nicking_sgRNA_PCSK9nicking_sgRNA_chr2:135018862-135018885_6	GCATGGCTGTCTGGTTCTGTNGG	none
	chr2	148323065	148323088	chr2:148323065-148323088	6	+	0	GTGTTTCTGTCTGTTTCTGTCTG	6		PCSK9nicking_sgRNA.bam	PCSK9nicking_sgRNA	PCSK9nicking_sgRNA	PCSK9nicking_sgRNA_PCSK9nicking_sgRNA_chr2:148323065-148323088_6	GCATGGCTGTCTGGTTCTGTNGG	none
	chr2	165557711	165557734	chr2:165557711-165557734	6	+	0	GAATGGCTGTATCTTTCTGGGTG	6		PCSK9nicking_sgRNA.bam	PCSK9nicking_sgRNA	PCSK9nicking_sgRNA	PCSK9nicking_sgRNA_PCSK9nicking_sgRNA_chr2:165557711-165557734_6	GCATGGCTGTCTGGTTCTGTNGG	none
	chr2	24896197	24896220	chr2:24896197-24896220	6	-	0	CCATGGCTATCCTGTTCTCTTGG	5		PCSK9nicking_sgRNA.bam	PCSK9nicking_sgRNA	PCSK9nicking_sgRNA	PCSK9nicking_sgRNA_PCSK9nicking_sgRNA_chr2:24896197-24896220_6	GCATGGCTGTCTGGTTCTGTNGG	none
	chr2	26185460	26185483	chr2:26185460-26185483	6	+	0	GTCGGGTTTACTGGTTCTGTAGG	6		PCSK9nicking_sgRNA.bam	PCSK9nicking_sgRNA	PCSK9nicking_sgRNA	PCSK9nicking_sgRNA_PCSK9nicking_sgRNA_chr2:26185460-26185483_6	GCATGGCTGTCTGGTTCTGTNGG	none
	chr2	26257576	26257599	chr2:26257576-26257599	6	+	0	GCACGGCAGTCTGGTACTGTGCA	5		PCSK9nicking_sgRNA.bam	PCSK9nicking_sgRNA	PCSK9nicking_sgRNA	PCSK9nicking_sgRNA_PCSK9nicking_sgRNA_chr2:26257576-26257599_6	GCATGGCTGTCTGGTTCTGTNGG	none
	chr2	37716181	37716204	chr2:37716181-37716204	6	-	0	ACAGGGCAGTTCTGTTCTGTAGG	6		PCSK9nicking_sgRNA.bam	PCSK9nicking_sgRNA	PCSK9nicking_sgRNA	PCSK9nicking_sgRNA_PCSK9nicking_sgRNA_chr2:37716181-37716204_6	GCATGGCTGTCTGGTTCTGTNGG	none
	chr2	70209086	70209109	chr2:70209086-70209109	6	+	0	TACTTGCTGTCTGAGTCTGTTGG	6		PCSK9nicking_sgRNA.bam	PCSK9nicking_sgRNA	PCSK9nicking_sgRNA	PCSK9nicking_sgRNA_PCSK9nicking_sgRNA_chr2:70209086-70209109_6	GCATGGCTGTCTGGTTCTGTNGG	none
	chr2	79786474	79786496	chr2:79786474-79786496	6	+	0			CCATGACGG-CTGGTTCTGTGGG	PCSK9nicking_sgRNA.bam	PCSK9nicking_sgRNA	PCSK9nicking_sgRNA	PCSK9nicking_sgRNA_PCSK9nicking_sgRNA_chr2:79786474-79786496_6	GCATGGCTGTCTGGTTCTGTNGG	GCATGGCTGTCTGGTTCTGTNGG
	chr3	106313940	106313963	chr3:106313940-106313963	6	+	0	TATTGGTTGGTTGGTTCTGTAGG	6		PCSK9nicking_sgRNA.bam	PCSK9nicking_sgRNA	PCSK9nicking_sgRNA	PCSK9nicking_sgRNA_PCSK9nicking_sgRNA_chr3:106313940-106313963_6	GCATGGCTGTCTGGTTCTGTNGG	none
	chr3	141856347	141856370	chr3:141856347-141856370	6	-	0	GCTTGGCTGTCAAGTTCATTAGG	5		PCSK9nicking_sgRNA.bam	PCSK9nicking_sgRNA	PCSK9nicking_sgRNA	PCSK9nicking_sgRNA_PCSK9nicking_sgRNA_chr3:141856347-141856370_6	GCATGGCTGTCTGGTTCTGTNGG	none
	chr3	21808921	21808943	chr3:21808921-21808943	6	-	0			GGATGGATGTC-GGTTCAGTAGG	PCSK9nicking_sgRNA.bam	PCSK9nicking_sgRNA	PCSK9nicking_sgRNA	PCSK9nicking_sgRNA_PCSK9nicking_sgRNA_chr3:21808921-21808943_6	GCATGGCTGTCTGGTTCTGTNGG	GCATGGCTGTCTGGTTCTGTNGG
	chr3	33082702	33082724	chr3:33082702-33082724	6	-	0			GCAAGGCTG-CTGGTTCTGTGTG	PCSK9nicking_sgRNA.bam	PCSK9nicking_sgRNA	PCSK9nicking_sgRNA	PCSK9nicking_sgRNA_PCSK9nicking_sgRNA_chr3:33082702-33082724_6	GCATGGCTGTCTGGTTCTGTNGG	GCATGGCTGTCTGGTTCTGTNGG
	chr3	45344464	45344487	chr3:45344464-45344487	6	-	0	GCATAGCTCTCTGATTCTTGGGG	5	GCATAGCTCTCTGATTCT-TGGG	PCSK9nicking_sgRNA.bam	PCSK9nicking_sgRNA	PCSK9nicking_sgRNA	PCSK9nicking_sgRNA_PCSK9nicking_sgRNA_chr3:45344464-45344487_6	GCATGGCTGTCTGGTTCTGTNGG	GCATGGCTGTCTGGTTCTGTNGG
	chr3	48497213	48497236	chr3:48497213-48497236	6	-	0	ACAATAGTGTCTGGTTTTGTTGG	6		PCSK9nicking_sgRNA.bam	PCSK9nicking_sgRNA	PCSK9nicking_sgRNA	PCSK9nicking_sgRNA_PCSK9nicking_sgRNA_chr3:48497213-48497236_6	GCATGGCTGTCTGGTTCTGTNGG	none
	chr3	67184907	67184930	chr3:67184907-67184930	6	+	0	GTGTGTCTGTCTGTTTCTGTGTG	5		PCSK9nicking_sgRNA.bam	PCSK9nicking_sgRNA	PCSK9nicking_sgRNA	PCSK9nicking_sgRNA_PCSK9nicking_sgRNA_chr3:67184907-67184930_6	GCATGGCTGTCTGGTTCTGTNGG	none
	chr3	70299538	70299561	chr3:70299538-70299561	6	+	0	GGAGGCCTGGCTGTTTCTGTTGG	5		PCSK9nicking_sgRNA.bam	PCSK9nicking_sgRNA	PCSK9nicking_sgRNA	PCSK9nicking_sgRNA_PCSK9nicking_sgRNA_chr3:70299538-70299561_6	GCATGGCTGTCTGGTTCTGTNGG	none
	chr3	78890505	78890528	chr3:78890505-78890528	6	-	0	TCCAGGCTGGCTGGTTCTATTTG	6		PCSK9nicking_sgRNA.bam	PCSK9nicking_sgRNA	PCSK9nicking_sgRNA	PCSK9nicking_sgRNA_PCSK9nicking_sgRNA_chr3:78890505-78890528_6	GCATGGCTGTCTGGTTCTGTNGG	none
	chr3	84430064	84430087	chr3:84430064-84430087	6	+	0	ACATAGCTTTCTGGTTCCATGGA	6		PCSK9nicking_sgRNA.bam	PCSK9nicking_sgRNA	PCSK9nicking_sgRNA	PCSK9nicking_sgRNA_PCSK9nicking_sgRNA_chr3:84430064-84430087_6	GCATGGCTGTCTGGTTCTGTNGG	none
	chr3	8993056	8993079	chr3:8993056-8993079	6	-	0	CCTTGGATGCCTGTTTCTGTTGG	5		PCSK9nicking_sgRNA.bam	PCSK9nicking_sgRNA	PCSK9nicking_sgRNA	PCSK9nicking_sgRNA_PCSK9nicking_sgRNA_chr3:8993056-8993079_6	GCATGGCTGTCTGGTTCTGTNGG	none
	chr3	95370189	95370211	chr3:95370189-95370211	6	+	0			GCA-GGCAGTCTGCTCCTGTGGG	PCSK9nicking_sgRNA.bam	PCSK9nicking_sgRNA	PCSK9nicking_sgRNA	PCSK9nicking_sgRNA_PCSK9nicking_sgRNA_chr3:95370189-95370211_6	GCATGGCTGTCTGGTTCTGTNGG	GCATGGCTGTCTGGTTCTGTNGG
	chr3	96253629	96253651	chr3:96253629-96253651	6	+	0			CCATGTCTGTGTGGTT-TGTGGG	PCSK9nicking_sgRNA.bam	PCSK9nicking_sgRNA	PCSK9nicking_sgRNA	PCSK9nicking_sgRNA_PCSK9nicking_sgRNA_chr3:96253629-96253651_6	GCATGGCTGTCTGGTTCTGTNGG	GCATGGCTGTCTGGTTCTGTNGG
	chr4	107021461	107021485	chr4:107021461-107021485	6	-	0			CCATGGCTGTCCTGGATCTGTAGA	PCSK9nicking_sgRNA.bam	PCSK9nicking_sgRNA	PCSK9nicking_sgRNA	PCSK9nicking_sgRNA_PCSK9nicking_sgRNA_chr4:107021461-107021485_6	GCATGGCTGTCTGGTTCTGTNGG	GCATGGCTGTC-TGGTTCTGTNGG
	chr4	11548421	11548444	chr4:11548421-11548444	6	+	0	CCATGGCAGTCTGGTGCTGTAGT	4		PCSK9nicking_sgRNA.bam	PCSK9nicking_sgRNA	PCSK9nicking_sgRNA	PCSK9nicking_sgRNA_PCSK9nicking_sgRNA_chr4:11548421-11548444_6	GCATGGCTGTCTGGTTCTGTNGG	none
	chr4	124297299	124297322	chr4:124297299-124297322	6	+	0	CCATGGCAGACTAGCTCTGTGGG	5		PCSK9nicking_sgRNA.bam	PCSK9nicking_sgRNA	PCSK9nicking_sgRNA	PCSK9nicking_sgRNA_PCSK9nicking_sgRNA_chr4:124297299-124297322_6	GCATGGCTGTCTGGTTCTGTNGG	none
	chr4	129080177	129080200	chr4:129080177-129080200	6	+	0	TGTTAGCAGTCTGGTTCTGTTGT	6		PCSK9nicking_sgRNA.bam	PCSK9nicking_sgRNA	PCSK9nicking_sgRNA	PCSK9nicking_sgRNA_PCSK9nicking_sgRNA_chr4:129080177-129080200_6	GCATGGCTGTCTGGTTCTGTNGG	none
	chr4	135377943	135377966	chr4:135377943-135377966	6	+	0	GTCTGTCTGTCTGGTGCAGGTGG	6		PCSK9nicking_sgRNA.bam	PCSK9nicking_sgRNA	PCSK9nicking_sgRNA	PCSK9nicking_sgRNA_PCSK9nicking_sgRNA_chr4:135377943-135377966_6	GCATGGCTGTCTGGTTCTGTNGG	none
	chr4	13963538	13963561	chr4:13963538-13963561	6	-	0	CCATGGCTGTCTGAAGCTATTGG	5		PCSK9nicking_sgRNA.bam	PCSK9nicking_sgRNA	PCSK9nicking_sgRNA	PCSK9nicking_sgRNA_PCSK9nicking_sgRNA_chr4:13963538-13963561_6	GCATGGCTGTCTGGTTCTGTNGG	none
	chr4	148976455	148976478	chr4:148976455-148976478	6	-	0	ACTTGAATGTCTGGTGCTGTAGA	6		PCSK9nicking_sgRNA.bam	PCSK9nicking_sgRNA	PCSK9nicking_sgRNA	PCSK9nicking_sgRNA_PCSK9nicking_sgRNA_chr4:148976455-148976478_6	GCATGGCTGTCTGGTTCTGTNGG	none
	chr4	152393584	152393607	chr4:152393584-152393607	6	+	0	ACATTTGTGTCTGATTCTGTGAG	6		PCSK9nicking_sgRNA.bam	PCSK9nicking_sgRNA	PCSK9nicking_sgRNA	PCSK9nicking_sgRNA_PCSK9nicking_sgRNA_chr4:152393584-152393607_6	GCATGGCTGTCTGGTTCTGTNGG	none
	chr4	45496467	45496489	chr4:45496467-45496489	6	-	0			GAAGGGTTGTCTGGT-CTGTAGG	PCSK9nicking_sgRNA.bam	PCSK9nicking_sgRNA	PCSK9nicking_sgRNA	PCSK9nicking_sgRNA_PCSK9nicking_sgRNA_chr4:45496467-45496489_6	GCATGGCTGTCTGGTTCTGTNGG	GCATGGCTGTCTGGTTCTGTNGG
	chr4	45896058	45896081	chr4:45896058-45896081	6	+	0	GCAAGGCTGTCTGGAGTAGGAGG	6		PCSK9nicking_sgRNA.bam	PCSK9nicking_sgRNA	PCSK9nicking_sgRNA	PCSK9nicking_sgRNA_PCSK9nicking_sgRNA_chr4:45896058-45896081_6	GCATGGCTGTCTGGTTCTGTNGG	none
	chr4	8802440	8802463	chr4:8802440-8802463	6	+	0	GCATGCCAGTCTGGTCCTTTGGG	4		PCSK9nicking_sgRNA.bam	PCSK9nicking_sgRNA	PCSK9nicking_sgRNA	PCSK9nicking_sgRNA_PCSK9nicking_sgRNA_chr4:8802440-8802463_6	GCATGGCTGTCTGGTTCTGTNGG	none
	chr4	94184020	94184043	chr4:94184020-94184043	6	-	0	GGCTTACTTTCTGGTTCTGTGGA	6		PCSK9nicking_sgRNA.bam	PCSK9nicking_sgRNA	PCSK9nicking_sgRNA	PCSK9nicking_sgRNA_PCSK9nicking_sgRNA_chr4:94184020-94184043_6	GCATGGCTGTCTGGTTCTGTNGG	none
	chr5	117172230	117172253	chr5:117172230-117172253	6	+	0	ATACAGCTGTCTGCCTCTGTGGG	6		PCSK9nicking_sgRNA.bam	PCSK9nicking_sgRNA	PCSK9nicking_sgRNA	PCSK9nicking_sgRNA_PCSK9nicking_sgRNA_chr5:117172230-117172253_6	GCATGGCTGTCTGGTTCTGTNGG	none
	chr5	135341537	135341560	chr5:135341537-135341560	6	+	0	ACATGGCTGTGTGGTACTATATG	5		PCSK9nicking_sgRNA.bam	PCSK9nicking_sgRNA	PCSK9nicking_sgRNA	PCSK9nicking_sgRNA_PCSK9nicking_sgRNA_chr5:135341537-135341560_6	GCATGGCTGTCTGGTTCTGTNGG	none
	chr5	142040506	142040529	chr5:142040506-142040529	6	-	0	GCAGCCATCTCTGGTTCTGGAGG	6		PCSK9nicking_sgRNA.bam	PCSK9nicking_sgRNA	PCSK9nicking_sgRNA	PCSK9nicking_sgRNA_PCSK9nicking_sgRNA_chr5:142040506-142040529_6	GCATGGCTGTCTGGTTCTGTNGG	none
	chr5	3438766	3438789	chr5:3438766-3438789	6	+	0	ACATGGGTGTCTGTTCTTGTGGG	5		PCSK9nicking_sgRNA.bam	PCSK9nicking_sgRNA	PCSK9nicking_sgRNA	PCSK9nicking_sgRNA_PCSK9nicking_sgRNA_chr5:3438766-3438789_6	GCATGGCTGTCTGGTTCTGTNGG	none
	chr5	38528239	38528261	chr5:38528239-38528261	6	-	0			GCATGGCTGTCATGT-CTGTCGA	PCSK9nicking_sgRNA.bam	PCSK9nicking_sgRNA	PCSK9nicking_sgRNA	PCSK9nicking_sgRNA_PCSK9nicking_sgRNA_chr5:38528239-38528261_6	GCATGGCTGTCTGGTTCTGTNGG	GCATGGCTGTCTGGTTCTGTNGG
	chr5	4493548	4493571	chr5:4493548-4493571	6	-	0	GTGTGACTGTCTGGGTCTGTGTG	5		PCSK9nicking_sgRNA.bam	PCSK9nicking_sgRNA	PCSK9nicking_sgRNA	PCSK9nicking_sgRNA_PCSK9nicking_sgRNA_chr5:4493548-4493571_6	GCATGGCTGTCTGGTTCTGTNGG	none
	chr5	52092563	52092585	chr5:52092563-52092585	6	-	0			GCATGGCTCTTTGGTT-TGTAGG	PCSK9nicking_sgRNA.bam	PCSK9nicking_sgRNA	PCSK9nicking_sgRNA	PCSK9nicking_sgRNA_PCSK9nicking_sgRNA_chr5:52092563-52092585_6	GCATGGCTGTCTGGTTCTGTNGG	GCATGGCTGTCTGGTTCTGTNGG
	chr5	75901168	75901191	chr5:75901168-75901191	6	+	0	TTATCTCTGCCTGCTTCTGTGGG	6		PCSK9nicking_sgRNA.bam	PCSK9nicking_sgRNA	PCSK9nicking_sgRNA	PCSK9nicking_sgRNA_PCSK9nicking_sgRNA_chr5:75901168-75901191_6	GCATGGCTGTCTGGTTCTGTNGG	none
	chr5	92994881	92994903	chr5:92994881-92994903	6	+	0			ACATTGCTG-CTGGTTCTGCTGG	PCSK9nicking_sgRNA.bam	PCSK9nicking_sgRNA	PCSK9nicking_sgRNA	PCSK9nicking_sgRNA_PCSK9nicking_sgRNA_chr5:92994881-92994903_6	GCATGGCTGTCTGGTTCTGTNGG	GCATGGCTGTCTGGTTCTGTNGG
	chr5	96151935	96151957	chr5:96151935-96151957	6	+	0			GCA-GGCAATCTGGTTCTCTGGG	PCSK9nicking_sgRNA.bam	PCSK9nicking_sgRNA	PCSK9nicking_sgRNA	PCSK9nicking_sgRNA_PCSK9nicking_sgRNA_chr5:96151935-96151957_6	GCATGGCTGTCTGGTTCTGTNGG	GCATGGCTGTCTGGTTCTGTNGG
	chr5	96265207	96265230	chr5:96265207-96265230	6	+	0	GCAGGGCTGTTTGCTTCTGTGTG	4		PCSK9nicking_sgRNA.bam	PCSK9nicking_sgRNA	PCSK9nicking_sgRNA	PCSK9nicking_sgRNA_PCSK9nicking_sgRNA_chr5:96265207-96265230_6	GCATGGCTGTCTGGTTCTGTNGG	none
	chr6	100394824	100394847	chr6:100394824-100394847	6	-	0	TGTTGGCTGTATGCTACTGTGGG	6		PCSK9nicking_sgRNA.bam	PCSK9nicking_sgRNA	PCSK9nicking_sgRNA	PCSK9nicking_sgRNA_PCSK9nicking_sgRNA_chr6:100394824-100394847_6	GCATGGCTGTCTGGTTCTGTNGG	none
	chr6	105999589	105999612	chr6:105999589-105999612	6	+	nan	GTATGTCTGTATGTGTCTGTGTG	6		PCSK9nicking_sgRNA.bam	PCSK9nicking_sgRNA	PCSK9nicking_sgRNA	PCSK9nicking_sgRNA_PCSK9nicking_sgRNA_chr6:105999589-105999612_6	GCATGGCTGTCTGGTTCTGTNGG	none
	chr6	133091500	133091523	chr6:133091500-133091523	6	-	0	CCAGGGCTGTCTGGTTCTCAGGC	5	CCAGGGCTGTCTGGTTCTC-AGG	PCSK9nicking_sgRNA.bam	PCSK9nicking_sgRNA	PCSK9nicking_sgRNA	PCSK9nicking_sgRNA_PCSK9nicking_sgRNA_chr6:133091500-133091523_6	GCATGGCTGTCTGGTTCTGTNGG	GCATGGCTGTCTGGTTCTGTNGG
	chr6	148115394	148115416	chr6:148115394-148115416	6	+	0			GCAGGGGT-TCTGGTTCTGTTGG	PCSK9nicking_sgRNA.bam	PCSK9nicking_sgRNA	PCSK9nicking_sgRNA	PCSK9nicking_sgRNA_PCSK9nicking_sgRNA_chr6:148115394-148115416_6	GCATGGCTGTCTGGTTCTGTNGG	GCATGGCTGTCTGGTTCTGTNGG
	chr6	23537072	23537095	chr6:23537072-23537095	6	-	0	CCATGGCTGTGTGGTTATGTTGG	3		PCSK9nicking_sgRNA.bam	PCSK9nicking_sgRNA	PCSK9nicking_sgRNA	PCSK9nicking_sgRNA_PCSK9nicking_sgRNA_chr6:23537072-23537095_6	GCATGGCTGTCTGGTTCTGTNGG	none
	chr6	31663098	31663121	chr6:31663098-31663121	6	-	0	CTTAGGCTGTGTGGCTCTGTAGG	6		PCSK9nicking_sgRNA.bam	PCSK9nicking_sgRNA	PCSK9nicking_sgRNA	PCSK9nicking_sgRNA_PCSK9nicking_sgRNA_chr6:31663098-31663121_6	GCATGGCTGTCTGGTTCTGTNGG	none
	chr6	3292689	3292712	chr6:3292689-3292712	6	+	0	ACATGGGTGTCTGTTCTTGTGGG	5		PCSK9nicking_sgRNA.bam	PCSK9nicking_sgRNA	PCSK9nicking_sgRNA	PCSK9nicking_sgRNA_PCSK9nicking_sgRNA_chr6:3292689-3292712_6	GCATGGCTGTCTGGTTCTGTNGG	none
	chr6	37024004	37024027	chr6:37024004-37024027	6	+	0	CCATGGCTAGAAGGTTCTGTGAG	6		PCSK9nicking_sgRNA.bam	PCSK9nicking_sgRNA	PCSK9nicking_sgRNA	PCSK9nicking_sgRNA_PCSK9nicking_sgRNA_chr6:37024004-37024027_6	GCATGGCTGTCTGGTTCTGTNGG	none
	chr6	46193868	46193891	chr6:46193868-46193891	6	-	0	TCATGGACAAATGGTTCTGTAGG	6		PCSK9nicking_sgRNA.bam	PCSK9nicking_sgRNA	PCSK9nicking_sgRNA	PCSK9nicking_sgRNA_PCSK9nicking_sgRNA_chr6:46193868-46193891_6	GCATGGCTGTCTGGTTCTGTNGG	none
	chr6	48110813	48110836	chr6:48110813-48110836	6	-	0	GTTTGGCTGTCTGGTTGGTTGGT	6	GTTTGGCTGTCTGGTTG-GTTGG	PCSK9nicking_sgRNA.bam	PCSK9nicking_sgRNA	PCSK9nicking_sgRNA	PCSK9nicking_sgRNA_PCSK9nicking_sgRNA_chr6:48110813-48110836_6	GCATGGCTGTCTGGTTCTGTNGG	GCATGGCTGTCTGGTTCTGTNGG
	chr6	48416300	48416322	chr6:48416300-48416322	6	-	0			GCA-GGCTGTCAGGTTCCTTGGG	PCSK9nicking_sgRNA.bam	PCSK9nicking_sgRNA	PCSK9nicking_sgRNA	PCSK9nicking_sgRNA_PCSK9nicking_sgRNA_chr6:48416300-48416322_6	GCATGGCTGTCTGGTTCTGTNGG	GCATGGCTGTCTGGTTCTGTNGG
	chr6	49422710	49422733	chr6:49422710-49422733	6	+	0	ACATGCATGTCTGGTTCCTGTGG	6		PCSK9nicking_sgRNA.bam	PCSK9nicking_sgRNA	PCSK9nicking_sgRNA	PCSK9nicking_sgRNA_PCSK9nicking_sgRNA_chr6:49422710-49422733_6	GCATGGCTGTCTGGTTCTGTNGG	none
[truncated: 45 more rows]
